# Supplementary material for: Characterising PMP22-Proximal Partners in a Schwann Cell Model of Charcot–Marie–Tooth Disease Type1A
Source: Biology (Basel). 2025 Nov 5;14(11):1552. doi: 10.3390/biology14111552 (PMC12650596; doi:10.3390/biology14111552)
Supplement: Supplementary file 1 [file biology-14-01552-s001.zip]

Archive with 3 entries (3 files):
- Holt et al Supplementary File S1.xlsx
- Holt et al Supplementary File S2.pdf
- Holt et al Supplementary File S3 - original blots.pdf
