# Supplementary material for: Characterising PMP22-Proximal Partners in a Schwann Cell Model of Charcot–Marie–Tooth Disease Type1A
Source: Biology (Basel). 2025 Nov 5;14(11):1552. doi: 10.3390/biology14111552 (PMC12650596; doi:10.3390/biology14111552)
Supplement: Supplementary file 1 [file biology-14-01552-s001.zip › Holt et al Supplementary File S1.xlsx]

## Sheet: BioID2 pulldown_PMP22
Family	Member	Database	Accession	Score	Mass	Num. of matches	Num. of significant matches	Num. of sequences	Num. of significant sequences	emPAI	Description
1	1	Uniprot_Human	Q09666	27270	628699	1331	1331	292	292	15.08	Neuroblast differentiation-associated protein AHNAK OS=Homo sapiens OX=9606 GN=AHNAK PE=1 SV=2
1	2	Uniprot_Human	Q8IVF2	386	616242	20	20	19	19	0.17	Protein AHNAK2 OS=Homo sapiens OX=9606 GN=AHNAK2 PE=1 SV=2
2	1	Uniprot_Human	P08670	5646	53619	239	239	35	35	43.12	Vimentin OS=Homo sapiens OX=9606 GN=VIM PE=1 SV=4
2	2	Uniprot_Human	K7EPT8	3429	8373	106	106	3	3	8.06	Glial fibrillary acidic protein (Fragment) OS=Homo sapiens OX=9606 GN=GFAP PE=1 SV=2
2	3	Uniprot_Human	P04264	2597	65999	107	107	39	39	25.89	Keratin, type II cytoskeletal 1 OS=Homo sapiens OX=9606 GN=KRT1 PE=1 SV=6
2	4	Uniprot_Human	A0A1W2PQU7	1203	3430	46	46	3	3	44.53	Glial fibrillary acidic protein (Fragment) OS=Homo sapiens OX=9606 GN=GFAP PE=1 SV=1
2	5	Uniprot_Human	P35908	1153	65393	42	42	29	29	9.11	Keratin, type II cytoskeletal 2 epidermal OS=Homo sapiens OX=9606 GN=KRT2 PE=1 SV=2
2	6	Uniprot_Human	P04259	702	60030	32	32	21	21	4.22	Keratin, type II cytoskeletal 6B OS=Homo sapiens OX=9606 GN=KRT6B PE=1 SV=5
2	7	Uniprot_Human	P02538	675	60008	31	31	22	22	4.64	Keratin, type II cytoskeletal 6A OS=Homo sapiens OX=9606 GN=KRT6A PE=1 SV=3
2	8	Uniprot_Human	P13647	559	62340	31	31	20	20	3.91	Keratin, type II cytoskeletal 5 OS=Homo sapiens OX=9606 GN=KRT5 PE=1 SV=3
2	9	Uniprot_Human	P12035	319	64378	16	16	7	7	0.8	Keratin, type II cytoskeletal 3 OS=Homo sapiens OX=9606 GN=KRT3 PE=1 SV=3
2	10	Uniprot_Human	E7EMV2	99	78834	3	3	2	2	0.13	Neurofilament medium polypeptide OS=Homo sapiens OX=9606 GN=NEFM PE=1 SV=1
2	11	Uniprot_Human	F8W1U3	43	32529	4	4	4	4	0.78	Keratin, type II cytoskeletal 8 (Fragment) OS=Homo sapiens OX=9606 GN=KRT8 PE=1 SV=1
3	1	Uniprot_Human	A0A087WVQ9	4102	49838	118	118	16	16	5.04	Elongation factor 1-alpha OS=Homo sapiens OX=9606 GN=EEF1A1 PE=1 SV=2
4	1	Uniprot_Human	P10412	3769	21852	210	210	11	11	9.55	Histone H1.4 OS=Homo sapiens OX=9606 GN=H1-4 PE=1 SV=2
4	2	Uniprot_Human	P16403	3742	21352	208	208	12	12	12.97	Histone H1.2 OS=Homo sapiens OX=9606 GN=H1-2 PE=1 SV=2
4	3	Uniprot_Human	P16402	3582	22336	202	202	10	10	7.17	Histone H1.3 OS=Homo sapiens OX=9606 GN=H1-3 PE=1 SV=2
4	4	Uniprot_Human	P16401	1636	22566	93	93	11	11	8.85	Histone H1.5 OS=Homo sapiens OX=9606 GN=H1-5 PE=1 SV=3
4	5	Uniprot_Human	Q02539	1159	21829	83	83	7	7	3.48	Histone H1.1 OS=Homo sapiens OX=9606 GN=H1-1 PE=1 SV=3
5	1	Uniprot_Human	K7EJV9	3118	19354	143	143	12	12	22.28	60S ribosomal protein L23a (Fragment) OS=Homo sapiens OX=9606 GN=RPL23A PE=1 SV=1
6	1	Uniprot_Human	A0A7I2V2F9	2554	87868	91	91	14	14	1.5	Integrin beta OS=Homo sapiens OX=9606 GN=ITGB1 PE=1 SV=1
7	1	Uniprot_Human	A0A2R8Y5T0	2366	527252	112	112	102	102	1.55	Cytoplasmic dynein 1 heavy chain 1 OS=Homo sapiens OX=9606 GN=DYNC1H1 PE=1 SV=2
8	1	Uniprot_Human	P62805	2256	11360	142	142	9	9	58.57	Histone H4 OS=Homo sapiens OX=9606 GN=H4C1 PE=1 SV=2
9	1	Uniprot_Human	P08238	2175	83212	120	120	30	30	5.9	Heat shock protein HSP 90-beta OS=Homo sapiens OX=9606 GN=HSP90AB1 PE=1 SV=4
9	2	Uniprot_Human	P07900	2022	84607	112	112	31	31	5.33	Heat shock protein HSP 90-alpha OS=Homo sapiens OX=9606 GN=HSP90AA1 PE=1 SV=5
9	3	Uniprot_Human	A0A7P0TAE1	389	90694	24	24	21	21	2.15	Endoplasmin OS=Homo sapiens OX=9606 GN=HSP90B1 PE=1 SV=1
9	4	Uniprot_Human	Q12931	230	80060	9	9	9	9	0.7	Heat shock protein 75 kDa, mitochondrial OS=Homo sapiens OX=9606 GN=TRAP1 PE=1 SV=3
10	1	Uniprot_Human	P21333	2003	280564	86	86	76	76	2.8	Filamin-A OS=Homo sapiens OX=9606 GN=FLNA PE=1 SV=4
10	2	Uniprot_Human	Q14315	731	290841	35	35	32	32	0.71	Filamin-C OS=Homo sapiens OX=9606 GN=FLNC PE=1 SV=3
10	3	Uniprot_Human	O75369	698	277990	35	35	34	34	0.79	Filamin-B OS=Homo sapiens OX=9606 GN=FLNB PE=1 SV=2
11	1	Uniprot_Human	Q15149-3	1942	517716	100	100	96	96	1.43	Isoform 3 of Plectin OS=Homo sapiens OX=9606 GN=PLEC
11	2	Uniprot_Human	Q15149-4	1932	515884	101	101	97	97	1.46	Isoform 4 of Plectin OS=Homo sapiens OX=9606 GN=PLEC
11	3	Uniprot_Human	Q9UPN3	212	837787	10	10	10	10	0.06	Microtubule-actin cross-linking factor 1, isoforms 1/2/3/4/5 OS=Homo sapiens OX=9606 GN=MACF1 PE=1 SV=4
11	4	Uniprot_Human	O94854	207	388426	11	11	11	11	0.14	Microtubule-actin cross-linking factor 1, isoforms 6/7 OS=Homo sapiens OX=9606 GN=MACF1 PE=2 SV=5
12	1	Uniprot_Human	P07437	1780	49639	71	71	21	21	12.04	Tubulin beta chain OS=Homo sapiens OX=9606 GN=TUBB PE=1 SV=2
12	2	Uniprot_Human	P68371	1632	49799	60	60	21	21	11.89	Tubulin beta-4B chain OS=Homo sapiens OX=9606 GN=TUBB4B PE=1 SV=1
12	3	Uniprot_Human	P04350	1282	49554	48	48	19	19	7.96	Tubulin beta-4A chain OS=Homo sapiens OX=9606 GN=TUBB4A PE=1 SV=2
12	4	Uniprot_Human	Q13885	1228	49875	49	49	19	19	9.67	Tubulin beta-2A chain OS=Homo sapiens OX=9606 GN=TUBB2A PE=1 SV=1
12	5	Uniprot_Human	Q13509	1226	50400	44	44	17	17	6.85	Tubulin beta-3 chain OS=Homo sapiens OX=9606 GN=TUBB3 PE=1 SV=2
12	6	Uniprot_Human	Q9BUF5	678	49825	26	26	16	16	5.65	Tubulin beta-6 chain OS=Homo sapiens OX=9606 GN=TUBB6 PE=1 SV=1
13	1	Uniprot_Human	A0A1B0GVI3	1641	63308	64	64	32	32	13.71	Keratin, type I cytoskeletal 10 OS=Homo sapiens OX=9606 GN=KRT10 PE=1 SV=2
13	2	Uniprot_Human	P35527	1540	62027	55	55	30	30	15.74	Keratin, type I cytoskeletal 9 OS=Homo sapiens OX=9606 GN=KRT9 PE=1 SV=3
13	3	Uniprot_Human	P02533	914	51529	36	36	24	24	10.88	Keratin, type I cytoskeletal 14 OS=Homo sapiens OX=9606 GN=KRT14 PE=1 SV=4
13	4	Uniprot_Human	P08779	885	51236	31	31	21	21	6.58	Keratin, type I cytoskeletal 16 OS=Homo sapiens OX=9606 GN=KRT16 PE=1 SV=4
13	5	Uniprot_Human	Q04695	300	48076	14	14	12	12	2.25	Keratin, type I cytoskeletal 17 OS=Homo sapiens OX=9606 GN=KRT17 PE=1 SV=2
13	6	Uniprot_Human	F8VZY9	52	43747	2	2	2	2	0.24	Keratin, type I cytoskeletal 18 OS=Homo sapiens OX=9606 GN=KRT18 PE=1 SV=1
14	1	Uniprot_Human	A0A8I5KWT8	1604	229036	73	73	60	60	2.92	Myosin-9 OS=Homo sapiens OX=9606 GN=MYH9 PE=4 SV=1
14	2	Uniprot_Human	A0A8I5KZ38	246	230017	12	12	12	12	0.28	Myosin-10 OS=Homo sapiens OX=9606 GN=MYH10 PE=4 SV=1
15	1	Uniprot_Human	P61353	1548	15788	97	97	6	6	9.65	60S ribosomal protein L27 OS=Homo sapiens OX=9606 GN=RPL27 PE=1 SV=2
16	1	Uniprot_Human	P78527	1313	468788	62	62	61	61	0.85	DNA-dependent protein kinase catalytic subunit OS=Homo sapiens OX=9606 GN=PRKDC PE=1 SV=3
17	1	Uniprot_Human	Q6FI13	1102	14087	104	104	6	6	9.07	Histone H2A type 2-A OS=Homo sapiens OX=9606 GN=H2AC18 PE=1 SV=3
17	2	Uniprot_Human	P0C0S5	732	13545	88	88	5	5	4.56	Histone H2A.Z OS=Homo sapiens OX=9606 GN=H2AZ1 PE=1 SV=2
17	3	Uniprot_Human	P16104	719	15135	89	89	6	6	5.37	Histone H2AX OS=Homo sapiens OX=9606 GN=H2AX PE=1 SV=2
17	4	Uniprot_Human	Q8IUE6	166	13987	11	11	6	6	6.35	Histone H2A type 2-B OS=Homo sapiens OX=9606 GN=H2AC21 PE=1 SV=3
18	1	Uniprot_Human	P68363	976	50120	53	53	20	20	7.7	Tubulin alpha-1B chain OS=Homo sapiens OX=9606 GN=TUBA1B PE=1 SV=1
18	2	Uniprot_Human	P68366	775	49892	45	45	19	19	7.03	Tubulin alpha-4A chain OS=Homo sapiens OX=9606 GN=TUBA4A PE=1 SV=1
19	1	Uniprot_Human	P49327	976	273254	48	48	44	44	1.18	Fatty acid synthase OS=Homo sapiens OX=9606 GN=FASN PE=1 SV=3
19	2	Uniprot_Human	A0A087WYJ2	79	121103	6	6	5	5	0.22	DNA polymerase OS=Homo sapiens OX=9606 GN=POLD1 PE=1 SV=1
20	1	Uniprot_Human	Q9P2E9	955	152365	37	37	36	36	2.16	Ribosome-binding protein 1 OS=Homo sapiens OX=9606 GN=RRBP1 PE=1 SV=5
21	1	Uniprot_Human	U3KQK0	945	18792	54	54	5	5	4.72	Histone H2B OS=Homo sapiens OX=9606 GN=H2BC15 PE=1 SV=1
21	2	Uniprot_Human	P06899	928	13896	52	52	5	5	9.44	Histone H2B type 1-J OS=Homo sapiens OX=9606 GN=H2BC11 PE=1 SV=3
21	3	Uniprot_Human	Q96A08	411	14159	35	35	3	3	1.67	Histone H2B type 1-A OS=Homo sapiens OX=9606 GN=H2BC1 PE=1 SV=3
22	1	Uniprot_Human	H0YMW4	928	41873	38	38	22	22	15.72	Annexin OS=Homo sapiens OX=9606 GN=ANXA2 PE=1 SV=2
23	1	Uniprot_Human	Q9NZM1	880	234561	41	41	38	38	1.24	Myoferlin OS=Homo sapiens OX=9606 GN=MYOF PE=1 SV=1
24	1	Uniprot_Human	P46940	878	189134	45	45	43	43	1.94	Ras GTPase-activating-like protein IQGAP1 OS=Homo sapiens OX=9606 GN=IQGAP1 PE=1 SV=1
24	2	Uniprot_Human	Q86VI3	104	184584	8	8	8	8	0.23	Ras GTPase-activating-like protein IQGAP3 OS=Homo sapiens OX=9606 GN=IQGAP3 PE=1 SV=2
25	1	Uniprot_Human	Q02952	869	191367	34	34	31	31	1.16	A-kinase anchor protein 12 OS=Homo sapiens OX=9606 GN=AKAP12 PE=1 SV=4
26	1	Uniprot_Human	A0A087WVQ6	844	191936	44	44	39	39	1.69	Clathrin heavy chain OS=Homo sapiens OX=9606 GN=CLTC PE=1 SV=1
27	1	Uniprot_Human	P06733	823	47139	41	41	17	17	6.39	Alpha-enolase OS=Homo sapiens OX=9606 GN=ENO1 PE=1 SV=2
28	1	Uniprot_Human	P11388	799	174276	40	40	36	36	1.89	DNA topoisomerase 2-alpha OS=Homo sapiens OX=9606 GN=TOP2A PE=1 SV=3
28	2	Uniprot_Human	Q02880	244	183152	15	15	14	14	0.47	DNA topoisomerase 2-beta OS=Homo sapiens OX=9606 GN=TOP2B PE=1 SV=3
29	1	Uniprot_Human	O75367	790	39592	43	43	15	15	4.95	Core histone macro-H2A.1 OS=Homo sapiens OX=9606 GN=MACROH2A1 PE=1 SV=4
29	2	Uniprot_Human	A0A7I2V3R0	198	7707	6	6	3	3	5	Histone H2A (Fragment) OS=Homo sapiens OX=9606 GN=MACROH2A2 PE=1 SV=1
30	1	Uniprot_Human	Q9Y490	768	269599	35	35	34	34	0.82	Talin-1 OS=Homo sapiens OX=9606 GN=TLN1 PE=1 SV=3
31	1	Uniprot_Human	P11498	761	129551	29	29	23	23	1.59	Pyruvate carboxylase, mitochondrial OS=Homo sapiens OX=9606 GN=PC PE=1 SV=2
32	1	Uniprot_Human	P11142	742	70854	35	35	24	24	5.06	Heat shock cognate 71 kDa protein OS=Homo sapiens OX=9606 GN=HSPA8 PE=1 SV=1
32	2	Uniprot_Human	P11021	466	72288	18	18	18	18	2.25	Endoplasmic reticulum chaperone BiP OS=Homo sapiens OX=9606 GN=HSPA5 PE=1 SV=2
32	3	Uniprot_Human	A0A0G2JIW1	353	70066	15	15	14	14	1.57	Heat shock 70 kDa protein 1B OS=Homo sapiens OX=9606 GN=HSPA1B PE=1 SV=1
32	4	Uniprot_Human	A0A7I2V2G2	201	66560	10	10	9	9	1.03	Stress-70 protein, mitochondrial OS=Homo sapiens OX=9606 GN=HSPA9 PE=1 SV=1
33	1	Uniprot_Human	P16070	711	81487	27	27	9	9	0.89	CD44 antigen OS=Homo sapiens OX=9606 GN=CD44 PE=1 SV=3
33	2	Uniprot_Human	P16070-14	673	43142	27	27	9	9	2.32	Isoform 14 of CD44 antigen OS=Homo sapiens OX=9606 GN=CD44
34	1	Uniprot_Human	P14618	696	57900	33	33	20	20	5.52	Pyruvate kinase PKM OS=Homo sapiens OX=9606 GN=PKM PE=1 SV=4
34	2	Uniprot_Human	A0A804F6T5	599	61555	30	30	18	18	4.01	Pyruvate kinase OS=Homo sapiens OX=9606 GN=PKM PE=1 SV=1
35	1	Uniprot_Human	A0A3B3IS06	679	138608	23	23	17	17	0.91	Treacle protein (Fragment) OS=Homo sapiens OX=9606 GN=TCOF1 PE=1 SV=1
35	2	Uniprot_Human	Q13428	633	152015	25	25	19	19	0.92	Treacle protein OS=Homo sapiens OX=9606 GN=TCOF1 PE=1 SV=3
36	1	Uniprot_Human	Q96AC1	661	77811	32	32	24	24	4.16	Fermitin family homolog 2 OS=Homo sapiens OX=9606 GN=FERMT2 PE=1 SV=1
37	1	Uniprot_Human	P26006	656	116538	36	36	17	17	1.25	Integrin alpha-3 OS=Homo sapiens OX=9606 GN=ITGA3 PE=1 SV=5
38	1	Uniprot_Human	P68032	621	41992	40	40	13	13	5.75	Actin, alpha cardiac muscle 1 OS=Homo sapiens OX=9606 GN=ACTC1 PE=1 SV=1
38	2	Uniprot_Human	P60709	589	41710	40	40	15	15	6.64	Actin, cytoplasmic 1 OS=Homo sapiens OX=9606 GN=ACTB PE=1 SV=1
39	1	Uniprot_Human	Q9BSJ8	608	122780	33	33	29	29	2.18	Extended synaptotagmin-1 OS=Homo sapiens OX=9606 GN=ESYT1 PE=1 SV=1
39	2	Uniprot_Human	Q9BSJ8-2	588	123925	32	32	28	28	2.03	Isoform 2 of Extended synaptotagmin-1 OS=Homo sapiens OX=9606 GN=ESYT1
40	1	Uniprot_Human	P17301	606	129215	24	24	20	20	1.16	Integrin alpha-2 OS=Homo sapiens OX=9606 GN=ITGA2 PE=1 SV=2
41	1	Uniprot_Human	Q71DI3	587	15379	46	46	7	7	7.28	Histone H3.2 OS=Homo sapiens OX=9606 GN=H3C15 PE=1 SV=3
42	1	Uniprot_Human	Q13200	578	100136	23	23	20	20	1.7	26S proteasome non-ATPase regulatory subunit 2 OS=Homo sapiens OX=9606 GN=PSMD2 PE=1 SV=3
43	1	Uniprot_Human	F5GXS2	575	104789	34	34	29	29	3.06	Actinin, alpha 4, isoform CRA_a OS=Homo sapiens OX=9606 GN=ACTN4 PE=1 SV=3
43	2	Uniprot_Human	A0A804HII9	423	105374	24	24	20	20	1.57	Alpha-actinin-1 OS=Homo sapiens OX=9606 GN=ACTN1 PE=1 SV=1
44	1	Uniprot_Human	Q01082	555	274439	32	32	32	32	0.74	Spectrin beta chain, non-erythrocytic 1 OS=Homo sapiens OX=9606 GN=SPTBN1 PE=1 SV=2
45	1	Uniprot_Human	Q9NZN4	554	61123	25	25	18	18	3.69	EH domain-containing protein 2 OS=Homo sapiens OX=9606 GN=EHD2 PE=1 SV=2
45	2	Uniprot_Human	A0A024R571	210	61888	16	16	15	15	2.14	EH domain-containing protein 1 OS=Homo sapiens OX=9606 GN=EHD1 PE=1 SV=1
45	3	Uniprot_Human	Q9H223	98	61137	7	7	7	7	0.72	EH domain-containing protein 4 OS=Homo sapiens OX=9606 GN=EHD4 PE=1 SV=1
46	1	Uniprot_Human	P42167	552	50639	19	19	17	17	3.88	Lamina-associated polypeptide 2, isoforms beta/gamma OS=Homo sapiens OX=9606 GN=TMPO PE=1 SV=2
46	2	Uniprot_Human	G5E972	387	46278	15	15	13	13	2.76	Lamina-associated polypeptide 2, isoforms beta/gamma OS=Homo sapiens OX=9606 GN=TMPO PE=1 SV=1
46	3	Uniprot_Human	P42166	274	75446	13	13	11	11	0.99	Lamina-associated polypeptide 2, isoform alpha OS=Homo sapiens OX=9606 GN=TMPO PE=1 SV=2
47	1	Uniprot_Human	A0A0D9SF53	550	81426	25	25	19	19	2.38	RNA helicase OS=Homo sapiens OX=9606 GN=DDX3X PE=1 SV=1
47	2	Uniprot_Human	J3KTA4	515	69044	29	29	20	20	4.54	Probable ATP-dependent RNA helicase DDX5 OS=Homo sapiens OX=9606 GN=DDX5 PE=1 SV=1
47	3	Uniprot_Human	A0A1X7SBZ2	340	80204	15	15	12	12	1.28	RNA helicase OS=Homo sapiens OX=9606 GN=DDX17 PE=1 SV=1
48	1	Uniprot_Human	O00567	547	66009	20	20	18	18	2.89	Nucleolar protein 56 OS=Homo sapiens OX=9606 GN=NOP56 PE=1 SV=4
49	1	Uniprot_Human	A0A669KB05	545	102227	22	22	21	21	1.77	Catenin delta-1 OS=Homo sapiens OX=9606 GN=CTNND1 PE=1 SV=1
50	1	Uniprot_Human	O75533	544	145738	21	21	21	21	0.98	Splicing factor 3B subunit 1 OS=Homo sapiens OX=9606 GN=SF3B1 PE=1 SV=3
51	1	Uniprot_Human	A0A8I5KNP3	543	85744	24	24	22	22	2.56	Nucleolar RNA helicase 2 OS=Homo sapiens OX=9606 GN=DDX21 PE=4 SV=1
51	2	Uniprot_Human	Q9BQ39	153	82514	5	5	5	5	0.33	ATP-dependent RNA helicase DDX50 OS=Homo sapiens OX=9606 GN=DDX50 PE=1 SV=1
52	1	Uniprot_Human	P12111	529	343457	33	33	33	33	0.58	Collagen alpha-3(VI) chain OS=Homo sapiens OX=9606 GN=COL6A3 PE=1 SV=5
53	1	Uniprot_Human	A0A087X0X3	518	77518	25	25	19	19	3.07	Heterogeneous nuclear ribonucleoprotein M OS=Homo sapiens OX=9606 GN=HNRNPM PE=1 SV=1
54	1	Uniprot_Human	P33176	516	109617	17	17	17	17	1.08	Kinesin-1 heavy chain OS=Homo sapiens OX=9606 GN=KIF5B PE=1 SV=1
55	1	Uniprot_Human	Q96RT1-9	514	153448	24	24	23	23	1.1	Isoform 9 of Erbin OS=Homo sapiens OX=9606 GN=ERBIN
55	2	Uniprot_Human	Q96RT1	484	158200	24	24	23	23	1.05	Erbin OS=Homo sapiens OX=9606 GN=ERBIN PE=1 SV=2
56	1	Uniprot_Human	A0A6Q8PFJ0	513	80854	17	17	16	16	1.71	Prelamin-A/C OS=Homo sapiens OX=9606 GN=LMNA PE=1 SV=1
57	1	Uniprot_Human	Q07065	508	65983	19	19	18	18	2.9	Cytoskeleton-associated protein 4 OS=Homo sapiens OX=9606 GN=CKAP4 PE=1 SV=2
58	1	Uniprot_Human	P22626	501	37407	15	15	11	11	3	Heterogeneous nuclear ribonucleoproteins A2/B1 OS=Homo sapiens OX=9606 GN=HNRNPA2B1 PE=1 SV=2
58	2	Uniprot_Human	A0A7I2V2R3	388	35390	9	9	7	7	1.54	Heterogeneous nuclear ribonucleoprotein A3 OS=Homo sapiens OX=9606 GN=HNRNPA3 PE=1 SV=1
58	3	Uniprot_Human	A0A7I2V3R8	334	34118	12	12	9	9	2.47	Heterogeneous nuclear ribonucleoprotein A1 OS=Homo sapiens OX=9606 GN=HNRNPA1 PE=1 SV=1
58	4	Uniprot_Human	Q13151	202	30822	6	6	4	4	0.84	Heterogeneous nuclear ribonucleoprotein A0 OS=Homo sapiens OX=9606 GN=HNRNPA0 PE=1 SV=1
59	1	Uniprot_Human	O43491	493	112519	18	18	17	17	1.13	Band 4.1-like protein 2 OS=Homo sapiens OX=9606 GN=EPB41L2 PE=1 SV=1
59	2	Uniprot_Human	H0Y5B0	298	42112	9	9	9	9	1.74	Band 4.1-like protein 2 (Fragment) OS=Homo sapiens OX=9606 GN=EPB41L2 PE=1 SV=1
60	1	Uniprot_Human	Q1ED39	492	51557	21	21	17	17	5.85	Lysine-rich nucleolar protein 1 OS=Homo sapiens OX=9606 GN=KNOP1 PE=1 SV=1
61	1	Uniprot_Human	Q9C0C2	491	181685	19	19	18	18	0.64	182 kDa tankyrase-1-binding protein OS=Homo sapiens OX=9606 GN=TNKS1BP1 PE=1 SV=4
62	1	Uniprot_Human	Q9NX58	483	43607	20	20	15	15	4.64	Cell growth-regulating nucleolar protein OS=Homo sapiens OX=9606 GN=LYAR PE=1 SV=3
63	1	Uniprot_Human	O60832	483	57638	19	19	18	18	3.75	H/ACA ribonucleoprotein complex subunit DKC1 OS=Homo sapiens OX=9606 GN=DKC1 PE=1 SV=3
64	1	Uniprot_Human	A0A3B3IT15	481	135934	21	21	21	21	1.08	Coatomer subunit alpha OS=Homo sapiens OX=9606 GN=COPA PE=1 SV=1
65	1	Uniprot_Human	A0A7I2V4L6	479	21700	18	18	10	10	7.71	Synaptobrevin homolog YKT6 OS=Homo sapiens OX=9606 GN=YKT6 PE=1 SV=1
66	1	Uniprot_Human	P22314	474	117774	15	15	14	14	0.76	Ubiquitin-like modifier-activating enzyme 1 OS=Homo sapiens OX=9606 GN=UBA1 PE=1 SV=3
67	1	Uniprot_Human	Q14974	474	97108	19	19	17	17	1.4	Importin subunit beta-1 OS=Homo sapiens OX=9606 GN=KPNB1 PE=1 SV=2
68	1	Uniprot_Human	Q86YZ3	470	282228	12	12	12	12	0.22	Hornerin OS=Homo sapiens OX=9606 GN=HRNR PE=1 SV=2
69	1	Uniprot_Human	A0A075B6Z2	468	2220	83	83	1	1	5.64	T cell receptor alpha joining 56 (Fragment) OS=Homo sapiens OX=9606 GN=TRAJ56 PE=4 SV=1
70	1	Uniprot_Human	P07814	464	170483	22	22	21	21	0.84	Bifunctional glutamate/proline--tRNA ligase OS=Homo sapiens OX=9606 GN=EPRS1 PE=1 SV=5
71	1	Uniprot_Human	Q96RQ3	463	80422	22	22	20	20	2.44	Methylcrotonoyl-CoA carboxylase subunit alpha, mitochondrial OS=Homo sapiens OX=9606 GN=MCCC1 PE=1 SV=3
72	1	Uniprot_Human	O14617	461	130076	23	23	21	21	1.23	AP-3 complex subunit delta-1 OS=Homo sapiens OX=9606 GN=AP3D1 PE=1 SV=1
73	1	Uniprot_Human	Q96TA1	459	84085	24	24	22	22	2.64	Protein Niban 2 OS=Homo sapiens OX=9606 GN=NIBAN2 PE=1 SV=3
74	1	Uniprot_Human	Q9Y230	456	51125	15	15	13	13	2.32	RuvB-like 2 OS=Homo sapiens OX=9606 GN=RUVBL2 PE=1 SV=3
75	1	Uniprot_Human	P50454	455	46411	17	17	16	16	4.63	Serpin H1 OS=Homo sapiens OX=9606 GN=SERPINH1 PE=1 SV=2
76	1	Uniprot_Human	Q02878	455	32708	18	18	14	14	6.48	60S ribosomal protein L6 OS=Homo sapiens OX=9606 GN=RPL6 PE=1 SV=3
77	1	Uniprot_Human	D6RG13	455	25591	19	19	7	7	5.24	40S ribosomal protein S3a (Fragment) OS=Homo sapiens OX=9606 GN=RPS3A PE=1 SV=1
78	1	Uniprot_Human	P60842	454	46125	22	22	15	15	4.13	Eukaryotic initiation factor 4A-I OS=Homo sapiens OX=9606 GN=EIF4A1 PE=1 SV=1
78	2	Uniprot_Human	I3L3H2	210	44483	9	9	9	9	1.6	RNA helicase OS=Homo sapiens OX=9606 GN=EIF4A3 PE=1 SV=2
79	1	Uniprot_Human	A0A0B4J1W3	450	101137	19	19	15	15	1.32	N-alpha-acetyltransferase 15, NatA auxiliary subunit OS=Homo sapiens OX=9606 GN=NAA15 PE=1 SV=1
80	1	Uniprot_Human	Q8WUM4	442	95963	23	23	22	22	2.11	Programmed cell death 6-interacting protein OS=Homo sapiens OX=9606 GN=PDCD6IP PE=1 SV=1
81	1	Uniprot_Human	P05023	439	112824	21	21	19	19	1.22	Sodium/potassium-transporting ATPase subunit alpha-1 OS=Homo sapiens OX=9606 GN=ATP1A1 PE=1 SV=1
82	1	Uniprot_Human	Q6IAA8	439	17734	13	13	8	8	9.66	Ragulator complex protein LAMTOR1 OS=Homo sapiens OX=9606 GN=LAMTOR1 PE=1 SV=2
82	2	Uniprot_Human	F5H3Y3	404	17511	12	12	7	7	7.41	Ragulator complex protein LAMTOR1 OS=Homo sapiens OX=9606 GN=LAMTOR1 PE=1 SV=1
83	1	Uniprot_Human	P04083	438	38690	16	16	13	13	3.86	Annexin A1 OS=Homo sapiens OX=9606 GN=ANXA1 PE=1 SV=2
84	1	Uniprot_Human	A0A804HIG4	433	154998	22	22	21	21	0.96	Leucine-rich PPR motif-containing protein, mitochondrial OS=Homo sapiens OX=9606 GN=LRPPRC PE=1 SV=1
85	1	Uniprot_Human	Q92616	432	292524	30	30	30	30	0.63	eIF-2-alpha kinase activator GCN1 OS=Homo sapiens OX=9606 GN=GCN1 PE=1 SV=7
86	1	Uniprot_Human	P33993	428	81257	21	21	19	19	2.4	DNA replication licensing factor MCM7 OS=Homo sapiens OX=9606 GN=MCM7 PE=1 SV=4
87	1	Uniprot_Human	D6REX3	427	136141	19	19	17	17	0.87	Protein transport protein Sec31A OS=Homo sapiens OX=9606 GN=SEC31A PE=1 SV=1
88	1	Uniprot_Human	P13639	426	95277	19	19	16	16	1.45	Elongation factor 2 OS=Homo sapiens OX=9606 GN=EEF2 PE=1 SV=4
89	1	Uniprot_Human	P25705	423	59714	16	16	14	14	2.28	ATP synthase subunit alpha, mitochondrial OS=Homo sapiens OX=9606 GN=ATP5F1A PE=1 SV=1
90	1	Uniprot_Human	A0A024R4E5	419	141352	19	19	18	18	0.83	High density lipoprotein binding protein (Vigilin), isoform CRA_a OS=Homo sapiens OX=9606 GN=HDLBP PE=1 SV=1
90	2	Uniprot_Human	H0Y394	305	108777	14	14	14	14	0.84	Vigilin (Fragment) OS=Homo sapiens OX=9606 GN=HDLBP PE=1 SV=1
91	1	Uniprot_Human	P23396	416	26671	20	20	13	13	15.78	40S ribosomal protein S3 OS=Homo sapiens OX=9606 GN=RPS3 PE=1 SV=2
92	1	Uniprot_Human	P36578	413	47667	17	17	12	12	2.63	60S ribosomal protein L4 OS=Homo sapiens OX=9606 GN=RPL4 PE=1 SV=5
93	1	Uniprot_Human	Q6P2Q9	411	273427	28	28	27	27	0.6	Pre-mRNA-processing-splicing factor 8 OS=Homo sapiens OX=9606 GN=PRPF8 PE=1 SV=2
94	1	Uniprot_Human	F5H2F4	408	104644	16	16	15	15	1.06	C-1-tetrahydrofolate synthase, cytoplasmic OS=Homo sapiens OX=9606 GN=MTHFD1 PE=1 SV=2
95	1	Uniprot_Human	O76094	407	74560	13	13	11	11	1.14	Signal recognition particle subunit SRP72 OS=Homo sapiens OX=9606 GN=SRP72 PE=1 SV=3
96	1	Uniprot_Human	Q7KZF4	407	101934	18	18	16	16	1.1	Staphylococcal nuclease domain-containing protein 1 OS=Homo sapiens OX=9606 GN=SND1 PE=1 SV=1
97	1	Uniprot_Human	P26038	407	67778	18	18	16	16	2.27	Moesin OS=Homo sapiens OX=9606 GN=MSN PE=1 SV=3
97	2	Uniprot_Human	P15311	134	69370	5	5	5	5	0.41	Ezrin OS=Homo sapiens OX=9606 GN=EZR PE=1 SV=4
97	3	Uniprot_Human	A0A2R8Y5S7	122	69293	7	7	7	7	0.61	Radixin OS=Homo sapiens OX=9606 GN=RDX PE=1 SV=1
98	1	Uniprot_Human	Q9BVP2	406	61954	16	16	12	12	1.91	Guanine nucleotide-binding protein-like 3 OS=Homo sapiens OX=9606 GN=GNL3 PE=1 SV=2
99	1	Uniprot_Human	A0A0C4DGB6	405	69181	35	35	6	6	0.51	Albumin OS=Homo sapiens OX=9606 GN=ALB PE=1 SV=1
100	1	Uniprot_Human	P46821	401	270468	21	21	21	21	0.45	Microtubule-associated protein 1B OS=Homo sapiens OX=9606 GN=MAP1B PE=1 SV=2
100	2	Uniprot_Human	E9PGC8	90	331055	6	6	6	6	0.09	Microtubule-associated protein 1A OS=Homo sapiens OX=9606 GN=MAP1A PE=1 SV=1
101	1	Uniprot_Human	A0A7I2V2H9	398	52988	17	17	15	15	3.16	Eukaryotic translation initiation factor 3 subunit E OS=Homo sapiens OX=9606 GN=EIF3E PE=1 SV=1
102	1	Uniprot_Human	P62701	398	29579	12	12	11	11	4.76	40S ribosomal protein S4, X isoform OS=Homo sapiens OX=9606 GN=RPS4X PE=1 SV=2
103	1	Uniprot_Human	A0A3B3ISF9	395	94419	19	19	17	17	1.34	Endothelin-converting enzyme 1 OS=Homo sapiens OX=9606 GN=ECE1 PE=1 SV=1
104	1	Uniprot_Human	A0A6Q8PEZ7	394	63943	13	13	13	13	1.61	Chloride channel CLIC-like protein 1 OS=Homo sapiens OX=9606 GN=CLCC1 PE=1 SV=1
105	1	Uniprot_Human	A0A804HJ31	392	47086	18	18	16	16	3.97	Methylcrotonoyl-CoA carboxylase OS=Homo sapiens OX=9606 GN=MCCC2 PE=1 SV=1
106	1	Uniprot_Human	A0A087X253	388	101268	17	17	17	17	1.21	AP complex subunit beta OS=Homo sapiens OX=9606 GN=AP2B1 PE=1 SV=1
106	2	Uniprot_Human	Q10567	225	104540	9	9	9	9	0.5	AP-1 complex subunit beta-1 OS=Homo sapiens OX=9606 GN=AP1B1 PE=1 SV=3
107	1	Uniprot_Human	G8JLG1	386	140772	18	18	18	18	0.83	Structural maintenance of chromosomes protein OS=Homo sapiens OX=9606 GN=SMC1A PE=1 SV=2
108	1	Uniprot_Human	Q12906	385	95279	16	16	16	16	1.21	Interleukin enhancer-binding factor 3 OS=Homo sapiens OX=9606 GN=ILF3 PE=1 SV=3
109	1	Uniprot_Human	Q86UP2	384	156179	19	19	19	19	0.78	Kinectin OS=Homo sapiens OX=9606 GN=KTN1 PE=1 SV=1
110	1	Uniprot_Human	Q15021	383	157082	19	19	19	19	0.77	Condensin complex subunit 1 OS=Homo sapiens OX=9606 GN=NCAPD2 PE=1 SV=3
111	1	Uniprot_Human	P11717	382	274199	14	14	14	14	0.27	Cation-independent mannose-6-phosphate receptor OS=Homo sapiens OX=9606 GN=IGF2R PE=1 SV=3
112	1	Uniprot_Human	F5H6E2	380	118920	17	17	17	17	0.97	Unconventional myosin-Ic OS=Homo sapiens OX=9606 GN=MYO1C PE=1 SV=1
113	1	Uniprot_Human	E9PD53	380	144365	20	20	20	20	0.93	Structural maintenance of chromosomes protein OS=Homo sapiens OX=9606 GN=SMC4 PE=1 SV=1
114	1	Uniprot_Human	P06576	377	56525	20	20	17	17	3.5	ATP synthase subunit beta, mitochondrial OS=Homo sapiens OX=9606 GN=ATP5F1B PE=1 SV=3
115	1	Uniprot_Human	P19367	377	102420	15	15	15	15	1	Hexokinase-1 OS=Homo sapiens OX=9606 GN=HK1 PE=1 SV=3
115	2	Uniprot_Human	E9PB90	131	98909	7	7	7	7	0.4	Hexokinase OS=Homo sapiens OX=9606 GN=HK2 PE=1 SV=1
116	1	Uniprot_Human	Q04446	375	80423	14	14	13	13	1.28	1,4-alpha-glucan-branching enzyme OS=Homo sapiens OX=9606 GN=GBE1 PE=1 SV=3
117	1	Uniprot_Human	P07996	374	129300	14	14	12	12	0.55	Thrombospondin-1 OS=Homo sapiens OX=9606 GN=THBS1 PE=1 SV=2
118	1	Uniprot_Human	E9PFD7	372	129085	15	15	14	14	0.73	Receptor protein-tyrosine kinase OS=Homo sapiens OX=9606 GN=EGFR PE=1 SV=3
119	1	Uniprot_Human	P04843	371	68527	17	17	17	17	2.23	Dolichyl-diphosphooligosaccharide--protein glycosyltransferase subunit 1 OS=Homo sapiens OX=9606 GN=RPN1 PE=1 SV=1
120	1	Uniprot_Human	P08133	370	75826	20	20	20	20	2.48	Annexin A6 OS=Homo sapiens OX=9606 GN=ANXA6 PE=1 SV=3
121	1	Uniprot_Human	Q14152	365	166468	22	22	21	21	0.87	Eukaryotic translation initiation factor 3 subunit A OS=Homo sapiens OX=9606 GN=EIF3A PE=1 SV=1
122	1	Uniprot_Human	P04844	359	69241	15	15	14	14	1.6	Dolichyl-diphosphooligosaccharide--protein glycosyltransferase subunit 2 OS=Homo sapiens OX=9606 GN=RPN2 PE=1 SV=3
123	1	Uniprot_Human	P14923	356	81693	14	14	13	13	1.25	Junction plakoglobin OS=Homo sapiens OX=9606 GN=JUP PE=1 SV=3
123	2	Uniprot_Human	A0A2R8Y543	178	78355	5	5	5	5	0.35	Catenin beta-1 OS=Homo sapiens OX=9606 GN=CTNNB1 PE=1 SV=1
124	1	Uniprot_Human	P08758	356	35914	15	15	12	12	3.81	Annexin A5 OS=Homo sapiens OX=9606 GN=ANXA5 PE=1 SV=2
124	2	Uniprot_Human	B4E1S2	95	15635	3	3	3	3	1.44	Annexin OS=Homo sapiens OX=9606 GN=ANXA4 PE=1 SV=1
125	1	Uniprot_Human	B4DXZ6	355	68285	17	17	15	15	2.03	Fragile X mental retardation syndrome-related protein 1 OS=Homo sapiens OX=9606 GN=FXR1 PE=1 SV=1
125	2	Uniprot_Human	P51116	148	74178	5	5	5	5	0.38	Fragile X mental retardation syndrome-related protein 2 OS=Homo sapiens OX=9606 GN=FXR2 PE=1 SV=2
126	1	Uniprot_Human	P40227	355	57988	16	16	14	14	2.13	T-complex protein 1 subunit zeta OS=Homo sapiens OX=9606 GN=CCT6A PE=1 SV=3
126	2	Uniprot_Human	P28066	89	26394	3	3	2	2	0.43	Proteasome subunit alpha type-5 OS=Homo sapiens OX=9606 GN=PSMA5 PE=1 SV=3
127	1	Uniprot_Human	Q9UDY2	355	133876	17	17	17	17	0.82	Tight junction protein ZO-2 OS=Homo sapiens OX=9606 GN=TJP2 PE=1 SV=2
128	1	Uniprot_Human	Q08211	355	140869	19	19	19	19	0.89	ATP-dependent RNA helicase A OS=Homo sapiens OX=9606 GN=DHX9 PE=1 SV=4
129	1	Uniprot_Human	Q7Z478	354	155139	16	16	16	16	0.63	ATP-dependent RNA helicase DHX29 OS=Homo sapiens OX=9606 GN=DHX29 PE=1 SV=2
130	1	Uniprot_Human	O95347	353	135572	22	22	21	21	1.08	Structural maintenance of chromosomes protein 2 OS=Homo sapiens OX=9606 GN=SMC2 PE=1 SV=2
131	1	Uniprot_Human	O75643	352	244353	25	25	25	25	0.62	U5 small nuclear ribonucleoprotein 200 kDa helicase OS=Homo sapiens OX=9606 GN=SNRNP200 PE=1 SV=2
132	1	Uniprot_Human	Q9Y6M7-13	352	127721	19	19	16	16	0.95	Isoform 13 of Sodium bicarbonate cotransporter 3 OS=Homo sapiens OX=9606 GN=SLC4A7
133	1	Uniprot_Human	A0A7I2V2H0	349	112647	19	19	17	17	1.13	Exportin-1 OS=Homo sapiens OX=9606 GN=XPO1 PE=1 SV=1
134	1	Uniprot_Human	F8VPD4	347	235873	14	14	14	14	0.33	CAD protein OS=Homo sapiens OX=9606 GN=CAD PE=1 SV=1
135	1	Uniprot_Human	P22102	341	107699	18	18	17	17	1.21	Trifunctional purine biosynthetic protein adenosine-3 OS=Homo sapiens OX=9606 GN=GART PE=1 SV=1
136	1	Uniprot_Human	Q9UHB9	340	70686	11	11	11	11	1.09	Signal recognition particle subunit SRP68 OS=Homo sapiens OX=9606 GN=SRP68 PE=1 SV=2
137	1	Uniprot_Human	A0A087X054	338	104713	17	17	17	17	1.16	Hypoxia up-regulated protein 1 OS=Homo sapiens OX=9606 GN=HYOU1 PE=1 SV=1
138	1	Uniprot_Human	Q9BQG0	336	148762	15	15	14	14	0.56	Myb-binding protein 1A OS=Homo sapiens OX=9606 GN=MYBBP1A PE=1 SV=2
139	1	Uniprot_Human	Q9UQ35	336	299438	22	22	21	21	0.42	Serine/arginine repetitive matrix protein 2 OS=Homo sapiens OX=9606 GN=SRRM2 PE=1 SV=2
140	1	Uniprot_Human	Q709C8	335	422124	16	16	16	16	0.2	Intermembrane lipid transfer protein VPS13C OS=Homo sapiens OX=9606 GN=VPS13C PE=1 SV=1
141	1	Uniprot_Human	A0A3B3IU45	334	91134	17	17	17	17	1.42	DNA replication licensing factor MCM4 OS=Homo sapiens OX=9606 GN=MCM4 PE=1 SV=1
142	1	Uniprot_Human	Q9P0L0-2	331	32593	10	10	9	9	3.23	Isoform 2 of Vesicle-associated membrane protein-associated protein A OS=Homo sapiens OX=9606 GN=VAPA
142	2	Uniprot_Human	O95292	157	27211	6	6	6	6	1.82	Vesicle-associated membrane protein-associated protein B/C OS=Homo sapiens OX=9606 GN=VAPB PE=1 SV=3
143	1	Uniprot_Human	Q13813	330	284364	15	15	15	15	0.28	Spectrin alpha chain, non-erythrocytic 1 OS=Homo sapiens OX=9606 GN=SPTAN1 PE=1 SV=3
144	1	Uniprot_Human	D3DQV9	326	102265	21	21	20	20	1.64	Eukaryotic translation initiation factor 4 gamma 2 (Fragment) OS=Homo sapiens OX=9606 GN=EIF4G2 PE=1 SV=1
145	1	Uniprot_Human	Q5T4S7	321	573476	15	15	15	15	0.13	E3 ubiquitin-protein ligase UBR4 OS=Homo sapiens OX=9606 GN=UBR4 PE=1 SV=1
146	1	Uniprot_Human	P47897	319	87743	17	17	16	16	1.5	Glutamine--tRNA ligase OS=Homo sapiens OX=9606 GN=QARS1 PE=1 SV=1
147	1	Uniprot_Human	Q9UHD8	317	65361	16	16	15	15	1.96	Septin-9 OS=Homo sapiens OX=9606 GN=SEPTIN9 PE=1 SV=2
148	1	Uniprot_Human	B0YIW6	316	61587	19	19	18	18	3.29	Coatomer subunit delta OS=Homo sapiens OX=9606 GN=ARCN1 PE=1 SV=1
149	1	Uniprot_Human	D6RER5	315	49777	13	13	11	11	2.12	Septin OS=Homo sapiens OX=9606 GN=SEPTIN11 PE=1 SV=1
149	2	Uniprot_Human	A6NMH6	177	49884	9	9	8	8	1.34	Septin OS=Homo sapiens OX=9606 GN=SEPTIN8 PE=1 SV=1
150	1	Uniprot_Human	Q92598	315	96804	15	15	15	15	1.08	Heat shock protein 105 kDa OS=Homo sapiens OX=9606 GN=HSPH1 PE=1 SV=1
151	1	Uniprot_Human	A0A0R4J2E8	313	94565	11	11	11	11	0.73	Matrin-3 OS=Homo sapiens OX=9606 GN=MATR3 PE=1 SV=1
152	1	Uniprot_Human	P39023	313	46080	18	18	12	12	2.79	60S ribosomal protein L3 OS=Homo sapiens OX=9606 GN=RPL3 PE=1 SV=2
153	1	Uniprot_Human	Q9Y678	312	97655	15	15	12	12	0.79	Coatomer subunit gamma-1 OS=Homo sapiens OX=9606 GN=COPG1 PE=1 SV=1
154	1	Uniprot_Human	H0YDB2	311	80895	17	17	15	15	1.7	Stromal interaction molecule 1 OS=Homo sapiens OX=9606 GN=STIM1 PE=1 SV=2
154	2	Uniprot_Human	A0A1X7SBY3	101	83900	5	5	5	5	0.33	Stromal interaction molecule 2 OS=Homo sapiens OX=9606 GN=STIM2 PE=1 SV=1
155	1	Uniprot_Human	P13010	310	82652	13	13	13	13	1.1	X-ray repair cross-complementing protein 5 OS=Homo sapiens OX=9606 GN=XRCC5 PE=1 SV=3
156	1	Uniprot_Human	O60701	310	54989	10	10	10	10	1.36	UDP-glucose 6-dehydrogenase OS=Homo sapiens OX=9606 GN=UGDH PE=1 SV=1
157	1	Uniprot_Human	A0A7I2YQG2	308	25685	17	17	7	7	5.24	Ribosomal protein L19 OS=Homo sapiens OX=9606 GN=RPL19 PE=1 SV=1
158	1	Uniprot_Human	H3BRG4	308	44607	10	10	10	10	1.88	Cytochrome b-c1 complex subunit 2, mitochondrial OS=Homo sapiens OX=9606 GN=UQCRC2 PE=1 SV=1
159	1	Uniprot_Human	A0A7I2V4C2	308	20531	10	10	9	9	8.77	Eukaryotic translation initiation factor 3 subunit I OS=Homo sapiens OX=9606 GN=EIF3I PE=1 SV=1
160	1	Uniprot_Human	Q9Y2X3	304	59541	13	13	12	12	1.59	Nucleolar protein 58 OS=Homo sapiens OX=9606 GN=NOP58 PE=1 SV=1
161	1	Uniprot_Human	O43396	304	32231	9	9	8	8	2.73	Thioredoxin-like protein 1 OS=Homo sapiens OX=9606 GN=TXNL1 PE=1 SV=3
162	1	Uniprot_Human	Q86VP6	304	136289	15	15	13	13	0.63	Cullin-associated NEDD8-dissociated protein 1 OS=Homo sapiens OX=9606 GN=CAND1 PE=1 SV=2
163	1	Uniprot_Human	O00429	302	81826	11	11	11	11	0.89	Dynamin-1-like protein OS=Homo sapiens OX=9606 GN=DNM1L PE=1 SV=2
164	1	Uniprot_Human	P18583	302	263664	14	14	14	14	0.29	Protein SON OS=Homo sapiens OX=9606 GN=SON PE=1 SV=4
165	1	Uniprot_Human	Q9UQE7	301	141454	19	19	19	19	0.89	Structural maintenance of chromosomes protein 3 OS=Homo sapiens OX=9606 GN=SMC3 PE=1 SV=2
166	1	Uniprot_Human	P16615	300	114683	15	15	14	14	0.86	Sarcoplasmic/endoplasmic reticulum calcium ATPase 2 OS=Homo sapiens OX=9606 GN=ATP2A2 PE=1 SV=1
167	1	Uniprot_Human	Q9UHB6	299	85173	12	12	11	11	0.95	LIM domain and actin-binding protein 1 OS=Homo sapiens OX=9606 GN=LIMA1 PE=1 SV=1
168	1	Uniprot_Human	O43520	297	143604	16	16	15	15	0.64	Phospholipid-transporting ATPase IC OS=Homo sapiens OX=9606 GN=ATP8B1 PE=1 SV=3
169	1	Uniprot_Human	O60763	297	107828	13	13	11	11	0.62	General vesicular transport factor p115 OS=Homo sapiens OX=9606 GN=USO1 PE=1 SV=2
170	1	Uniprot_Human	P53396	296	120762	15	15	13	13	0.66	ATP-citrate synthase OS=Homo sapiens OX=9606 GN=ACLY PE=1 SV=3
171	1	Uniprot_Human	A0A7I2V3A9	295	111442	12	12	12	12	0.67	Kinesin-like protein OS=Homo sapiens OX=9606 GN=KIF11 PE=1 SV=1
172	1	Uniprot_Human	P08240	293	69767	13	13	12	12	1.25	Signal recognition particle receptor subunit alpha OS=Homo sapiens OX=9606 GN=SRPRA PE=1 SV=2
173	1	Uniprot_Human	Q9P0K7	293	109973	17	17	17	17	1.08	Ankycorbin OS=Homo sapiens OX=9606 GN=RAI14 PE=1 SV=2
174	1	Uniprot_Human	P30153	293	65267	11	11	11	11	1.22	Serine/threonine-protein phosphatase 2A 65 kDa regulatory subunit A alpha isoform OS=Homo sapiens OX=9606 GN=PPP2R1A PE=1 SV=4
175	1	Uniprot_Human	A0A0A0MSX9	292	142198	18	18	18	18	0.82	Isoleucine--tRNA ligase OS=Homo sapiens OX=9606 GN=IARS1 PE=1 SV=1
176	1	Uniprot_Human	Q5JR95	291	21866	18	18	9	9	5.88	40S ribosomal protein S8 OS=Homo sapiens OX=9606 GN=RPS8 PE=1 SV=1
177	1	Uniprot_Human	O75396	291	24725	10	10	9	9	4.51	Vesicle-trafficking protein SEC22b OS=Homo sapiens OX=9606 GN=SEC22B PE=1 SV=5
178	1	Uniprot_Human	Q14566	290	92831	11	11	11	11	0.75	DNA replication licensing factor MCM6 OS=Homo sapiens OX=9606 GN=MCM6 PE=1 SV=1
179	1	Uniprot_Human	P21796	288	30754	9	9	8	8	2.4	Voltage-dependent anion-selective channel protein 1 OS=Homo sapiens OX=9606 GN=VDAC1 PE=1 SV=2
179	2	Uniprot_Human	Q9Y277	163	30639	4	4	3	3	0.58	Voltage-dependent anion-selective channel protein 3 OS=Homo sapiens OX=9606 GN=VDAC3 PE=1 SV=1
180	1	Uniprot_Human	Q5T3I0	288	50351	11	11	11	11	1.8	G patch domain-containing protein 4 OS=Homo sapiens OX=9606 GN=GPATCH4 PE=1 SV=2
181	1	Uniprot_Human	A0A669KB53	288	91115	15	15	15	15	1.18	Signal transducer and activator of transcription OS=Homo sapiens OX=9606 GN=STAT1 PE=1 SV=1
182	1	Uniprot_Human	P29317	286	108197	10	10	10	10	0.55	Ephrin type-A receptor 2 OS=Homo sapiens OX=9606 GN=EPHA2 PE=1 SV=2
182	2	Uniprot_Human	B1AKC9	163	105492	7	7	7	7	0.37	Receptor protein-tyrosine kinase OS=Homo sapiens OX=9606 GN=EPHB2 PE=1 SV=1
183	1	Uniprot_Human	E9PR30	285	10898	27	27	2	2	1.34	FAU ubiquitin-like and ribosomal protein S30 OS=Homo sapiens OX=9606 GN=FAU PE=1 SV=1
184	1	Uniprot_Human	B5MCX3	285	36917	11	11	9	9	3.06	Septin-2 OS=Homo sapiens OX=9606 GN=SEPTIN2 PE=1 SV=1
184	2	Uniprot_Human	E7EPK1	191	50663	9	9	7	7	1.11	Septin OS=Homo sapiens OX=9606 GN=SEPTIN7 PE=1 SV=2
185	1	Uniprot_Human	O14967	284	69994	14	14	11	11	1.25	Calmegin OS=Homo sapiens OX=9606 GN=CLGN PE=1 SV=1
186	1	Uniprot_Human	P63244	283	35055	22	22	7	7	1.56	Receptor of activated protein C kinase 1 OS=Homo sapiens OX=9606 GN=RACK1 PE=1 SV=3
187	1	Uniprot_Human	P62424	283	29977	10	10	10	10	3.8	60S ribosomal protein L7a OS=Homo sapiens OX=9606 GN=RPL7A PE=1 SV=2
188	1	Uniprot_Human	P02786	282	84818	13	13	13	13	1.07	Transferrin receptor protein 1 OS=Homo sapiens OX=9606 GN=TFRC PE=1 SV=2
189	1	Uniprot_Human	A0A804HJA4	282	203863	15	15	14	14	0.42	Proteasome adapter and scaffold protein ECM29 OS=Homo sapiens OX=9606 GN=ECPAS PE=1 SV=1
190	1	Uniprot_Human	Q8TDN6	281	41375	15	15	11	11	2.92	Ribosome biogenesis protein BRX1 homolog OS=Homo sapiens OX=9606 GN=BRIX1 PE=1 SV=2
191	1	Uniprot_Human	P62191	281	49154	15	15	13	13	2.48	26S proteasome regulatory subunit 4 OS=Homo sapiens OX=9606 GN=PSMC1 PE=1 SV=1
191	2	Uniprot_Human	P62195	248	45597	11	11	9	9	1.54	26S proteasome regulatory subunit 8 OS=Homo sapiens OX=9606 GN=PSMC5 PE=1 SV=1
192	1	Uniprot_Human	Q8TAF3	280	76162	14	14	12	12	1.24	WD repeat-containing protein 48 OS=Homo sapiens OX=9606 GN=WDR48 PE=1 SV=1
193	1	Uniprot_Human	A0A7I2Y1C3	278	173000	11	11	11	11	0.35	Eukaryotic translation initiation factor 4 gamma 1 OS=Homo sapiens OX=9606 GN=EIF4G1 PE=1 SV=1
193	2	Uniprot_Human	A0A0A0MSA7	34	180385	2	2	2	2	0.05	Eukaryotic translation initiation factor 4 gamma 3 OS=Homo sapiens OX=9606 GN=EIF4G3 PE=1 SV=1
194	1	Uniprot_Human	A0A669KAX4	278	102462	16	16	16	16	1.09	Cullin-4B OS=Homo sapiens OX=9606 GN=CUL4B PE=1 SV=1
195	1	Uniprot_Human	P53618	277	107074	11	11	10	10	0.63	Coatomer subunit beta OS=Homo sapiens OX=9606 GN=COPB1 PE=1 SV=3
196	1	Uniprot_Human	Q9Y265	276	50196	12	12	12	12	2.09	RuvB-like 1 OS=Homo sapiens OX=9606 GN=RUVBL1 PE=1 SV=1
197	1	Uniprot_Human	Q14980	275	238115	13	13	13	13	0.3	Nuclear mitotic apparatus protein 1 OS=Homo sapiens OX=9606 GN=NUMA1 PE=1 SV=2
198	1	Uniprot_Human	A0A087WTW0	275	96560	16	16	15	15	1.09	RING-type E3 ubiquitin transferase OS=Homo sapiens OX=9606 GN=UHRF1 PE=1 SV=1
199	1	Uniprot_Human	J3KNV4	275	123554	14	14	14	14	0.71	Integrin alpha-7 OS=Homo sapiens OX=9606 GN=ITGA7 PE=1 SV=1
200	1	Uniprot_Human	P33992	274	82233	17	17	16	16	1.51	DNA replication licensing factor MCM5 OS=Homo sapiens OX=9606 GN=MCM5 PE=1 SV=5
201	1	Uniprot_Human	B0QY89	273	70857	11	11	11	11	1.08	Eukaryotic translation initiation factor 3 subunit L OS=Homo sapiens OX=9606 GN=EIF3L PE=1 SV=1
202	1	Uniprot_Human	Q9C0B5	273	77496	11	11	10	10	0.96	Palmitoyltransferase ZDHHC5 OS=Homo sapiens OX=9606 GN=ZDHHC5 PE=1 SV=2
203	1	Uniprot_Human	P50990	273	59583	13	13	13	13	1.8	T-complex protein 1 subunit theta OS=Homo sapiens OX=9606 GN=CCT8 PE=1 SV=4
204	1	Uniprot_Human	O75976	272	152835	9	9	9	9	0.32	Carboxypeptidase D OS=Homo sapiens OX=9606 GN=CPD PE=1 SV=2
205	1	Uniprot_Human	F8VYV2	271	15630	7	7	6	6	4.97	60S ribosomal protein L18 OS=Homo sapiens OX=9606 GN=RPL18 PE=1 SV=1
206	1	Uniprot_Human	G3V2Q1	270	33550	10	10	7	7	2.07	Heterogeneous nuclear ribonucleoproteins C1/C2 OS=Homo sapiens OX=9606 GN=HNRNPC PE=1 SV=1
207	1	Uniprot_Human	P26640	270	140387	10	10	10	10	0.4	Valine--tRNA ligase OS=Homo sapiens OX=9606 GN=VARS1 PE=1 SV=4
208	1	Uniprot_Human	Q86W92	270	113952	13	13	13	13	0.72	Liprin-beta-1 OS=Homo sapiens OX=9606 GN=PPFIBP1 PE=1 SV=2
209	1	Uniprot_Human	Q9NSD9	268	66074	13	13	13	13	1.54	Phenylalanine--tRNA ligase beta subunit OS=Homo sapiens OX=9606 GN=FARSB PE=1 SV=3
210	1	Uniprot_Human	Q9NYI0	267	115962	12	12	12	12	0.63	PH and SEC7 domain-containing protein 3 OS=Homo sapiens OX=9606 GN=PSD3 PE=1 SV=2
210	2	Uniprot_Human	E5RIH3	54	15380	2	2	2	2	0.83	PH and SEC7 domain-containing protein 3 (Fragment) OS=Homo sapiens OX=9606 GN=PSD3 PE=1 SV=1
211	1	Uniprot_Human	A0A7I2V649	266	65077	15	15	15	15	1.97	Polyadenylate-binding protein 1 OS=Homo sapiens OX=9606 GN=PABPC1 PE=1 SV=1
211	2	Uniprot_Human	A0A7I2V4L7	138	66458	7	7	7	7	0.64	Polyadenylate-binding protein OS=Homo sapiens OX=9606 GN=PABPC4 PE=1 SV=1
212	1	Uniprot_Human	Q12797	266	85809	18	18	16	16	1.55	Aspartyl/asparaginyl beta-hydroxylase OS=Homo sapiens OX=9606 GN=ASPH PE=1 SV=3
213	1	Uniprot_Human	Q9Y5B9	265	119838	15	15	15	15	0.81	FACT complex subunit SPT16 OS=Homo sapiens OX=9606 GN=SUPT16H PE=1 SV=1
214	1	Uniprot_Human	P29401	264	67835	10	10	10	10	1.01	Transketolase OS=Homo sapiens OX=9606 GN=TKT PE=1 SV=3
215	1	Uniprot_Human	Q6NZI2	264	43450	12	12	10	10	2.3	Caveolae-associated protein 1 OS=Homo sapiens OX=9606 GN=CAVIN1 PE=1 SV=1
216	1	Uniprot_Human	E7EN73	264	113156	12	12	11	11	0.65	Dyslexia-associated protein KIAA0319-like protein (Fragment) OS=Homo sapiens OX=9606 GN=KIAA0319L PE=1 SV=1
217	1	Uniprot_Human	Q92621	264	227776	13	13	13	13	0.31	Nuclear pore complex protein Nup205 OS=Homo sapiens OX=9606 GN=NUP205 PE=1 SV=3
218	1	Uniprot_Human	Q93052	263	65704	11	11	9	9	1.21	Lipoma-preferred partner OS=Homo sapiens OX=9606 GN=LPP PE=1 SV=1
218	2	Uniprot_Human	C9J2R5	120	5572	5	5	4	4	57.15	Lipoma-preferred partner (Fragment) OS=Homo sapiens OX=9606 GN=LPP PE=1 SV=8
219	1	Uniprot_Human	B5ME19	262	105407	16	16	16	16	1.05	Eukaryotic translation initiation factor 3 subunit C-like protein OS=Homo sapiens OX=9606 GN=EIF3CL PE=1 SV=1
220	1	Uniprot_Human	P17987	260	60306	13	13	13	13	1.77	T-complex protein 1 subunit alpha OS=Homo sapiens OX=9606 GN=TCP1 PE=1 SV=1
221	1	Uniprot_Human	Q99575	260	114636	7	7	7	7	0.34	Ribonucleases P/MRP protein subunit POP1 OS=Homo sapiens OX=9606 GN=POP1 PE=1 SV=2
222	1	Uniprot_Human	O95373	258	119440	15	15	12	12	0.67	Importin-7 OS=Homo sapiens OX=9606 GN=IPO7 PE=1 SV=1
223	1	Uniprot_Human	Q52LW3	257	141974	9	9	9	9	0.35	Rho GTPase-activating protein 29 OS=Homo sapiens OX=9606 GN=ARHGAP29 PE=1 SV=2
224	1	Uniprot_Human	Q96HC4	255	63904	11	11	11	11	1.25	PDZ and LIM domain protein 5 OS=Homo sapiens OX=9606 GN=PDLIM5 PE=1 SV=5
225	1	Uniprot_Human	P46777	254	34341	8	8	6	6	2	60S ribosomal protein L5 OS=Homo sapiens OX=9606 GN=RPL5 PE=1 SV=3
226	1	Uniprot_Human	C9JX88	254	48233	11	11	11	11	1.93	26S proteasome regulatory subunit 7 OS=Homo sapiens OX=9606 GN=PSMC2 PE=1 SV=1
227	1	Uniprot_Human	A0A2R8YD58	254	44390	14	14	12	12	2.98	Casein kinase II subunit alpha OS=Homo sapiens OX=9606 GN=CSNK2A1 PE=1 SV=1
228	1	Uniprot_Human	Q9UG63	253	71245	11	11	10	10	1.07	ATP-binding cassette sub-family F member 2 OS=Homo sapiens OX=9606 GN=ABCF2 PE=1 SV=2
229	1	Uniprot_Human	Q8NDI1	252	139931	10	10	10	10	0.4	EH domain-binding protein 1 OS=Homo sapiens OX=9606 GN=EHBP1 PE=1 SV=3
230	1	Uniprot_Human	A0A7I2V2G1	250	87532	11	11	11	11	0.81	Signal transducer and activator of transcription OS=Homo sapiens OX=9606 GN=STAT3 PE=1 SV=1
231	1	Uniprot_Human	P07305	250	20850	11	11	7	7	5.02	Histone H1.0 OS=Homo sapiens OX=9606 GN=H1-0 PE=1 SV=3
232	1	Uniprot_Human	Q99848	249	34830	9	9	8	8	2.37	Probable rRNA-processing protein EBP2 OS=Homo sapiens OX=9606 GN=EBNA1BP2 PE=1 SV=2
233	1	Uniprot_Human	I3L0N3	249	82040	15	15	14	14	1.38	Vesicle-fusing ATPase OS=Homo sapiens OX=9606 GN=NSF PE=1 SV=1
234	1	Uniprot_Human	A0A7I2V351	248	55053	14	14	11	11	1.8	Importin subunit alpha OS=Homo sapiens OX=9606 GN=KPNA2 PE=1 SV=1
235	1	Uniprot_Human	A0A087WYR3	248	23750	11	11	10	10	6.2	Tumor protein D54 OS=Homo sapiens OX=9606 GN=TPD52L2 PE=1 SV=1
235	2	Uniprot_Human	O43399-2	218	19889	9	9	8	8	5.58	Isoform 2 of Tumor protein D54 OS=Homo sapiens OX=9606 GN=TPD52L2
236	1	Uniprot_Human	Q6P9B6	248	50961	10	10	9	9	1.53	MTOR-associated protein MEAK7 OS=Homo sapiens OX=9606 GN=MEAK7 PE=1 SV=2
237	1	Uniprot_Human	P11387	248	90669	14	14	13	13	1.08	DNA topoisomerase 1 OS=Homo sapiens OX=9606 GN=TOP1 PE=1 SV=2
238	1	Uniprot_Human	A0A0C4DG89	247	117389	14	14	14	14	0.76	RNA helicase OS=Homo sapiens OX=9606 GN=DDX46 PE=1 SV=1
239	1	Uniprot_Human	P06493	247	34074	13	13	12	12	4.25	Cyclin-dependent kinase 1 OS=Homo sapiens OX=9606 GN=CDK1 PE=1 SV=3
239	2	Uniprot_Human	P11802	152	33708	7	7	6	6	1.31	Cyclin-dependent kinase 4 OS=Homo sapiens OX=9606 GN=CDK4 PE=1 SV=2
239	3	Uniprot_Human	G3V5T9	149	39153	7	7	6	6	1.06	Cyclin-dependent kinase 2 OS=Homo sapiens OX=9606 GN=CDK2 PE=1 SV=1
239	4	Uniprot_Human	J3QRU1	141	61348	11	11	10	10	1.16	Tyrosine-protein kinase OS=Homo sapiens OX=9606 GN=YES1 PE=1 SV=1
239	5	Uniprot_Human	P06241	120	60723	7	7	6	6	0.59	Tyrosine-protein kinase Fyn OS=Homo sapiens OX=9606 GN=FYN PE=1 SV=3
239	6	Uniprot_Human	Q00526	117	35024	5	5	4	4	0.71	Cyclin-dependent kinase 3 OS=Homo sapiens OX=9606 GN=CDK3 PE=1 SV=1
239	7	Uniprot_Human	P50750	103	42750	5	5	4	4	0.55	Cyclin-dependent kinase 9 OS=Homo sapiens OX=9606 GN=CDK9 PE=1 SV=3
239	8	Uniprot_Human	E5RGN0	84	44102	3	3	2	2	0.24	Cyclin-dependent kinase 16 (Fragment) OS=Homo sapiens OX=9606 GN=CDK16 PE=1 SV=1
239	9	Uniprot_Human	P12931	71	59797	5	5	5	5	0.48	Proto-oncogene tyrosine-protein kinase Src OS=Homo sapiens OX=9606 GN=SRC PE=1 SV=3
239	10	Uniprot_Human	F5H5B4	27	49511	1	1	1	1	0.1	Non-specific serine/threonine protein kinase OS=Homo sapiens OX=9606 GN=STK4 PE=1 SV=1
240	1	Uniprot_Human	Q6DD88	246	60503	14	14	12	12	1.76	Atlastin-3 OS=Homo sapiens OX=9606 GN=ATL3 PE=1 SV=1
240	2	Uniprot_Human	Q8NHH9	82	66187	2	2	2	2	0.15	Atlastin-2 OS=Homo sapiens OX=9606 GN=ATL2 PE=1 SV=2
241	1	Uniprot_Human	P42766	246	14543	11	11	5	5	3.95	60S ribosomal protein L35 OS=Homo sapiens OX=9606 GN=RPL35 PE=1 SV=2
242	1	Uniprot_Human	P04181	245	48504	8	8	8	8	1.18	Ornithine aminotransferase, mitochondrial OS=Homo sapiens OX=9606 GN=OAT PE=1 SV=1
243	1	Uniprot_Human	Q8N0X7	245	72788	12	12	12	12	1.18	Spartin OS=Homo sapiens OX=9606 GN=SPART PE=1 SV=1
243	2	Uniprot_Human	Q9HCL3	23	63422	2	2	2	2	0.16	Zinc finger protein 14 homolog OS=Homo sapiens OX=9606 GN=ZFP14 PE=1 SV=2
244	1	Uniprot_Human	A0A7P0TA85	245	28974	7	7	6	6	2.11	Basigin OS=Homo sapiens OX=9606 GN=BSG PE=1 SV=1
244	2	Uniprot_Human	P35613-3	241	19426	7	7	6	6	4.39	Isoform 3 of Basigin OS=Homo sapiens OX=9606 GN=BSG
245	1	Uniprot_Human	Q14247	245	61549	9	9	9	9	1	Src substrate cortactin OS=Homo sapiens OX=9606 GN=CTTN PE=1 SV=2
246	1	Uniprot_Human	Q5JTH9	244	143611	15	15	15	15	0.64	RRP12-like protein OS=Homo sapiens OX=9606 GN=RRP12 PE=1 SV=2
247	1	Uniprot_Human	F8VYE8	244	34927	8	8	7	7	1.57	Serine/threonine-protein phosphatase OS=Homo sapiens OX=9606 GN=PPP1CC PE=1 SV=1
247	2	Uniprot_Human	E9PMD7	213	33404	7	7	6	6	1.33	Serine/threonine-protein phosphatase OS=Homo sapiens OX=9606 GN=PPP1CA PE=1 SV=2
247	3	Uniprot_Human	P62140	168	37163	6	6	5	5	0.88	Serine/threonine-protein phosphatase PP1-beta catalytic subunit OS=Homo sapiens OX=9606 GN=PPP1CB PE=1 SV=3
248	1	Uniprot_Human	A0A6Q8PHK0	244	228342	8	8	8	8	0.18	E3 ubiquitin-protein ligase TRIP12 OS=Homo sapiens OX=9606 GN=TRIP12 PE=1 SV=1
249	1	Uniprot_Human	P46087	243	89247	8	8	8	8	0.53	Probable 28S rRNA (cytosine(4447)-C(5))-methyltransferase OS=Homo sapiens OX=9606 GN=NOP2 PE=1 SV=2
250	1	Uniprot_Human	A0A087WW66	243	101489	8	8	8	8	0.45	26S proteasome non-ATPase regulatory subunit 1 OS=Homo sapiens OX=9606 GN=PSMD1 PE=1 SV=2
251	1	Uniprot_Human	O60749-2	243	46069	7	7	6	6	1.05	Isoform 2 of Sorting nexin-2 OS=Homo sapiens OX=9606 GN=SNX2
251	2	Uniprot_Human	Q13596	153	59033	9	9	8	8	1.05	Sorting nexin-1 OS=Homo sapiens OX=9606 GN=SNX1 PE=1 SV=3
252	1	Uniprot_Human	Q13190	243	39648	9	9	8	8	1.92	Syntaxin-5 OS=Homo sapiens OX=9606 GN=STX5 PE=1 SV=2
253	1	Uniprot_Human	Q9UBT2	242	71179	7	7	7	7	0.59	SUMO-activating enzyme subunit 2 OS=Homo sapiens OX=9606 GN=UBA2 PE=1 SV=2
254	1	Uniprot_Human	P55060	242	110346	24	24	13	13	0.82	Exportin-2 OS=Homo sapiens OX=9606 GN=CSE1L PE=1 SV=3
255	1	Uniprot_Human	Q01813	241	85542	17	17	15	15	1.42	ATP-dependent 6-phosphofructokinase, platelet type OS=Homo sapiens OX=9606 GN=PFKP PE=1 SV=2
255	2	Uniprot_Human	A0A2R8Y891	168	96846	9	9	8	8	0.48	ATP-dependent 6-phosphofructokinase OS=Homo sapiens OX=9606 GN=PFKM PE=1 SV=1
255	3	Uniprot_Human	P17858	107	84964	7	7	6	6	0.4	ATP-dependent 6-phosphofructokinase, liver type OS=Homo sapiens OX=9606 GN=PFKL PE=1 SV=6
256	1	Uniprot_Human	A0A7I2V2U7	241	68552	12	12	12	12	1.29	Nucleolin OS=Homo sapiens OX=9606 GN=NCL PE=1 SV=1
257	1	Uniprot_Human	P20020	241	134600	18	18	17	17	0.88	Plasma membrane calcium-transporting ATPase 1 OS=Homo sapiens OX=9606 GN=ATP2B1 PE=1 SV=4
257	2	Uniprot_Human	P23634	197	137833	12	12	11	11	0.51	Plasma membrane calcium-transporting ATPase 4 OS=Homo sapiens OX=9606 GN=ATP2B4 PE=1 SV=2
258	1	Uniprot_Human	P09874	240	113012	13	13	13	13	0.72	Poly [ADP-ribose] polymerase 1 OS=Homo sapiens OX=9606 GN=PARP1 PE=1 SV=4
259	1	Uniprot_Human	P05165	240	80008	10	10	9	9	0.81	Propionyl-CoA carboxylase alpha chain, mitochondrial OS=Homo sapiens OX=9606 GN=PCCA PE=1 SV=4
260	1	Uniprot_Human	P51149	240	23475	10	10	9	9	6.4	Ras-related protein Rab-7a OS=Homo sapiens OX=9606 GN=RAB7A PE=1 SV=1
261	1	Uniprot_Human	Q8WX93	240	150470	13	13	13	13	0.51	Palladin OS=Homo sapiens OX=9606 GN=PALLD PE=1 SV=3
262	1	Uniprot_Human	P04792	240	22768	10	10	7	7	4.2	Heat shock protein beta-1 OS=Homo sapiens OX=9606 GN=HSPB1 PE=1 SV=2
263	1	Uniprot_Human	A0A7I2V4J2	240	53784	16	16	11	11	2.73	Non-POU domain-containing octamer-binding protein OS=Homo sapiens OX=9606 GN=NONO PE=1 SV=1
264	1	Uniprot_Human	H0Y5B4	240	13219	5	5	5	5	4.8	60S ribosomal protein L36a OS=Homo sapiens OX=9606 GN=RPL36A PE=1 SV=2
264	2	Uniprot_Human	Q969Q0	226	12461	4	4	4	4	3.45	60S ribosomal protein L36a-like OS=Homo sapiens OX=9606 GN=RPL36AL PE=1 SV=3
265	1	Uniprot_Human	Q15008	239	45502	8	8	8	8	1.29	26S proteasome non-ATPase regulatory subunit 6 OS=Homo sapiens OX=9606 GN=PSMD6 PE=1 SV=1
266	1	Uniprot_Human	A0A088AWN2	238	67433	10	10	10	10	1.01	WD repeat-containing protein 20 OS=Homo sapiens OX=9606 GN=WDR20 PE=1 SV=1
267	1	Uniprot_Human	P18031	238	49935	8	8	7	7	0.94	Tyrosine-protein phosphatase non-receptor type 1 OS=Homo sapiens OX=9606 GN=PTPN1 PE=1 SV=1
268	1	Uniprot_Human	P12236	237	32845	11	11	9	9	2.63	ADP/ATP translocase 3 OS=Homo sapiens OX=9606 GN=SLC25A6 PE=1 SV=4
268	2	Uniprot_Human	P05141	225	32831	12	12	10	10	3.19	ADP/ATP translocase 2 OS=Homo sapiens OX=9606 GN=SLC25A5 PE=1 SV=7
269	1	Uniprot_Human	Q7L576	237	145089	12	12	12	12	0.48	Cytoplasmic FMR1-interacting protein 1 OS=Homo sapiens OX=9606 GN=CYFIP1 PE=1 SV=1
269	2	Uniprot_Human	A0A0G2JQT1	142	100232	7	7	7	7	0.39	Cytoplasmic FMR1-interacting protein 1 (Fragment) OS=Homo sapiens OX=9606 GN=CYFIP1 PE=1 SV=4
270	1	Uniprot_Human	Q9Y2U8	237	99935	9	9	9	9	0.53	Inner nuclear membrane protein Man1 OS=Homo sapiens OX=9606 GN=LEMD3 PE=1 SV=2
271	1	Uniprot_Human	Q9NQW6	237	124122	9	9	9	9	0.41	Anillin OS=Homo sapiens OX=9606 GN=ANLN PE=1 SV=2
272	1	Uniprot_Human	A0A0U1RRM4	236	62425	14	14	14	14	1.89	Polypyrimidine tract-binding protein 1 OS=Homo sapiens OX=9606 GN=PTBP1 PE=1 SV=1
272	2	Uniprot_Human	O95758	69	59652	4	4	4	4	0.37	Polypyrimidine tract-binding protein 3 OS=Homo sapiens OX=9606 GN=PTBP3 PE=1 SV=2
272	3	Uniprot_Human	A0A6Q8PEZ3	48	54794	2	2	2	2	0.19	Polypyrimidine tract-binding protein 2 OS=Homo sapiens OX=9606 GN=PTBP2 PE=1 SV=1
273	1	Uniprot_Human	P61313	236	24131	11	11	10	10	6.01	60S ribosomal protein L15 OS=Homo sapiens OX=9606 GN=RPL15 PE=1 SV=2
274	1	Uniprot_Human	Q5SSJ5	235	61169	12	12	12	12	1.53	Heterochromatin protein 1-binding protein 3 OS=Homo sapiens OX=9606 GN=HP1BP3 PE=1 SV=1
275	1	Uniprot_Human	J3KQE5	234	26799	9	9	8	8	3.07	GTP-binding nuclear protein Ran (Fragment) OS=Homo sapiens OX=9606 GN=RAN PE=1 SV=1
276	1	Uniprot_Human	Q9Y2A7	233	128707	11	11	11	11	0.5	Nck-associated protein 1 OS=Homo sapiens OX=9606 GN=NCKAP1 PE=1 SV=1
277	1	Uniprot_Human	Q15365	233	37474	8	8	6	6	1.73	Poly(rC)-binding protein 1 OS=Homo sapiens OX=9606 GN=PCBP1 PE=1 SV=2
277	2	Uniprot_Human	Q15366	195	38556	9	9	6	6	2.01	Poly(rC)-binding protein 2 OS=Homo sapiens OX=9606 GN=PCBP2 PE=1 SV=1
278	1	Uniprot_Human	P31942	233	36903	6	6	5	5	1.15	Heterogeneous nuclear ribonucleoprotein H3 OS=Homo sapiens OX=9606 GN=HNRNPH3 PE=1 SV=2
279	1	Uniprot_Human	A0A6Q8PFX2	233	53559	12	12	12	12	1.88	Tyrosine--tRNA ligase OS=Homo sapiens OX=9606 GN=YARS1 PE=1 SV=1
280	1	Uniprot_Human	A0A0J9YVP6	233	57362	10	10	10	10	1.28	Poly(U)-binding-splicing factor PUF60 (Fragment) OS=Homo sapiens OX=9606 GN=PUF60 PE=1 SV=1
281	1	Uniprot_Human	A5YKK6	232	266768	10	10	10	10	0.19	CCR4-NOT transcription complex subunit 1 OS=Homo sapiens OX=9606 GN=CNOT1 PE=1 SV=2
282	1	Uniprot_Human	Q9UNM6	232	42918	8	8	8	8	1.41	26S proteasome non-ATPase regulatory subunit 13 OS=Homo sapiens OX=9606 GN=PSMD13 PE=1 SV=2
283	1	Uniprot_Human	P62269	232	17708	9	9	7	7	7.2	40S ribosomal protein S18 OS=Homo sapiens OX=9606 GN=RPS18 PE=1 SV=3
284	1	Uniprot_Human	A0A2R8Y849	231	15187	17	17	5	5	7.53	40S ribosomal protein S24 OS=Homo sapiens OX=9606 GN=RPS24 PE=1 SV=1
285	1	Uniprot_Human	Q9NUQ9	230	36725	10	10	8	8	2.17	CYFIP-related Rac1 interactor B OS=Homo sapiens OX=9606 GN=CYRIB PE=1 SV=1
286	1	Uniprot_Human	Q9H0U4	230	22157	13	13	8	8	5.68	Ras-related protein Rab-1B OS=Homo sapiens OX=9606 GN=RAB1B PE=1 SV=1
286	2	Uniprot_Human	P61026	191	22527	8	8	6	6	2.48	Ras-related protein Rab-10 OS=Homo sapiens OX=9606 GN=RAB10 PE=1 SV=1
286	3	Uniprot_Human	P62820	184	22663	10	10	8	8	4.24	Ras-related protein Rab-1A OS=Homo sapiens OX=9606 GN=RAB1A PE=1 SV=3
286	4	Uniprot_Human	P61006	179	23653	8	8	6	6	2.29	Ras-related protein Rab-8A OS=Homo sapiens OX=9606 GN=RAB8A PE=1 SV=1
286	5	Uniprot_Human	P61106	143	23882	4	4	3	3	0.8	Ras-related protein Rab-14 OS=Homo sapiens OX=9606 GN=RAB14 PE=1 SV=4
286	6	Uniprot_Human	P20340	118	23578	5	5	4	4	1.22	Ras-related protein Rab-6A OS=Homo sapiens OX=9606 GN=RAB6A PE=1 SV=3
286	7	Uniprot_Human	P51153	99	22760	5	5	4	4	1.28	Ras-related protein Rab-13 OS=Homo sapiens OX=9606 GN=RAB13 PE=1 SV=1
286	8	Uniprot_Human	P20337	97	24742	4	4	3	3	0.77	Ras-related protein Rab-3B OS=Homo sapiens OX=9606 GN=RAB3B PE=1 SV=2
286	9	Uniprot_Human	M0R0X1	92	21308	3	3	2	2	0.55	Ras-related protein Rab-4B (Fragment) OS=Homo sapiens OX=9606 GN=RAB4B PE=1 SV=1
286	10	Uniprot_Human	A0A3B3ITT1	91	36292	4	4	3	3	0.48	Ras-related protein Rab-12 OS=Homo sapiens OX=9606 GN=RAB12 PE=1 SV=1
287	1	Uniprot_Human	Q13492	230	70710	10	10	9	9	0.83	Phosphatidylinositol-binding clathrin assembly protein OS=Homo sapiens OX=9606 GN=PICALM PE=1 SV=2
287	2	Uniprot_Human	H0YD48	72	27798	3	3	3	3	0.66	Phosphatidylinositol-binding clathrin assembly protein (Fragment) OS=Homo sapiens OX=9606 GN=PICALM PE=1 SV=1
288	1	Uniprot_Human	Q16891	229	83626	9	9	9	9	0.66	MICOS complex subunit MIC60 OS=Homo sapiens OX=9606 GN=IMMT PE=1 SV=1
289	1	Uniprot_Human	A0A8I5KV85	229	84922	13	13	13	13	1.06	Cold shock domain-containing protein E1 OS=Homo sapiens OX=9606 GN=CSDE1 PE=4 SV=1
290	1	Uniprot_Human	A0A6I8PIT3	229	132996	15	15	15	15	0.71	Leucine--tRNA ligase OS=Homo sapiens OX=9606 GN=LARS1 PE=1 SV=1
291	1	Uniprot_Human	P46781	228	22578	14	14	12	12	11.13	40S ribosomal protein S9 OS=Homo sapiens OX=9606 GN=RPS9 PE=1 SV=3
292	1	Uniprot_Human	G8JLB6	227	51197	7	7	7	7	0.91	Heterogeneous nuclear ribonucleoprotein H OS=Homo sapiens OX=9606 GN=HNRNPH1 PE=1 SV=1
292	2	Uniprot_Human	P55795	126	49232	3	3	3	3	0.33	Heterogeneous nuclear ribonucleoprotein H2 OS=Homo sapiens OX=9606 GN=HNRNPH2 PE=1 SV=1
292	3	Uniprot_Human	P52597	115	45643	4	4	4	4	0.51	Heterogeneous nuclear ribonucleoprotein F OS=Homo sapiens OX=9606 GN=HNRNPF PE=1 SV=3
293	1	Uniprot_Human	P46013	227	358474	10	10	10	10	0.14	Proliferation marker protein Ki-67 OS=Homo sapiens OX=9606 GN=MKI67 PE=1 SV=2
294	1	Uniprot_Human	A0A087X1X7	227	69240	4	4	4	4	0.31	Elongation factor 1-delta OS=Homo sapiens OX=9606 GN=EEF1D PE=1 SV=1
295	1	Uniprot_Human	Q9UNX3	227	17246	12	12	9	9	14.08	60S ribosomal protein L26-like 1 OS=Homo sapiens OX=9606 GN=RPL26L1 PE=1 SV=1
295	2	Uniprot_Human	P61254	214	17248	12	12	9	9	14.08	60S ribosomal protein L26 OS=Homo sapiens OX=9606 GN=RPL26 PE=1 SV=1
296	1	Uniprot_Human	P29966	226	31536	6	6	6	6	1.45	Myristoylated alanine-rich C-kinase substrate OS=Homo sapiens OX=9606 GN=MARCKS PE=1 SV=4
297	1	Uniprot_Human	O00469-2	226	87043	13	13	13	13	1.03	Isoform 2 of Procollagen-lysine,2-oxoglutarate 5-dioxygenase 2 OS=Homo sapiens OX=9606 GN=PLOD2
298	1	Uniprot_Human	O60493	226	18751	10	10	8	8	6.34	Sorting nexin-3 OS=Homo sapiens OX=9606 GN=SNX3 PE=1 SV=3
298	2	Uniprot_Human	A0A087X0R6	117	19813	7	7	6	6	3.14	Sorting nexin-12 OS=Homo sapiens OX=9606 GN=SNX12 PE=1 SV=1
299	1	Uniprot_Human	P22087	226	33763	10	10	9	9	3.03	rRNA 2'-O-methyltransferase fibrillarin OS=Homo sapiens OX=9606 GN=FBL PE=1 SV=2
300	1	Uniprot_Human	Q13523	225	116916	10	10	10	10	0.5	Serine/threonine-protein kinase PRP4 homolog OS=Homo sapiens OX=9606 GN=PRPF4B PE=1 SV=3
301	1	Uniprot_Human	Q15050	225	41168	12	12	11	11	2.95	Ribosome biogenesis regulatory protein homolog OS=Homo sapiens OX=9606 GN=RRS1 PE=1 SV=2
302	1	Uniprot_Human	P78371	224	57452	11	11	10	10	1.47	T-complex protein 1 subunit beta OS=Homo sapiens OX=9606 GN=CCT2 PE=1 SV=4
303	1	Uniprot_Human	A0A2R8Y811	224	16149	5	5	4	4	3.26	40S ribosomal protein S14 (Fragment) OS=Homo sapiens OX=9606 GN=RPS14 PE=1 SV=1
304	1	Uniprot_Human	A8MUD9	224	24417	11	11	10	10	5.83	60S ribosomal protein L7 OS=Homo sapiens OX=9606 GN=RPL7 PE=1 SV=1
305	1	Uniprot_Human	H0Y938	223	101469	14	14	14	14	0.92	Coatomer subunit beta' OS=Homo sapiens OX=9606 GN=COPB2 PE=1 SV=2
306	1	Uniprot_Human	A0A286YF22	223	55903	9	9	9	9	1.14	D-3-phosphoglycerate dehydrogenase OS=Homo sapiens OX=9606 GN=PHGDH PE=1 SV=1
307	1	Uniprot_Human	Q7L523	223	36543	10	10	6	6	1.17	Ras-related GTP-binding protein A OS=Homo sapiens OX=9606 GN=RRAGA PE=1 SV=1
308	1	Uniprot_Human	O00231	222	47434	9	9	9	9	1.45	26S proteasome non-ATPase regulatory subunit 11 OS=Homo sapiens OX=9606 GN=PSMD11 PE=1 SV=3
309	1	Uniprot_Human	Q06830	222	22096	10	10	9	9	7.34	Peroxiredoxin-1 OS=Homo sapiens OX=9606 GN=PRDX1 PE=1 SV=1
309	2	Uniprot_Human	P32119	136	21878	4	4	4	4	1.36	Peroxiredoxin-2 OS=Homo sapiens OX=9606 GN=PRDX2 PE=1 SV=5
310	1	Uniprot_Human	P54886	221	87248	9	9	9	9	0.63	Delta-1-pyrroline-5-carboxylate synthase OS=Homo sapiens OX=9606 GN=ALDH18A1 PE=1 SV=2
311	1	Uniprot_Human	A0A0C4DGS1	221	48769	8	8	7	7	0.97	Dolichyl-diphosphooligosaccharide--protein glycosyltransferase 48 kDa subunit OS=Homo sapiens OX=9606 GN=DDOST PE=1 SV=1
312	1	Uniprot_Human	A6NJA2	221	51054	9	9	7	7	1.09	Ubiquitin carboxyl-terminal hydrolase OS=Homo sapiens OX=9606 GN=USP14 PE=1 SV=2
313	1	Uniprot_Human	P15880	221	31305	11	11	9	9	3.49	40S ribosomal protein S2 OS=Homo sapiens OX=9606 GN=RPS2 PE=1 SV=2
314	1	Uniprot_Human	Q9ULC3	220	26643	9	9	8	8	3.1	Ras-related protein Rab-23 OS=Homo sapiens OX=9606 GN=RAB23 PE=1 SV=1
315	1	Uniprot_Human	P04406	220	36030	9	9	6	6	2.24	Glyceraldehyde-3-phosphate dehydrogenase OS=Homo sapiens OX=9606 GN=GAPDH PE=1 SV=3
315	2	Uniprot_Human	O14556	34	44473	2	2	2	2	0.24	Glyceraldehyde-3-phosphate dehydrogenase, testis-specific OS=Homo sapiens OX=9606 GN=GAPDHS PE=1 SV=2
316	1	Uniprot_Human	Q8TD16	219	93476	9	9	9	9	0.58	Protein bicaudal D homolog 2 OS=Homo sapiens OX=9606 GN=BICD2 PE=1 SV=1
317	1	Uniprot_Human	P48643	218	59633	14	14	14	14	2.03	T-complex protein 1 subunit epsilon OS=Homo sapiens OX=9606 GN=CCT5 PE=1 SV=1
318	1	Uniprot_Human	Q8TDD1	217	98534	9	9	9	9	0.54	ATP-dependent RNA helicase DDX54 OS=Homo sapiens OX=9606 GN=DDX54 PE=1 SV=2
318	2	Uniprot_Human	Q8TDD1-2	202	98605	9	9	9	9	0.54	Isoform 2 of ATP-dependent RNA helicase DDX54 OS=Homo sapiens OX=9606 GN=DDX54
319	1	Uniprot_Human	Q96PK6	215	69449	7	7	7	7	0.61	RNA-binding protein 14 OS=Homo sapiens OX=9606 GN=RBM14 PE=1 SV=2
319	2	Uniprot_Human	Q96PK6-5	26	37011	2	2	2	2	0.29	Isoform 5 of RNA-binding protein 14 OS=Homo sapiens OX=9606 GN=RBM14
320	1	Uniprot_Human	Q96A33	215	55838	12	12	9	9	1.76	PAT complex subunit CCDC47 OS=Homo sapiens OX=9606 GN=CCDC47 PE=1 SV=1
321	1	Uniprot_Human	P13797	214	70766	7	7	7	7	0.6	Plastin-3 OS=Homo sapiens OX=9606 GN=PLS3 PE=1 SV=4
322	1	Uniprot_Human	Q7Z2W4	214	101367	15	15	15	15	1.02	Zinc finger CCCH-type antiviral protein 1 OS=Homo sapiens OX=9606 GN=ZC3HAV1 PE=1 SV=3
323	1	Uniprot_Human	Q5T5C0	213	127492	12	12	11	11	0.56	Syntaxin-binding protein 5 OS=Homo sapiens OX=9606 GN=STXBP5 PE=1 SV=1
324	1	Uniprot_Human	P37802	213	22377	9	9	8	8	5.56	Transgelin-2 OS=Homo sapiens OX=9606 GN=TAGLN2 PE=1 SV=3
325	1	Uniprot_Human	Q96QK1	212	91649	9	9	7	7	0.44	Vacuolar protein sorting-associated protein 35 OS=Homo sapiens OX=9606 GN=VPS35 PE=1 SV=2
326	1	Uniprot_Human	A0A8I5KTE8	212	105544	9	9	9	9	0.5	ER membrane protein complex subunit 1 OS=Homo sapiens OX=9606 GN=EMC1 PE=4 SV=1
327	1	Uniprot_Human	Q8TEQ6	212	168483	9	9	9	9	0.29	Gem-associated protein 5 OS=Homo sapiens OX=9606 GN=GEMIN5 PE=1 SV=3
328	1	Uniprot_Human	O60264	212	121828	12	12	12	12	0.59	SWI/SNF-related matrix-associated actin-dependent regulator of chromatin subfamily A member 5 OS=Homo sapiens OX=9606 GN=SMARCA5 PE=1 SV=1
329	1	Uniprot_Human	P50991	212	57888	12	12	11	11	1.45	T-complex protein 1 subunit delta OS=Homo sapiens OX=9606 GN=CCT4 PE=1 SV=4
330	1	Uniprot_Human	Q02809	212	83497	7	7	7	7	0.49	Procollagen-lysine,2-oxoglutarate 5-dioxygenase 1 OS=Homo sapiens OX=9606 GN=PLOD1 PE=1 SV=2
331	1	Uniprot_Human	K7ELC2	211	17712	10	10	6	6	7.2	40S ribosomal protein S15 OS=Homo sapiens OX=9606 GN=RPS15 PE=1 SV=1
332	1	Uniprot_Human	Q5VUB5	211	97793	9	9	9	9	0.55	Protein FAM171A1 OS=Homo sapiens OX=9606 GN=FAM171A1 PE=1 SV=1
333	1	Uniprot_Human	P12956	210	69799	12	12	12	12	1.25	X-ray repair cross-complementing protein 6 OS=Homo sapiens OX=9606 GN=XRCC6 PE=1 SV=2
334	1	Uniprot_Human	A0A8I5KNU9	207	51742	10	10	10	10	1.49	Protein disulfide-isomerase A3 OS=Homo sapiens OX=9606 GN=PDIA3 PE=4 SV=1
335	1	Uniprot_Human	Q9H089	207	75178	8	8	7	7	0.65	Large subunit GTPase 1 homolog OS=Homo sapiens OX=9606 GN=LSG1 PE=1 SV=2
336	1	Uniprot_Human	A0A8I5KRS9	207	221469	11	11	11	11	0.27	Structural maintenance of chromosomes flexible hinge domain-containing protein 1 OS=Homo sapiens OX=9606 GN=SMCHD1 PE=4 SV=1
337	1	Uniprot_Human	A0A7P0Z4C3	207	139678	11	11	11	11	0.45	Dynactin subunit 1 OS=Homo sapiens OX=9606 GN=DCTN1 PE=1 SV=1
338	1	Uniprot_Human	A0A087WUT6	207	138597	10	10	10	10	0.41	Eukaryotic translation initiation factor 5B OS=Homo sapiens OX=9606 GN=EIF5B PE=1 SV=1
339	1	Uniprot_Human	G5E948	207	157689	14	14	14	14	0.52	Mitogen-activated protein kinase kinase kinase kinase 4 OS=Homo sapiens OX=9606 GN=MAP4K4 PE=1 SV=3
339	2	Uniprot_Human	Q8N4C8	103	149729	6	6	6	6	0.21	Misshapen-like kinase 1 OS=Homo sapiens OX=9606 GN=MINK1 PE=1 SV=2
340	1	Uniprot_Human	B4DUR8	207	55639	10	10	10	10	1.34	T-complex protein 1 subunit gamma OS=Homo sapiens OX=9606 GN=CCT3 PE=1 SV=1
341	1	Uniprot_Human	A0A087X0K9	206	197339	13	13	13	13	0.37	Tight junction protein 1 (Zona occludens 1), isoform CRA_a OS=Homo sapiens OX=9606 GN=TJP1 PE=1 SV=2
342	1	Uniprot_Human	Q5SRE5	205	195917	10	10	9	9	0.24	Nucleoporin NUP188 OS=Homo sapiens OX=9606 GN=NUP188 PE=1 SV=1
343	1	Uniprot_Human	K7ER00	205	62356	8	8	8	8	0.83	Phenylalanine--tRNA ligase alpha subunit OS=Homo sapiens OX=9606 GN=FARSA PE=1 SV=1
344	1	Uniprot_Human	H7BXY3	205	130469	15	15	14	14	0.66	RNA helicase OS=Homo sapiens OX=9606 GN=DHX30 PE=1 SV=1
345	1	Uniprot_Human	Q14739	204	70658	8	8	8	8	0.71	Delta(14)-sterol reductase LBR OS=Homo sapiens OX=9606 GN=LBR PE=1 SV=2
346	1	Uniprot_Human	A0A0C4DGG9	204	220336	11	11	9	9	0.21	DNA helicase OS=Homo sapiens OX=9606 GN=CHD4 PE=1 SV=1
346	2	Uniprot_Human	A0A5F9ZHX5	73	155038	3	3	3	3	0.1	DNA helicase (Fragment) OS=Homo sapiens OX=9606 GN=CHD3 PE=1 SV=1
347	1	Uniprot_Human	Q92769	204	55329	11	11	9	9	1.35	Histone deacetylase 2 OS=Homo sapiens OX=9606 GN=HDAC2 PE=1 SV=2
348	1	Uniprot_Human	A0A494C1F5	204	68845	6	6	6	6	0.51	Pro-neuregulin-1, membrane-bound isoform (Fragment) OS=Homo sapiens OX=9606 GN=NRG1 PE=1 SV=1
349	1	Uniprot_Human	Q92692-2	204	51327	8	8	8	8	1.09	Isoform Alpha of Nectin-2 OS=Homo sapiens OX=9606 GN=NECTIN2
349	2	Uniprot_Human	Q92692	123	57706	9	9	9	9	1.09	Nectin-2 OS=Homo sapiens OX=9606 GN=NECTIN2 PE=1 SV=1
350	1	Uniprot_Human	Q32P28	204	83341	8	8	8	8	0.57	Prolyl 3-hydroxylase 1 OS=Homo sapiens OX=9606 GN=P3H1 PE=1 SV=2
350	2	Uniprot_Human	Q8IVL5	55	80933	2	2	2	2	0.12	Prolyl 3-hydroxylase 2 OS=Homo sapiens OX=9606 GN=P3H2 PE=1 SV=1
351	1	Uniprot_Human	Q13085	203	265385	8	8	8	8	0.15	Acetyl-CoA carboxylase 1 OS=Homo sapiens OX=9606 GN=ACACA PE=1 SV=2
352	1	Uniprot_Human	C9J2Y9	203	132971	7	7	7	7	0.28	DNA-directed RNA polymerase subunit beta OS=Homo sapiens OX=9606 GN=POLR2B PE=1 SV=2
353	1	Uniprot_Human	P84077	203	20684	16	16	7	7	5.13	ADP-ribosylation factor 1 OS=Homo sapiens OX=9606 GN=ARF1 PE=1 SV=2
353	2	Uniprot_Human	P18085	200	20498	15	15	6	6	5.19	ADP-ribosylation factor 4 OS=Homo sapiens OX=9606 GN=ARF4 PE=1 SV=3
353	3	Uniprot_Human	P84085	161	20517	13	13	5	5	2.93	ADP-ribosylation factor 5 OS=Homo sapiens OX=9606 GN=ARF5 PE=1 SV=2
354	1	Uniprot_Human	A0A1X7SBS1	202	81744	11	11	11	11	0.89	Heterogeneous nuclear ribonucleoprotein U OS=Homo sapiens OX=9606 GN=HNRNPU PE=1 SV=1
355	1	Uniprot_Human	A0A804HI36	201	72851	10	10	10	10	0.91	Long-chain-fatty-acid--CoA ligase 4 OS=Homo sapiens OX=9606 GN=ACSL4 PE=1 SV=1
355	2	Uniprot_Human	A0A7P0TA76	71	79593	4	4	4	4	0.27	Fatty acid CoA ligase Acsl3 OS=Homo sapiens OX=9606 GN=ACSL3 PE=1 SV=1
356	1	Uniprot_Human	Q96Q45	201	45498	10	10	9	9	1.82	Transmembrane protein 237 OS=Homo sapiens OX=9606 GN=TMEM237 PE=1 SV=2
357	1	Uniprot_Human	P62249	201	16435	12	12	9	9	11.87	40S ribosomal protein S16 OS=Homo sapiens OX=9606 GN=RPS16 PE=1 SV=2
358	1	Uniprot_Human	A0A140T9R1	200	39753	6	6	6	6	1.04	Flotillin (Fragment) OS=Homo sapiens OX=9606 GN=FLOT1 PE=1 SV=1
359	1	Uniprot_Human	Q8IY81	199	96499	7	7	7	7	0.41	pre-rRNA 2'-O-ribose RNA methyltransferase FTSJ3 OS=Homo sapiens OX=9606 GN=FTSJ3 PE=1 SV=2
360	1	Uniprot_Human	C9JY26	199	28800	4	4	4	4	0.92	Ras-related protein Rab-34, isoform NARR (Fragment) OS=Homo sapiens OX=9606 GN=RAB34 PE=1 SV=9
361	1	Uniprot_Human	O43242	199	60939	11	11	10	10	1.35	26S proteasome non-ATPase regulatory subunit 3 OS=Homo sapiens OX=9606 GN=PSMD3 PE=1 SV=2
362	1	Uniprot_Human	E9PDF6	199	128400	16	16	15	15	0.8	Unconventional myosin-Ib OS=Homo sapiens OX=9606 GN=MYO1B PE=1 SV=1
363	1	Uniprot_Human	P14866	198	64092	9	9	8	8	0.94	Heterogeneous nuclear ribonucleoprotein L OS=Homo sapiens OX=9606 GN=HNRNPL PE=1 SV=2
364	1	Uniprot_Human	Q9HB90	197	44196	10	10	10	10	1.91	Ras-related GTP-binding protein C OS=Homo sapiens OX=9606 GN=RRAGC PE=1 SV=1
365	1	Uniprot_Human	P26641	197	50087	9	9	7	7	0.93	Elongation factor 1-gamma OS=Homo sapiens OX=9606 GN=EEF1G PE=1 SV=3
366	1	Uniprot_Human	P61978	196	50944	9	9	9	9	1.3	Heterogeneous nuclear ribonucleoprotein K OS=Homo sapiens OX=9606 GN=HNRNPK PE=1 SV=1
367	1	Uniprot_Human	Q5JSH3	196	101304	8	8	8	8	0.45	WD repeat-containing protein 44 OS=Homo sapiens OX=9606 GN=WDR44 PE=1 SV=1
368	1	Uniprot_Human	P61221	195	67271	8	8	7	7	0.64	ATP-binding cassette sub-family E member 1 OS=Homo sapiens OX=9606 GN=ABCE1 PE=1 SV=1
369	1	Uniprot_Human	Q9BYG3	194	34201	9	9	9	9	2.45	MKI67 FHA domain-interacting nucleolar phosphoprotein OS=Homo sapiens OX=9606 GN=NIFK PE=1 SV=1
370	1	Uniprot_Human	E9PF10	194	148000	10	10	10	10	0.38	Nuclear pore complex protein Nup155 OS=Homo sapiens OX=9606 GN=NUP155 PE=1 SV=1
371	1	Uniprot_Human	A0A2R8Y6P0	194	103321	7	7	7	7	0.38	DNA mismatch repair protein OS=Homo sapiens OX=9606 GN=MSH2 PE=1 SV=1
372	1	Uniprot_Human	P46063	193	73410	8	8	8	8	0.67	ATP-dependent DNA helicase Q1 OS=Homo sapiens OX=9606 GN=RECQL PE=1 SV=3
372	2	Uniprot_Human	A0A3B3IT82	47	155945	2	2	2	2	0.06	DNA helicase OS=Homo sapiens OX=9606 GN=BLM PE=1 SV=1
373	1	Uniprot_Human	A0A804HJ20	193	207489	14	14	14	14	0.38	Afadin OS=Homo sapiens OX=9606 GN=AFDN PE=1 SV=1
374	1	Uniprot_Human	Q6NUQ4	193	77101	10	10	10	10	0.85	Transmembrane protein 214 OS=Homo sapiens OX=9606 GN=TMEM214 PE=1 SV=2
375	1	Uniprot_Human	O75083	192	66152	9	9	9	9	0.9	WD repeat-containing protein 1 OS=Homo sapiens OX=9606 GN=WDR1 PE=1 SV=4
376	1	Uniprot_Human	A0A6Q8PF29	191	124000	9	9	9	9	0.41	Inverted formin-2 OS=Homo sapiens OX=9606 GN=INF2 PE=1 SV=1
377	1	Uniprot_Human	A0A087X2I1	191	45768	7	7	7	7	1.06	26S proteasome regulatory subunit 10B OS=Homo sapiens OX=9606 GN=PSMC6 PE=1 SV=1
378	1	Uniprot_Human	Q92609	191	88949	9	9	8	8	0.53	TBC1 domain family member 5 OS=Homo sapiens OX=9606 GN=TBC1D5 PE=1 SV=1
379	1	Uniprot_Human	Q96P70	191	115889	8	8	8	8	0.39	Importin-9 OS=Homo sapiens OX=9606 GN=IPO9 PE=1 SV=3
380	1	Uniprot_Human	O75915	190	21600	8	8	4	4	1.95	PRA1 family protein 3 OS=Homo sapiens OX=9606 GN=ARL6IP5 PE=1 SV=1
381	1	Uniprot_Human	Q14847	190	29698	9	9	9	9	3.15	LIM and SH3 domain protein 1 OS=Homo sapiens OX=9606 GN=LASP1 PE=1 SV=2
382	1	Uniprot_Human	O00410	189	123550	11	11	11	11	0.52	Importin-5 OS=Homo sapiens OX=9606 GN=IPO5 PE=1 SV=4
383	1	Uniprot_Human	A0A6Q8PEX6	189	146429	5	5	5	5	0.18	Elongator complex protein 1 OS=Homo sapiens OX=9606 GN=ELP1 PE=1 SV=1
384	1	Uniprot_Human	A0A7P0T8C7	189	70454	9	9	8	8	0.71	Sorting nexin-9 OS=Homo sapiens OX=9606 GN=SNX9 PE=1 SV=1
385	1	Uniprot_Human	Q9H8M2	189	66958	8	8	8	8	0.76	Bromodomain-containing protein 9 OS=Homo sapiens OX=9606 GN=BRD9 PE=1 SV=2
386	1	Uniprot_Human	Q96PD2	187	84981	7	7	7	7	0.48	Discoidin, CUB and LCCL domain-containing protein 2 OS=Homo sapiens OX=9606 GN=DCBLD2 PE=1 SV=1
387	1	Uniprot_Human	Q9H444	187	24935	4	4	4	4	1.12	Charged multivesicular body protein 4b OS=Homo sapiens OX=9606 GN=CHMP4B PE=1 SV=1
388	1	Uniprot_Human	A0A3B3ITC2	187	44222	8	8	8	8	1.35	Beta-1-syntrophin OS=Homo sapiens OX=9606 GN=SNTB1 PE=1 SV=1
388	2	Uniprot_Human	Q13425	120	57913	6	6	6	6	0.63	Beta-2-syntrophin OS=Homo sapiens OX=9606 GN=SNTB2 PE=1 SV=1
389	1	Uniprot_Human	Q5T8U5	187	21114	7	7	5	5	2.79	Surfeit locus protein 4 OS=Homo sapiens OX=9606 GN=SURF4 PE=1 SV=1
390	1	Uniprot_Human	O60664	186	47046	7	7	6	6	1.02	Perilipin-3 OS=Homo sapiens OX=9606 GN=PLIN3 PE=1 SV=3
391	1	Uniprot_Human	I3L397	186	16009	6	6	5	5	3.3	Eukaryotic translation initiation factor 5A (Fragment) OS=Homo sapiens OX=9606 GN=EIF5A PE=1 SV=8
392	1	Uniprot_Human	Q14684	186	84375	6	6	6	6	0.4	Ribosomal RNA processing protein 1 homolog B OS=Homo sapiens OX=9606 GN=RRP1B PE=1 SV=3
393	1	Uniprot_Human	P54136	186	75331	11	11	11	11	0.99	Arginine--tRNA ligase, cytoplasmic OS=Homo sapiens OX=9606 GN=RARS1 PE=1 SV=2
394	1	Uniprot_Human	P17252	185	76700	7	7	7	7	0.54	Protein kinase C alpha type OS=Homo sapiens OX=9606 GN=PRKCA PE=1 SV=4
395	1	Uniprot_Human	Q13177	185	58006	10	10	10	10	1.26	Serine/threonine-protein kinase PAK 2 OS=Homo sapiens OX=9606 GN=PAK2 PE=1 SV=3
396	1	Uniprot_Human	P14868	185	57100	10	10	10	10	1.29	Aspartate--tRNA ligase, cytoplasmic OS=Homo sapiens OX=9606 GN=DARS1 PE=1 SV=2
397	1	Uniprot_Human	A0A087X2H1	184	288957	6	6	6	6	0.1	HECT-type E3 ubiquitin transferase OS=Homo sapiens OX=9606 GN=HECTD1 PE=1 SV=2
398	1	Uniprot_Human	Q8TAA9	184	59937	7	7	7	7	0.74	Vang-like protein 1 OS=Homo sapiens OX=9606 GN=VANGL1 PE=1 SV=1
399	1	Uniprot_Human	I3L0H8	184	50488	7	7	7	7	0.92	ATP-dependent RNA helicase DDX19A OS=Homo sapiens OX=9606 GN=DDX19A PE=1 SV=1
400	1	Uniprot_Human	O60306	183	171186	7	7	7	7	0.21	RNA helicase aquarius OS=Homo sapiens OX=9606 GN=AQR PE=1 SV=4
401	1	Uniprot_Human	P49411	183	49510	10	10	10	10	1.59	Elongation factor Tu, mitochondrial OS=Homo sapiens OX=9606 GN=TUFM PE=1 SV=2
402	1	Uniprot_Human	J3KT10	182	70133	6	6	6	6	0.5	Nuclear pore complex protein Nup85 OS=Homo sapiens OX=9606 GN=NUP85 PE=1 SV=1
403	1	Uniprot_Human	Q93008	182	290278	10	10	10	10	0.18	Probable ubiquitin carboxyl-terminal hydrolase FAF-X OS=Homo sapiens OX=9606 GN=USP9X PE=1 SV=4
404	1	Uniprot_Human	P42566	182	98595	6	6	6	6	0.33	Epidermal growth factor receptor substrate 15 OS=Homo sapiens OX=9606 GN=EPS15 PE=1 SV=2
405	1	Uniprot_Human	A0A7I2YQL5	181	99135	9	9	9	9	0.54	A disintegrin and metalloproteinase with thrombospondin motifs 1 OS=Homo sapiens OX=9606 GN=ADAMTS1 PE=1 SV=1
406	1	Uniprot_Human	E9PLL6	181	12194	7	7	4	4	3.57	60S ribosomal protein L27a OS=Homo sapiens OX=9606 GN=RPL27A PE=1 SV=1
407	1	Uniprot_Human	P56192	180	101052	9	9	9	9	0.52	Methionine--tRNA ligase, cytoplasmic OS=Homo sapiens OX=9606 GN=MARS1 PE=1 SV=2
408	1	Uniprot_Human	O15231-3	180	73567	7	7	7	7	0.57	Isoform 3 of Zinc finger protein 185 OS=Homo sapiens OX=9606 GN=ZNF185
409	1	Uniprot_Human	P62753	180	28663	6	6	6	6	1.68	40S ribosomal protein S6 OS=Homo sapiens OX=9606 GN=RPS6 PE=1 SV=1
410	1	Uniprot_Human	P80723	180	22680	6	6	6	6	2.46	Brain acid soluble protein 1 OS=Homo sapiens OX=9606 GN=BASP1 PE=1 SV=2
411	1	Uniprot_Human	A0A7P0T890	179	887829	9	9	9	9	0.05	Dystonin OS=Homo sapiens OX=9606 GN=DST PE=1 SV=1
412	1	Uniprot_Human	A0A0G2JPD3	179	44397	6	6	4	4	0.7	HLA class I histocompatibility antigen, A alpha chain OS=Homo sapiens OX=9606 GN=HLA-A PE=1 SV=1
412	2	Uniprot_Human	A0A140T913	143	41423	5	5	3	3	0.58	HLA class I histocompatibility antigen, A alpha chain OS=Homo sapiens OX=9606 GN=HLA-A PE=1 SV=1
412	3	Uniprot_Human	A0A140T921	85	41180	3	3	3	3	0.41	HLA class I histocompatibility antigen, C alpha chain OS=Homo sapiens OX=9606 GN=HLA-C PE=1 SV=1
412	4	Uniprot_Human	A0A140T9M0	76	41488	3	3	3	3	0.41	HLA class I histocompatibility antigen, C alpha chain OS=Homo sapiens OX=9606 GN=HLA-C PE=1 SV=1
413	1	Uniprot_Human	Q15758	178	56562	6	6	5	5	0.52	Neutral amino acid transporter B(0) OS=Homo sapiens OX=9606 GN=SLC1A5 PE=1 SV=2
414	1	Uniprot_Human	P49790	178	153843	5	5	5	5	0.17	Nuclear pore complex protein Nup153 OS=Homo sapiens OX=9606 GN=NUP153 PE=1 SV=2
415	1	Uniprot_Human	A0A087WY71	178	49495	8	8	7	7	1.14	AP-2 complex subunit mu OS=Homo sapiens OX=9606 GN=AP2M1 PE=1 SV=1
416	1	Uniprot_Human	Q9NVP1	178	75359	8	8	8	8	0.65	ATP-dependent RNA helicase DDX18 OS=Homo sapiens OX=9606 GN=DDX18 PE=1 SV=2
417	1	Uniprot_Human	Q9NRY4	177	170407	8	8	8	8	0.25	Rho GTPase-activating protein 35 OS=Homo sapiens OX=9606 GN=ARHGAP35 PE=1 SV=3
418	1	Uniprot_Human	P05198	177	36089	6	6	6	6	1.19	Eukaryotic translation initiation factor 2 subunit 1 OS=Homo sapiens OX=9606 GN=EIF2S1 PE=1 SV=3
419	1	Uniprot_Human	Q92783	177	59142	7	7	7	7	0.75	Signal transducing adapter molecule 1 OS=Homo sapiens OX=9606 GN=STAM PE=1 SV=3
420	1	Uniprot_Human	Q9UNX4	176	106032	8	8	8	8	0.43	WD repeat-containing protein 3 OS=Homo sapiens OX=9606 GN=WDR3 PE=1 SV=1
421	1	Uniprot_Human	P02751	174	272150	4	4	4	4	0.07	Fibronectin OS=Homo sapiens OX=9606 GN=FN1 PE=1 SV=5
422	1	Uniprot_Human	P27816	174	120930	8	8	8	8	0.37	Microtubule-associated protein 4 OS=Homo sapiens OX=9606 GN=MAP4 PE=1 SV=3
423	1	Uniprot_Human	Q5STZ8	173	95995	6	6	6	6	0.34	ATP-binding cassette sub-family F member 1 OS=Homo sapiens OX=9606 GN=ABCF1 PE=1 SV=10
424	1	Uniprot_Human	P26373	173	24247	9	9	5	5	2.2	60S ribosomal protein L13 OS=Homo sapiens OX=9606 GN=RPL13 PE=1 SV=4
425	1	Uniprot_Human	A0A3B3IRI2	173	63683	8	8	8	8	0.81	CTP synthase OS=Homo sapiens OX=9606 GN=CTPS1 PE=1 SV=1
426	1	Uniprot_Human	P04818	172	35693	8	8	8	8	1.87	Thymidylate synthase OS=Homo sapiens OX=9606 GN=TYMS PE=1 SV=3
427	1	Uniprot_Human	P31930	172	52612	5	5	4	4	0.57	Cytochrome b-c1 complex subunit 1, mitochondrial OS=Homo sapiens OX=9606 GN=UQCRC1 PE=1 SV=3
427	2	Uniprot_Human	O75439	83	54331	3	3	3	3	0.3	Mitochondrial-processing peptidase subunit beta OS=Homo sapiens OX=9606 GN=PMPCB PE=1 SV=2
428	1	Uniprot_Human	P46977	171	80477	8	8	8	8	0.6	Dolichyl-diphosphooligosaccharide--protein glycosyltransferase subunit STT3A OS=Homo sapiens OX=9606 GN=STT3A PE=1 SV=2
429	1	Uniprot_Human	A0A669KB10	171	209080	9	9	9	9	0.23	Golgi-specific brefeldin A-resistance guanine nucleotide exchange factor 1 OS=Homo sapiens OX=9606 GN=GBF1 PE=1 SV=1
430	1	Uniprot_Human	Q99832	171	59329	9	9	9	9	1.05	T-complex protein 1 subunit eta OS=Homo sapiens OX=9606 GN=CCT7 PE=1 SV=2
431	1	Uniprot_Human	Q5D862	171	247928	5	5	5	5	0.1	Filaggrin-2 OS=Homo sapiens OX=9606 GN=FLG2 PE=1 SV=1
432	1	Uniprot_Human	Q15181	171	32639	6	6	6	6	1.38	Inorganic pyrophosphatase OS=Homo sapiens OX=9606 GN=PPA1 PE=1 SV=2
432	2	Uniprot_Human	Q9H2U2	63	37896	2	2	2	2	0.28	Inorganic pyrophosphatase 2, mitochondrial OS=Homo sapiens OX=9606 GN=PPA2 PE=1 SV=2
433	1	Uniprot_Human	P57740	171	106307	9	9	9	9	0.49	Nuclear pore complex protein Nup107 OS=Homo sapiens OX=9606 GN=NUP107 PE=1 SV=1
434	1	Uniprot_Human	Q14697	170	106807	10	10	10	10	0.56	Neutral alpha-glucosidase AB OS=Homo sapiens OX=9606 GN=GANAB PE=1 SV=3
435	1	Uniprot_Human	Q9Y3U8	169	12246	8	8	3	3	3.57	60S ribosomal protein L36 OS=Homo sapiens OX=9606 GN=RPL36 PE=1 SV=3
436	1	Uniprot_Human	A0A3B3ITT5	169	18500	6	6	4	4	1.74	60S ribosomal protein L29 OS=Homo sapiens OX=9606 GN=RPL29 PE=1 SV=1
437	1	Uniprot_Human	A0A0A0MR02	169	30329	5	5	5	5	1.17	Voltage-dependent anion-selective channel protein 2 (Fragment) OS=Homo sapiens OX=9606 GN=VDAC2 PE=1 SV=1
438	1	Uniprot_Human	P30041	169	25019	9	9	9	9	4.42	Peroxiredoxin-6 OS=Homo sapiens OX=9606 GN=PRDX6 PE=1 SV=3
439	1	Uniprot_Human	P55884	169	92424	8	8	8	8	0.51	Eukaryotic translation initiation factor 3 subunit B OS=Homo sapiens OX=9606 GN=EIF3B PE=1 SV=3
440	1	Uniprot_Human	Q6PCB5	169	94810	6	6	6	6	0.35	Lysine-specific demethylase RSBN1L OS=Homo sapiens OX=9606 GN=RSBN1L PE=1 SV=2
441	1	Uniprot_Human	Q8IZ21	168	78163	7	7	6	6	0.53	Phosphatase and actin regulator 4 OS=Homo sapiens OX=9606 GN=PHACTR4 PE=1 SV=1
442	1	Uniprot_Human	Q9BZE4	168	73918	10	10	10	10	0.9	GTP-binding protein 4 OS=Homo sapiens OX=9606 GN=GTPBP4 PE=1 SV=3
443	1	Uniprot_Human	A0A8I5KRK1	168	154490	8	8	8	8	0.28	Rab3 GTPase-activating protein non-catalytic subunit OS=Homo sapiens OX=9606 GN=RAB3GAP2 PE=4 SV=1
444	1	Uniprot_Human	A0A7I2V3B4	167	69879	9	9	9	9	0.84	Sec1 family domain-containing protein 1 OS=Homo sapiens OX=9606 GN=SCFD1 PE=1 SV=1
445	1	Uniprot_Human	Q00325	167	40069	10	10	10	10	2.24	Phosphate carrier protein, mitochondrial OS=Homo sapiens OX=9606 GN=SLC25A3 PE=1 SV=2
446	1	Uniprot_Human	Q86UE4	167	63799	7	7	7	7	0.68	Protein LYRIC OS=Homo sapiens OX=9606 GN=MTDH PE=1 SV=2
447	1	Uniprot_Human	O00161	167	23340	9	9	9	9	5.11	Synaptosomal-associated protein 23 OS=Homo sapiens OX=9606 GN=SNAP23 PE=1 SV=1
448	1	Uniprot_Human	Q9H9B4	166	35596	6	6	6	6	1.21	Sideroflexin-1 OS=Homo sapiens OX=9606 GN=SFXN1 PE=1 SV=4
449	1	Uniprot_Human	A0A0A0MRP0	166	90076	7	7	7	7	0.44	MAP7 domain-containing protein 3 (Fragment) OS=Homo sapiens OX=9606 GN=MAP7D3 PE=1 SV=1
450	1	Uniprot_Human	F5GZQ3	166	49566	7	7	7	7	0.95	Trifunctional enzyme subunit beta, mitochondrial OS=Homo sapiens OX=9606 GN=HADHB PE=1 SV=1
451	1	Uniprot_Human	F5GY37	165	29705	7	7	7	7	2.02	Prohibitin OS=Homo sapiens OX=9606 GN=PHB2 PE=1 SV=1
452	1	Uniprot_Human	P46939	164	394220	8	8	8	8	0.1	Utrophin OS=Homo sapiens OX=9606 GN=UTRN PE=1 SV=2
453	1	Uniprot_Human	Q12965	164	126982	10	10	10	10	0.45	Unconventional myosin-Ie OS=Homo sapiens OX=9606 GN=MYO1E PE=1 SV=2
454	1	Uniprot_Human	Q9H3N1	163	31771	9	9	9	9	2.79	Thioredoxin-related transmembrane protein 1 OS=Homo sapiens OX=9606 GN=TMX1 PE=1 SV=1
455	1	Uniprot_Human	P49792	163	357974	10	10	10	10	0.14	E3 SUMO-protein ligase RanBP2 OS=Homo sapiens OX=9606 GN=RANBP2 PE=1 SV=2
455	2	Uniprot_Human	A0A286YES2	54	197196	5	5	5	5	0.13	RANBP2-like and GRIP domain-containing protein 1 OS=Homo sapiens OX=9606 GN=RGPD1 PE=4 SV=1
456	1	Uniprot_Human	O15371	163	63932	7	7	7	7	0.68	Eukaryotic translation initiation factor 3 subunit D OS=Homo sapiens OX=9606 GN=EIF3D PE=1 SV=1
457	1	Uniprot_Human	O95747	163	57986	5	5	5	5	0.5	Serine/threonine-protein kinase OSR1 OS=Homo sapiens OX=9606 GN=OXSR1 PE=1 SV=1
458	1	Uniprot_Human	P35268	162	14778	4	4	3	3	1.58	60S ribosomal protein L22 OS=Homo sapiens OX=9606 GN=RPL22 PE=1 SV=2
459	1	Uniprot_Human	P62917	162	28007	9	9	7	7	2.83	60S ribosomal protein L8 OS=Homo sapiens OX=9606 GN=RPL8 PE=1 SV=2
460	1	Uniprot_Human	Q6NUK1	161	53320	7	7	7	7	0.86	Calcium-binding mitochondrial carrier protein SCaMC-1 OS=Homo sapiens OX=9606 GN=SLC25A24 PE=1 SV=2
461	1	Uniprot_Human	Q9UBB4	160	53455	7	7	7	7	0.85	Ataxin-10 OS=Homo sapiens OX=9606 GN=ATXN10 PE=1 SV=1
462	1	Uniprot_Human	A0A0A0MSK5	160	52374	9	9	8	8	1.25	Torsin-1A-interacting protein 1 OS=Homo sapiens OX=9606 GN=TOR1AIP1 PE=1 SV=1
463	1	Uniprot_Human	Q96D71	160	86609	7	7	7	7	0.47	RalBP1-associated Eps domain-containing protein 1 OS=Homo sapiens OX=9606 GN=REPS1 PE=1 SV=3
464	1	Uniprot_Human	Q9BQ70	160	76619	6	6	6	6	0.45	Transcription factor 25 OS=Homo sapiens OX=9606 GN=TCF25 PE=1 SV=1
465	1	Uniprot_Human	Q9UGP8	160	87942	9	9	9	9	0.62	Translocation protein SEC63 homolog OS=Homo sapiens OX=9606 GN=SEC63 PE=1 SV=2
466	1	Uniprot_Human	Q8NEJ9	159	35872	3	3	3	3	0.48	Neuroguidin OS=Homo sapiens OX=9606 GN=NGDN PE=1 SV=1
467	1	Uniprot_Human	P15924	159	331569	12	12	12	12	0.19	Desmoplakin OS=Homo sapiens OX=9606 GN=DSP PE=1 SV=3
468	1	Uniprot_Human	Q15042	159	110454	5	5	4	4	0.24	Rab3 GTPase-activating protein catalytic subunit OS=Homo sapiens OX=9606 GN=RAB3GAP1 PE=1 SV=3
469	1	Uniprot_Human	P23246	159	76102	9	9	9	9	0.75	Splicing factor, proline- and glutamine-rich OS=Homo sapiens OX=9606 GN=SFPQ PE=1 SV=2
470	1	Uniprot_Human	P67809	158	35903	4	4	4	4	0.69	Y-box-binding protein 1 OS=Homo sapiens OX=9606 GN=YBX1 PE=1 SV=3
471	1	Uniprot_Human	Q9NRY5	158	55434	11	11	10	10	1.35	Protein FAM114A2 OS=Homo sapiens OX=9606 GN=FAM114A2 PE=1 SV=4
472	1	Uniprot_Human	P00558	158	44586	6	6	6	6	0.89	Phosphoglycerate kinase 1 OS=Homo sapiens OX=9606 GN=PGK1 PE=1 SV=3
473	1	Uniprot_Human	Q96A49	157	39909	7	7	7	7	1.28	Synapse-associated protein 1 OS=Homo sapiens OX=9606 GN=SYAP1 PE=1 SV=1
474	1	Uniprot_Human	G3V1V0	156	18026	7	7	6	6	3.75	Myosin light polypeptide 6 OS=Homo sapiens OX=9606 GN=MYL6 PE=1 SV=1
475	1	Uniprot_Human	Q9Y450	156	75426	9	9	9	9	0.76	HBS1-like protein OS=Homo sapiens OX=9606 GN=HBS1L PE=1 SV=1
475	2	Uniprot_Human	Q9Y450-2	72	70085	2	2	2	2	0.14	Isoform 2 of HBS1-like protein OS=Homo sapiens OX=9606 GN=HBS1L
476	1	Uniprot_Human	O15397	156	119861	6	6	6	6	0.27	Importin-8 OS=Homo sapiens OX=9606 GN=IPO8 PE=1 SV=2
477	1	Uniprot_Human	A0A499FI31	156	111887	5	5	5	5	0.24	Squamous cell carcinoma antigen recognized by T-cells 3 OS=Homo sapiens OX=9606 GN=SART3 PE=1 SV=1
478	1	Uniprot_Human	A0A6I8PTT9	156	70387	10	10	10	10	0.96	Glutamine--fructose-6-phosphate transaminase (isomerizing) OS=Homo sapiens OX=9606 GN=GFPT1 PE=1 SV=1
479	1	Uniprot_Human	O43143	155	90875	5	5	5	5	0.3	ATP-dependent RNA helicase DHX15 OS=Homo sapiens OX=9606 GN=DHX15 PE=1 SV=2
480	1	Uniprot_Human	Q9UGI8	155	47964	6	6	6	6	0.8	Testin OS=Homo sapiens OX=9606 GN=TES PE=1 SV=1
481	1	Uniprot_Human	P18084	155	87996	6	6	6	6	0.38	Integrin beta-5 OS=Homo sapiens OX=9606 GN=ITGB5 PE=1 SV=1
481	2	Uniprot_Human	P26010	46	86847	2	2	2	2	0.12	Integrin beta-7 OS=Homo sapiens OX=9606 GN=ITGB7 PE=1 SV=1
482	1	Uniprot_Human	A0A494C1K3	154	130965	8	8	8	8	0.34	General transcription factor II-I OS=Homo sapiens OX=9606 GN=GTF2I PE=1 SV=1
483	1	Uniprot_Human	Q969G5	154	27685	7	7	6	6	1.77	Caveolae-associated protein 3 OS=Homo sapiens OX=9606 GN=CAVIN3 PE=1 SV=3
484	1	Uniprot_Human	E9PRG8	154	14225	7	7	4	4	2.7	Uncharacterized protein C11orf98 OS=Homo sapiens OX=9606 GN=C11orf98 PE=4 SV=2
485	1	Uniprot_Human	Q9BU76	154	29394	4	4	4	4	0.89	Multiple myeloma tumor-associated protein 2 OS=Homo sapiens OX=9606 GN=MMTAG2 PE=1 SV=1
486	1	Uniprot_Human	A0A0B4J1R7	154	11688	4	4	3	3	3.9	BLOC-1-related complex subunit 7 OS=Homo sapiens OX=9606 GN=BORCS7-ASMT PE=3 SV=1
487	1	Uniprot_Human	D6RFN0	153	49653	5	5	5	5	0.61	COP9 signalosome complex subunit 4 OS=Homo sapiens OX=9606 GN=COPS4 PE=1 SV=1
488	1	Uniprot_Human	P08648	153	114465	11	11	10	10	0.51	Integrin alpha-5 OS=Homo sapiens OX=9606 GN=ITGA5 PE=1 SV=2
489	1	Uniprot_Human	A0A804HIV7	152	24368	7	7	7	7	2.84	Emerin OS=Homo sapiens OX=9606 GN=EMD PE=1 SV=1
490	1	Uniprot_Human	Q5BKZ1	152	65613	4	4	4	4	0.33	DBIRD complex subunit ZNF326 OS=Homo sapiens OX=9606 GN=ZNF326 PE=1 SV=2
491	1	Uniprot_Human	A0A1C7CYX9	152	73457	9	9	8	8	0.78	Dihydropyrimidinase-related protein 2 OS=Homo sapiens OX=9606 GN=DPYSL2 PE=1 SV=1
492	1	Uniprot_Human	P09661	152	28398	6	6	6	6	1.7	U2 small nuclear ribonucleoprotein A' OS=Homo sapiens OX=9606 GN=SNRPA1 PE=1 SV=2
493	1	Uniprot_Human	H0YJC1	152	22922	3	3	3	3	0.84	FERM domain-containing protein 6 (Fragment) OS=Homo sapiens OX=9606 GN=FRMD6 PE=1 SV=1
494	1	Uniprot_Human	O60271	152	146115	7	7	7	7	0.25	C-Jun-amino-terminal kinase-interacting protein 4 OS=Homo sapiens OX=9606 GN=SPAG9 PE=1 SV=4
495	1	Uniprot_Human	O75317	152	42830	6	6	6	6	0.94	Ubiquitin carboxyl-terminal hydrolase 12 OS=Homo sapiens OX=9606 GN=USP12 PE=1 SV=2
495	2	Uniprot_Human	H7BZK6	90	39474	5	5	4	4	0.61	Ubiquitin carboxyl-terminal hydrolase 46 OS=Homo sapiens OX=9606 GN=USP46 PE=1 SV=1
496	1	Uniprot_Human	P46060	152	63502	7	7	7	7	0.68	Ran GTPase-activating protein 1 OS=Homo sapiens OX=9606 GN=RANGAP1 PE=1 SV=1
497	1	Uniprot_Human	B1ALA9	152	31372	5	5	5	5	1.11	Ribose-phosphate pyrophosphokinase 1 OS=Homo sapiens OX=9606 GN=PRPS1 PE=1 SV=2
497	2	Uniprot_Human	A0A0B4J207	80	34787	3	3	3	3	0.5	Ribose-phosphate diphosphokinase OS=Homo sapiens OX=9606 GN=PRPS1L1 PE=1 SV=1
497	3	Uniprot_Human	P11908	69	34747	3	3	3	3	0.5	Ribose-phosphate pyrophosphokinase 2 OS=Homo sapiens OX=9606 GN=PRPS2 PE=1 SV=2
498	1	Uniprot_Human	Q07960	152	50404	6	6	6	6	0.75	Rho GTPase-activating protein 1 OS=Homo sapiens OX=9606 GN=ARHGAP1 PE=1 SV=1
499	1	Uniprot_Human	P30085	151	22208	5	5	5	5	1.87	UMP-CMP kinase OS=Homo sapiens OX=9606 GN=CMPK1 PE=1 SV=3
500	1	Uniprot_Human	F5H2B9	151	150439	8	8	7	7	0.29	Uveal autoantigen with coiled-coil domains and ankyrin repeats OS=Homo sapiens OX=9606 GN=UACA PE=1 SV=1
501	1	Uniprot_Human	Q8TC12	151	35363	5	5	5	5	0.94	Retinol dehydrogenase 11 OS=Homo sapiens OX=9606 GN=RDH11 PE=1 SV=2
502	1	Uniprot_Human	Q8TCG1	150	102121	7	7	7	7	0.38	Protein CIP2A OS=Homo sapiens OX=9606 GN=CIP2A PE=1 SV=2
503	1	Uniprot_Human	P43686	150	47337	9	9	9	9	1.45	26S proteasome regulatory subunit 6B OS=Homo sapiens OX=9606 GN=PSMC4 PE=1 SV=2
504	1	Uniprot_Human	O00194	150	24592	8	8	7	7	2.79	Ras-related protein Rab-27B OS=Homo sapiens OX=9606 GN=RAB27B PE=1 SV=4
504	2	Uniprot_Human	P51159	62	24852	4	4	4	4	1.13	Ras-related protein Rab-27A OS=Homo sapiens OX=9606 GN=RAB27A PE=1 SV=3
505	1	Uniprot_Human	P60866	150	13364	4	4	4	4	3.03	40S ribosomal protein S20 OS=Homo sapiens OX=9606 GN=RPS20 PE=1 SV=1
506	1	Uniprot_Human	P17706	150	48442	5	5	5	5	0.63	Tyrosine-protein phosphatase non-receptor type 2 OS=Homo sapiens OX=9606 GN=PTPN2 PE=1 SV=2
507	1	Uniprot_Human	P11172	150	52189	6	6	6	6	0.72	Uridine 5'-monophosphate synthase OS=Homo sapiens OX=9606 GN=UMPS PE=1 SV=1
508	1	Uniprot_Human	Q8WUM0	149	128898	8	8	8	8	0.34	Nuclear pore complex protein Nup133 OS=Homo sapiens OX=9606 GN=NUP133 PE=1 SV=2
509	1	Uniprot_Human	P12109	149	108462	6	6	6	6	0.3	Collagen alpha-1(VI) chain OS=Homo sapiens OX=9606 GN=COL6A1 PE=1 SV=3
510	1	Uniprot_Human	P31939	148	64575	5	5	5	5	0.44	Bifunctional purine biosynthesis protein ATIC OS=Homo sapiens OX=9606 GN=ATIC PE=1 SV=3
511	1	Uniprot_Human	A0A1B0GUA3	148	74736	8	8	8	8	0.66	KIF-binding protein OS=Homo sapiens OX=9606 GN=KIFBP PE=1 SV=1
512	1	Uniprot_Human	Q92522	148	22474	3	3	3	3	0.87	Histone H1.10 OS=Homo sapiens OX=9606 GN=H1-10 PE=1 SV=1
513	1	Uniprot_Human	A0A6Q8PFK3	148	85493	7	7	7	7	0.47	Alanine--tRNA ligase OS=Homo sapiens OX=9606 GN=AARS1 PE=1 SV=1
514	1	Uniprot_Human	Q9NX46	148	38922	4	4	4	4	0.62	ADP-ribosylhydrolase ARH3 OS=Homo sapiens OX=9606 GN=ADPRS PE=1 SV=1
515	1	Uniprot_Human	D3YTB1	148	15607	10	10	9	9	13.58	60S ribosomal protein L32 (Fragment) OS=Homo sapiens OX=9606 GN=RPL32 PE=1 SV=1
516	1	Uniprot_Human	E5RJY1	147	10972	2	2	2	2	1.32	Protein NDRG1 OS=Homo sapiens OX=9606 GN=NDRG1 PE=1 SV=1
517	1	Uniprot_Human	O00203	147	121244	5	5	5	5	0.22	AP-3 complex subunit beta-1 OS=Homo sapiens OX=9606 GN=AP3B1 PE=1 SV=3
518	1	Uniprot_Human	Q14677	146	68216	6	6	6	6	0.52	Clathrin interactor 1 OS=Homo sapiens OX=9606 GN=CLINT1 PE=1 SV=1
519	1	Uniprot_Human	O60906	146	47615	6	6	6	6	0.81	Sphingomyelin phosphodiesterase 2 OS=Homo sapiens OX=9606 GN=SMPD2 PE=1 SV=2
520	1	Uniprot_Human	P55011	145	131364	6	6	6	6	0.24	Solute carrier family 12 member 2 OS=Homo sapiens OX=9606 GN=SLC12A2 PE=1 SV=1
521	1	Uniprot_Human	P25205	145	90924	6	6	6	6	0.37	DNA replication licensing factor MCM3 OS=Homo sapiens OX=9606 GN=MCM3 PE=1 SV=3
522	1	Uniprot_Human	P13861	144	45490	6	6	6	6	0.86	cAMP-dependent protein kinase type II-alpha regulatory subunit OS=Homo sapiens OX=9606 GN=PRKAR2A PE=1 SV=2
523	1	Uniprot_Human	H3BVG0	144	99492	9	9	9	9	0.53	Nuclear pore complex protein Nup93 OS=Homo sapiens OX=9606 GN=NUP93 PE=1 SV=1
524	1	Uniprot_Human	Q9Y696	144	28754	7	7	6	6	2.14	Chloride intracellular channel protein 4 OS=Homo sapiens OX=9606 GN=CLIC4 PE=1 SV=4
525	1	Uniprot_Human	P49736	144	101832	10	10	9	9	0.59	DNA replication licensing factor MCM2 OS=Homo sapiens OX=9606 GN=MCM2 PE=1 SV=4
526	1	Uniprot_Human	P46779	144	15738	5	5	5	5	3.39	60S ribosomal protein L28 OS=Homo sapiens OX=9606 GN=RPL28 PE=1 SV=3
527	1	Uniprot_Human	Q01968	144	104138	5	5	5	5	0.26	Inositol polyphosphate 5-phosphatase OCRL OS=Homo sapiens OX=9606 GN=OCRL PE=1 SV=3
528	1	Uniprot_Human	Q13637	143	24982	4	4	4	4	1.12	Ras-related protein Rab-32 OS=Homo sapiens OX=9606 GN=RAB32 PE=1 SV=3
529	1	Uniprot_Human	P17612	143	40564	7	7	7	7	1.26	cAMP-dependent protein kinase catalytic subunit alpha OS=Homo sapiens OX=9606 GN=PRKACA PE=1 SV=2
530	1	Uniprot_Human	Q969X5	142	32571	6	6	6	6	1.38	Endoplasmic reticulum-Golgi intermediate compartment protein 1 OS=Homo sapiens OX=9606 GN=ERGIC1 PE=1 SV=1
531	1	Uniprot_Human	O75116	142	160799	8	8	8	8	0.27	Rho-associated protein kinase 2 OS=Homo sapiens OX=9606 GN=ROCK2 PE=1 SV=4
531	2	Uniprot_Human	Q13464	47	158076	2	2	2	2	0.06	Rho-associated protein kinase 1 OS=Homo sapiens OX=9606 GN=ROCK1 PE=1 SV=1
532	1	Uniprot_Human	E7ESC6	142	123987	8	8	8	8	0.36	Exportin-7 OS=Homo sapiens OX=9606 GN=XPO7 PE=1 SV=1
533	1	Uniprot_Human	Q9UN86	142	54088	6	6	5	5	0.55	Ras GTPase-activating protein-binding protein 2 OS=Homo sapiens OX=9606 GN=G3BP2 PE=1 SV=2
534	1	Uniprot_Human	P50416	142	88311	4	4	4	4	0.24	Carnitine O-palmitoyltransferase 1, liver isoform OS=Homo sapiens OX=9606 GN=CPT1A PE=1 SV=2
535	1	Uniprot_Human	C9J164	142	67135	4	4	3	3	0.33	Ras-associated and pleckstrin homology domains-containing protein 1 OS=Homo sapiens OX=9606 GN=RAPH1 PE=1 SV=1
536	1	Uniprot_Human	D6R938	141	56263	7	7	7	7	0.8	Calcium/calmodulin-dependent protein kinase OS=Homo sapiens OX=9606 GN=CAMK2D PE=1 SV=1
537	1	Uniprot_Human	C9JZ20	141	23707	7	7	7	7	2.98	Prohibitin OS=Homo sapiens OX=9606 GN=PHB1 PE=1 SV=2
538	1	Uniprot_Human	Q9Y6G9	141	56544	8	8	8	8	0.95	Cytoplasmic dynein 1 light intermediate chain 1 OS=Homo sapiens OX=9606 GN=DYNC1LI1 PE=1 SV=3
539	1	Uniprot_Human	Q9BTE3-2	141	72703	8	8	8	8	0.68	Isoform 2 of Mini-chromosome maintenance complex-binding protein OS=Homo sapiens OX=9606 GN=MCMBP
540	1	Uniprot_Human	H0YAN8	141	109583	7	7	7	7	0.35	Rho guanine nucleotide exchange factor 10 (Fragment) OS=Homo sapiens OX=9606 GN=ARHGEF10 PE=1 SV=1
541	1	Uniprot_Human	Q9UIQ6	141	117274	8	8	8	8	0.38	Leucyl-cystinyl aminopeptidase OS=Homo sapiens OX=9606 GN=LNPEP PE=1 SV=3
542	1	Uniprot_Human	Q8IWE2	140	60704	8	8	6	6	0.72	Protein NOXP20 OS=Homo sapiens OX=9606 GN=FAM114A1 PE=1 SV=2
543	1	Uniprot_Human	A0A7I2V2Y9	140	55888	7	7	7	7	0.81	Acyl-CoA-binding domain-containing protein 5 OS=Homo sapiens OX=9606 GN=ACBD5 PE=1 SV=1
544	1	Uniprot_Human	H3BRK3	140	29926	7	7	5	5	1.56	NAD(P)H dehydrogenase [quinone] 1 OS=Homo sapiens OX=9606 GN=NQO1 PE=1 SV=1
545	1	Uniprot_Human	Q14258	139	70928	7	7	6	6	0.59	E3 ubiquitin/ISG15 ligase TRIM25 OS=Homo sapiens OX=9606 GN=TRIM25 PE=1 SV=2
546	1	Uniprot_Human	O95782	139	107478	9	9	8	8	0.49	AP-2 complex subunit alpha-1 OS=Homo sapiens OX=9606 GN=AP2A1 PE=1 SV=3
546	2	Uniprot_Human	A0A0G2JS82	59	101588	6	6	6	6	0.32	AP-2 complex subunit alpha-2 (Fragment) OS=Homo sapiens OX=9606 GN=AP2A2 PE=1 SV=1
547	1	Uniprot_Human	H0YDT6	139	37725	7	7	7	7	1.4	Eukaryotic translation initiation factor 3 subunit F OS=Homo sapiens OX=9606 GN=EIF3F PE=1 SV=2
548	1	Uniprot_Human	P62851	139	13734	5	5	5	5	4.41	40S ribosomal protein S25 OS=Homo sapiens OX=9606 GN=RPS25 PE=1 SV=1
549	1	Uniprot_Human	A0A2R8Y5N1	138	139324	5	5	5	5	0.19	Protein diaphanous homolog 1 OS=Homo sapiens OX=9606 GN=DIAPH1 PE=1 SV=1
550	1	Uniprot_Human	Q08357	138	70347	5	5	5	5	0.4	Sodium-dependent phosphate transporter 2 OS=Homo sapiens OX=9606 GN=SLC20A2 PE=1 SV=1
551	1	Uniprot_Human	Q7L5N7	138	60169	7	7	7	7	0.73	Lysophosphatidylcholine acyltransferase 2 OS=Homo sapiens OX=9606 GN=LPCAT2 PE=1 SV=1
552	1	Uniprot_Human	Q92900	137	124267	9	9	9	9	0.41	Regulator of nonsense transcripts 1 OS=Homo sapiens OX=9606 GN=UPF1 PE=1 SV=2
553	1	Uniprot_Human	Q99618	137	28981	5	5	5	5	1.25	Cell division cycle-associated protein 3 OS=Homo sapiens OX=9606 GN=CDCA3 PE=1 SV=1
554	1	Uniprot_Human	Q15361	137	102987	6	6	5	5	0.32	Transcription termination factor 1 OS=Homo sapiens OX=9606 GN=TTF1 PE=1 SV=3
555	1	Uniprot_Human	Q9UHA4	137	13614	5	5	3	3	1.78	Ragulator complex protein LAMTOR3 OS=Homo sapiens OX=9606 GN=LAMTOR3 PE=1 SV=1
556	1	Uniprot_Human	Q9BUQ8	137	95524	6	6	6	6	0.35	Probable ATP-dependent RNA helicase DDX23 OS=Homo sapiens OX=9606 GN=DDX23 PE=1 SV=3
557	1	Uniprot_Human	F8W9S7	137	157365	5	5	5	5	0.16	GTPase-activating protein and VPS9 domain-containing protein 1 OS=Homo sapiens OX=9606 GN=GAPVD1 PE=1 SV=1
558	1	Uniprot_Human	E9PHI4	137	91056	7	7	7	7	0.44	SUN domain-containing protein 1 OS=Homo sapiens OX=9606 GN=SUN1 PE=1 SV=1
559	1	Uniprot_Human	Q9Y383	137	46486	5	5	4	4	0.5	Putative RNA-binding protein Luc7-like 2 OS=Homo sapiens OX=9606 GN=LUC7L2 PE=1 SV=2
559	2	Uniprot_Human	Q9NQ29	44	43701	2	2	2	2	0.24	Putative RNA-binding protein Luc7-like 1 OS=Homo sapiens OX=9606 GN=LUC7L PE=1 SV=1
560	1	Uniprot_Human	O96005	136	76048	6	6	6	6	0.45	Cleft lip and palate transmembrane protein 1 OS=Homo sapiens OX=9606 GN=CLPTM1 PE=1 SV=1
561	1	Uniprot_Human	Q16513	136	111964	6	6	6	6	0.29	Serine/threonine-protein kinase N2 OS=Homo sapiens OX=9606 GN=PKN2 PE=1 SV=1
562	1	Uniprot_Human	Q16666	136	88199	5	5	5	5	0.31	Gamma-interferon-inducible protein 16 OS=Homo sapiens OX=9606 GN=IFI16 PE=1 SV=3
563	1	Uniprot_Human	J3KTM6	135	46663	6	6	6	6	0.84	Monocarboxylate transporter 4 OS=Homo sapiens OX=9606 GN=SLC16A3 PE=1 SV=2
564	1	Uniprot_Human	P48735	135	50877	5	5	4	4	0.59	Isocitrate dehydrogenase [NADP], mitochondrial OS=Homo sapiens OX=9606 GN=IDH2 PE=1 SV=2
565	1	Uniprot_Human	Q9NTI5	135	164563	5	5	5	5	0.15	Sister chromatid cohesion protein PDS5 homolog B OS=Homo sapiens OX=9606 GN=PDS5B PE=1 SV=1
566	1	Uniprot_Human	B5ME97	135	62905	7	7	7	7	0.69	Septin 10, isoform CRA_c OS=Homo sapiens OX=9606 GN=SEPTIN10 PE=1 SV=2
567	1	Uniprot_Human	E9PBF6	135	44616	5	5	5	5	0.7	Lamin-B1 OS=Homo sapiens OX=9606 GN=LMNB1 PE=1 SV=1
567	2	Uniprot_Human	Q03252	41	69906	2	2	2	2	0.14	Lamin-B2 OS=Homo sapiens OX=9606 GN=LMNB2 PE=1 SV=4
568	1	Uniprot_Human	J3KPP4	135	58185	6	6	6	6	0.63	Cisplatin resistance-associated overexpressed protein, isoform CRA_b OS=Homo sapiens OX=9606 GN=LUC7L3 PE=1 SV=1
569	1	Uniprot_Human	Q9NPQ8	134	59671	5	5	5	5	0.49	Synembryn-A OS=Homo sapiens OX=9606 GN=RIC8A PE=1 SV=3
570	1	Uniprot_Human	A0A7I2V5S2	134	33854	6	6	6	6	1.3	Nucleophosmin OS=Homo sapiens OX=9606 GN=NPM1 PE=1 SV=1
571	1	Uniprot_Human	Q14008	134	225352	6	6	6	6	0.13	Cytoskeleton-associated protein 5 OS=Homo sapiens OX=9606 GN=CKAP5 PE=1 SV=3
572	1	Uniprot_Human	A0A0A0MTH3	133	54577	5	5	5	5	0.54	Integrin-linked protein kinase OS=Homo sapiens OX=9606 GN=ILK PE=1 SV=1
573	1	Uniprot_Human	A0A7I2V4Z0	133	60971	5	5	5	5	0.47	Heterogeneous nuclear ribonucleoprotein Q OS=Homo sapiens OX=9606 GN=SYNCRIP PE=1 SV=1
573	2	Uniprot_Human	O43390	106	70899	4	4	4	4	0.31	Heterogeneous nuclear ribonucleoprotein R OS=Homo sapiens OX=9606 GN=HNRNPR PE=1 SV=1
574	1	Uniprot_Human	O95340	133	69457	8	8	8	8	0.72	Bifunctional 3'-phosphoadenosine 5'-phosphosulfate synthase 2 OS=Homo sapiens OX=9606 GN=PAPSS2 PE=1 SV=2
575	1	Uniprot_Human	O94804	133	112065	4	4	4	4	0.18	Serine/threonine-protein kinase 10 OS=Homo sapiens OX=9606 GN=STK10 PE=1 SV=1
575	2	Uniprot_Human	Q9H2G2	131	142607	7	7	7	7	0.26	STE20-like serine/threonine-protein kinase OS=Homo sapiens OX=9606 GN=SLK PE=1 SV=1
576	1	Uniprot_Human	P35249	133	39657	5	5	5	5	0.81	Replication factor C subunit 4 OS=Homo sapiens OX=9606 GN=RFC4 PE=1 SV=2
577	1	Uniprot_Human	P30414	133	165577	4	4	4	4	0.12	NK-tumor recognition protein OS=Homo sapiens OX=9606 GN=NKTR PE=1 SV=2
578	1	Uniprot_Human	Q8NBJ5	132	71590	8	8	8	8	0.7	Procollagen galactosyltransferase 1 OS=Homo sapiens OX=9606 GN=COLGALT1 PE=1 SV=1
579	1	Uniprot_Human	A0A7I2V2D8	131	85187	6	6	6	6	0.4	Hepatocyte growth factor-regulated tyrosine kinase substrate OS=Homo sapiens OX=9606 GN=HGS PE=1 SV=1
580	1	Uniprot_Human	P07737	131	15045	5	5	5	5	3.68	Profilin-1 OS=Homo sapiens OX=9606 GN=PFN1 PE=1 SV=2
581	1	Uniprot_Human	A0A2R8Y440	131	137832	5	5	5	5	0.19	Transcription activator BRG1 (Fragment) OS=Homo sapiens OX=9606 GN=SMARCA4 PE=1 SV=1
581	2	Uniprot_Human	A0A0U1RQZ9	118	162269	4	4	4	4	0.12	Probable global transcription activator SNF2L2 OS=Homo sapiens OX=9606 GN=SMARCA2 PE=1 SV=1
582	1	Uniprot_Human	O00148	131	49098	7	7	7	7	0.96	ATP-dependent RNA helicase DDX39A OS=Homo sapiens OX=9606 GN=DDX39A PE=1 SV=2
583	1	Uniprot_Human	P63173	131	8213	6	6	5	5	15.28	60S ribosomal protein L38 OS=Homo sapiens OX=9606 GN=RPL38 PE=1 SV=2
584	1	Uniprot_Human	Q5T760	131	54266	6	6	6	6	0.69	Serine/arginine-rich-splicing factor 11 OS=Homo sapiens OX=9606 GN=SRSF11 PE=1 SV=2
585	1	Uniprot_Human	P36542	131	32975	5	5	5	5	1.04	ATP synthase subunit gamma, mitochondrial OS=Homo sapiens OX=9606 GN=ATP5F1C PE=1 SV=1
586	1	Uniprot_Human	P05120	131	46566	8	8	8	8	1.25	Plasminogen activator inhibitor 2 OS=Homo sapiens OX=9606 GN=SERPINB2 PE=1 SV=2
587	1	Uniprot_Human	P61160	131	44732	7	7	7	7	1.09	Actin-related protein 2 OS=Homo sapiens OX=9606 GN=ACTR2 PE=1 SV=1
588	1	Uniprot_Human	A0A087WZN1	131	42384	7	7	7	7	1.18	Isocitrate dehydrogenase [NAD] subunit, mitochondrial OS=Homo sapiens OX=9606 GN=IDH3B PE=1 SV=1
589	1	Uniprot_Human	Q70UQ0-4	131	43057	7	7	7	7	1.15	Isoform 4 of Inhibitor of nuclear factor kappa-B kinase-interacting protein OS=Homo sapiens OX=9606 GN=IKBIP
589	2	Uniprot_Human	Q70UQ0	88	39285	5	5	5	5	0.82	Inhibitor of nuclear factor kappa-B kinase-interacting protein OS=Homo sapiens OX=9606 GN=IKBIP PE=1 SV=1
590	1	Uniprot_Human	G3V3M6	130	29172	6	6	6	6	1.63	DNA-(apurinic or apyrimidinic site) endonuclease (Fragment) OS=Homo sapiens OX=9606 GN=APEX1 PE=1 SV=1
591	1	Uniprot_Human	P41091	130	51077	6	6	6	6	0.74	Eukaryotic translation initiation factor 2 subunit 3 OS=Homo sapiens OX=9606 GN=EIF2S3 PE=1 SV=3
592	1	Uniprot_Human	Q15084	130	48091	6	6	6	6	0.8	Protein disulfide-isomerase A6 OS=Homo sapiens OX=9606 GN=PDIA6 PE=1 SV=1
593	1	Uniprot_Human	P09543	130	47549	7	7	7	7	1	2',3'-cyclic-nucleotide 3'-phosphodiesterase OS=Homo sapiens OX=9606 GN=CNP PE=1 SV=2
594	1	Uniprot_Human	E7ERK9	130	59677	6	6	6	6	0.61	Translation initiation factor eIF-2B subunit delta OS=Homo sapiens OX=9606 GN=EIF2B4 PE=1 SV=1
595	1	Uniprot_Human	Q2M1Z3	130	156888	5	5	5	5	0.16	Rho GTPase-activating protein 31 OS=Homo sapiens OX=9606 GN=ARHGAP31 PE=1 SV=2
596	1	Uniprot_Human	Q5JR04	130	107142	6	6	6	6	0.3	RNA helicase OS=Homo sapiens OX=9606 GN=MOV10 PE=1 SV=1
597	1	Uniprot_Human	A0FGR8-6	129	104643	6	6	5	5	0.31	Isoform 6 of Extended synaptotagmin-2 OS=Homo sapiens OX=9606 GN=ESYT2
598	1	Uniprot_Human	P52294	129	60184	5	5	5	5	0.48	Importin subunit alpha-5 OS=Homo sapiens OX=9606 GN=KPNA1 PE=1 SV=3
598	2	Uniprot_Human	O60684	111	59991	5	5	5	5	0.48	Importin subunit alpha-7 OS=Homo sapiens OX=9606 GN=KPNA6 PE=1 SV=1
599	1	Uniprot_Human	Q15643	129	227447	9	9	9	9	0.21	Thyroid receptor-interacting protein 11 OS=Homo sapiens OX=9606 GN=TRIP11 PE=1 SV=3
600	1	Uniprot_Human	A0A0C4DG17	129	33293	5	5	5	5	1.03	40S ribosomal protein SA OS=Homo sapiens OX=9606 GN=RPSA PE=1 SV=1
601	1	Uniprot_Human	Q00587	129	40270	8	8	8	8	1.55	Cdc42 effector protein 1 OS=Homo sapiens OX=9606 GN=CDC42EP1 PE=1 SV=1
602	1	Uniprot_Human	Q9H7B2	129	35560	6	6	6	6	1.22	Ribosome production factor 2 homolog OS=Homo sapiens OX=9606 GN=RPF2 PE=1 SV=2
603	1	Uniprot_Human	A0A494C0G1	129	55352	9	9	9	9	1.15	Phosphoacetylglucosamine mutase OS=Homo sapiens OX=9606 GN=PGM3 PE=1 SV=1
604	1	Uniprot_Human	P46783	128	18886	5	5	4	4	1.69	40S ribosomal protein S10 OS=Homo sapiens OX=9606 GN=RPS10 PE=1 SV=1
605	1	Uniprot_Human	C9JNW5	128	17532	5	5	3	3	1.9	60S ribosomal protein L24 OS=Homo sapiens OX=9606 GN=RPL24 PE=1 SV=1
606	1	Uniprot_Human	P20073	128	52706	7	7	6	6	0.71	Annexin A7 OS=Homo sapiens OX=9606 GN=ANXA7 PE=1 SV=3
607	1	Uniprot_Human	A0A7P0T9T8	128	83241	8	8	8	8	0.58	RNA helicase OS=Homo sapiens OX=9606 GN=DDX20 PE=1 SV=1
608	1	Uniprot_Human	Q6VY07	128	104833	5	5	5	5	0.25	Phosphofurin acidic cluster sorting protein 1 OS=Homo sapiens OX=9606 GN=PACS1 PE=1 SV=2
609	1	Uniprot_Human	Q9NVI7	128	71325	6	6	6	6	0.49	ATPase family AAA domain-containing protein 3A OS=Homo sapiens OX=9606 GN=ATAD3A PE=1 SV=2
609	2	Uniprot_Human	Q5T9A4	103	72527	6	6	6	6	0.48	ATPase family AAA domain-containing protein 3B OS=Homo sapiens OX=9606 GN=ATAD3B PE=1 SV=1
610	1	Uniprot_Human	A0A7P0T937	128	67397	9	9	8	8	0.88	Calnexin OS=Homo sapiens OX=9606 GN=CANX PE=1 SV=1
611	1	Uniprot_Human	Q01518	128	51869	5	5	5	5	0.58	Adenylyl cyclase-associated protein 1 OS=Homo sapiens OX=9606 GN=CAP1 PE=1 SV=5
612	1	Uniprot_Human	Q8N163	127	102838	4	4	4	4	0.2	Cell cycle and apoptosis regulator protein 2 OS=Homo sapiens OX=9606 GN=CCAR2 PE=1 SV=2
613	1	Uniprot_Human	O95721	127	28953	6	6	6	6	1.65	Synaptosomal-associated protein 29 OS=Homo sapiens OX=9606 GN=SNAP29 PE=1 SV=1
614	1	Uniprot_Human	Q96N67	127	242407	5	5	5	5	0.1	Dedicator of cytokinesis protein 7 OS=Homo sapiens OX=9606 GN=DOCK7 PE=1 SV=4
615	1	Uniprot_Human	Q9Y2Q5	127	13499	7	7	6	6	10.04	Ragulator complex protein LAMTOR2 OS=Homo sapiens OX=9606 GN=LAMTOR2 PE=1 SV=1
616	1	Uniprot_Human	H0Y2Y8	127	57606	4	4	4	4	0.39	Zyxin (Fragment) OS=Homo sapiens OX=9606 GN=ZYX PE=1 SV=1
617	1	Uniprot_Human	R4GNH3	127	47322	7	7	5	5	1.01	26S proteasome regulatory subunit 6A OS=Homo sapiens OX=9606 GN=PSMC3 PE=1 SV=1
618	1	Uniprot_Human	F5H365	127	82916	7	7	6	6	0.41	Protein transport protein SEC23 OS=Homo sapiens OX=9606 GN=SEC23A PE=1 SV=1
619	1	Uniprot_Human	A0A7I2V490	127	187193	7	7	7	7	0.19	DNA (cytosine-5)-methyltransferase OS=Homo sapiens OX=9606 GN=DNMT1 PE=1 SV=1
620	1	Uniprot_Human	B7Z7P8	126	47446	7	7	7	7	1.01	Eukaryotic peptide chain release factor subunit 1 OS=Homo sapiens OX=9606 GN=ETF1 PE=1 SV=1
621	1	Uniprot_Human	P27348	126	27747	4	4	4	4	0.97	14-3-3 protein theta OS=Homo sapiens OX=9606 GN=YWHAQ PE=1 SV=1
621	2	Uniprot_Human	E7EX29	108	28019	3	3	3	3	0.66	14-3-3 protein zeta/delta (Fragment) OS=Homo sapiens OX=9606 GN=YWHAZ PE=1 SV=1
621	3	Uniprot_Human	P62258	86	29155	3	3	3	3	0.62	14-3-3 protein epsilon OS=Homo sapiens OX=9606 GN=YWHAE PE=1 SV=1
621	4	Uniprot_Human	P31946	84	28065	3	3	3	3	0.65	14-3-3 protein beta/alpha OS=Homo sapiens OX=9606 GN=YWHAB PE=1 SV=3
621	5	Uniprot_Human	P61981	64	28285	2	2	2	2	0.39	14-3-3 protein gamma OS=Homo sapiens OX=9606 GN=YWHAG PE=1 SV=2
621	6	Uniprot_Human	Q04917	40	28201	2	2	2	2	0.4	14-3-3 protein eta OS=Homo sapiens OX=9606 GN=YWHAH PE=1 SV=4
622	1	Uniprot_Human	P49915	126	76667	7	7	7	7	0.54	GMP synthase [glutamine-hydrolyzing] OS=Homo sapiens OX=9606 GN=GMPS PE=1 SV=1
623	1	Uniprot_Human	E9PK05	126	43887	2	2	2	2	0.24	Phospholipid transfer protein C2CD2L (Fragment) OS=Homo sapiens OX=9606 GN=C2CD2L PE=1 SV=2
624	1	Uniprot_Human	P62330	125	20069	4	4	3	3	1.54	ADP-ribosylation factor 6 OS=Homo sapiens OX=9606 GN=ARF6 PE=1 SV=2
625	1	Uniprot_Human	O95235	125	100215	4	4	4	4	0.21	Kinesin-like protein KIF20A OS=Homo sapiens OX=9606 GN=KIF20A PE=1 SV=1
626	1	Uniprot_Human	P23921	125	90013	7	7	7	7	0.44	Ribonucleoside-diphosphate reductase large subunit OS=Homo sapiens OX=9606 GN=RRM1 PE=1 SV=1
627	1	Uniprot_Human	Q03135	124	20458	8	8	6	6	3.97	Caveolin-1 OS=Homo sapiens OX=9606 GN=CAV1 PE=1 SV=4
628	1	Uniprot_Human	Q13442	124	20618	3	3	3	3	0.97	28 kDa heat- and acid-stable phosphoprotein OS=Homo sapiens OX=9606 GN=PDAP1 PE=1 SV=1
629	1	Uniprot_Human	A0A2R8Y4W2	124	92694	5	5	5	5	0.29	Epidermal growth factor receptor kinase substrate 8 OS=Homo sapiens OX=9606 GN=EPS8 PE=1 SV=1
630	1	Uniprot_Human	A0A7I2V540	123	89041	8	8	8	8	0.53	Transitional endoplasmic reticulum ATPase OS=Homo sapiens OX=9606 GN=VCP PE=1 SV=1
631	1	Uniprot_Human	Q00765	123	21479	2	2	2	2	0.54	Receptor expression-enhancing protein 5 OS=Homo sapiens OX=9606 GN=REEP5 PE=1 SV=3
632	1	Uniprot_Human	P62081	123	22113	8	8	5	5	1.89	40S ribosomal protein S7 OS=Homo sapiens OX=9606 GN=RPS7 PE=1 SV=1
633	1	Uniprot_Human	Q8TF05	123	106936	6	6	6	6	0.3	Serine/threonine-protein phosphatase 4 regulatory subunit 1 OS=Homo sapiens OX=9606 GN=PPP4R1 PE=1 SV=1
634	1	Uniprot_Human	Q9NUQ8	123	79695	6	6	6	6	0.43	ATP-binding cassette sub-family F member 3 OS=Homo sapiens OX=9606 GN=ABCF3 PE=1 SV=2
635	1	Uniprot_Human	B4DR61	123	52915	6	6	5	5	0.71	Protein transport protein Sec61 subunit alpha isoform 1 OS=Homo sapiens OX=9606 GN=SEC61A1 PE=1 SV=1
636	1	Uniprot_Human	P17302	123	42981	7	7	5	5	1.16	Gap junction alpha-1 protein OS=Homo sapiens OX=9606 GN=GJA1 PE=1 SV=2
637	1	Uniprot_Human	A0A2R8YCS7	123	67900	5	5	5	5	0.42	Deoxynucleoside triphosphate triphosphohydrolase SAMHD1 OS=Homo sapiens OX=9606 GN=SAMHD1 PE=1 SV=1
638	1	Uniprot_Human	Q5SZE1	123	36350	3	3	3	3	0.48	Ceramide synthase 2 (Fragment) OS=Homo sapiens OX=9606 GN=CERS2 PE=1 SV=2
639	1	Uniprot_Human	Q15397	122	73538	6	6	6	6	0.47	Pumilio homolog 3 OS=Homo sapiens OX=9606 GN=PUM3 PE=1 SV=3
640	1	Uniprot_Human	J3KP06	122	190560	3	3	3	3	0.08	LIM domain only protein 7 OS=Homo sapiens OX=9606 GN=LMO7 PE=1 SV=2
641	1	Uniprot_Human	A0A087WXM6	122	19573	5	5	4	4	1.61	60S ribosomal protein L17 (Fragment) OS=Homo sapiens OX=9606 GN=RPL17 PE=1 SV=1
642	1	Uniprot_Human	Q9UKM9	122	32444	7	7	7	7	1.76	RNA-binding protein Raly OS=Homo sapiens OX=9606 GN=RALY PE=1 SV=1
643	1	Uniprot_Human	J3QSV6	122	48179	8	8	8	8	1.19	Ribosomal L1 domain-containing protein 1 (Fragment) OS=Homo sapiens OX=9606 GN=RSL1D1 PE=1 SV=1
644	1	Uniprot_Human	Q14195-2	121	73865	3	3	3	3	0.21	Isoform LCRMP-4 of Dihydropyrimidinase-related protein 3 OS=Homo sapiens OX=9606 GN=DPYSL3
645	1	Uniprot_Human	P62244	121	14830	10	10	5	5	5.54	40S ribosomal protein S15a OS=Homo sapiens OX=9606 GN=RPS15A PE=1 SV=2
646	1	Uniprot_Human	Q9Y305	121	49870	4	4	4	4	0.46	Acyl-coenzyme A thioesterase 9, mitochondrial OS=Homo sapiens OX=9606 GN=ACOT9 PE=1 SV=2
647	1	Uniprot_Human	Q8TBX8	121	47270	6	6	6	6	0.82	Phosphatidylinositol 5-phosphate 4-kinase type-2 gamma OS=Homo sapiens OX=9606 GN=PIP4K2C PE=1 SV=3
648	1	Uniprot_Human	P52306	121	66275	4	4	4	4	0.33	Rap1 GTPase-GDP dissociation stimulator 1 OS=Homo sapiens OX=9606 GN=RAP1GDS1 PE=1 SV=3
648	2	Uniprot_Human	Q9C0E2	73	130056	3	3	3	3	0.12	Exportin-4 OS=Homo sapiens OX=9606 GN=XPO4 PE=1 SV=2
649	1	Uniprot_Human	A0A0A0MTN0	121	88448	7	7	7	7	0.45	Cullin-2 OS=Homo sapiens OX=9606 GN=CUL2 PE=1 SV=1
650	1	Uniprot_Human	Q9UEU0	121	26672	3	3	3	3	0.7	Vesicle transport through interaction with t-SNAREs homolog 1B OS=Homo sapiens OX=9606 GN=VTI1B PE=1 SV=3
651	1	Uniprot_Human	Q969V3	120	62935	8	8	7	7	0.82	Nicalin OS=Homo sapiens OX=9606 GN=NCLN PE=1 SV=2
652	1	Uniprot_Human	O00154	120	41769	4	4	3	3	0.57	Cytosolic acyl coenzyme A thioester hydrolase OS=Homo sapiens OX=9606 GN=ACOT7 PE=1 SV=3
653	1	Uniprot_Human	O95239	120	139794	4	4	4	4	0.15	Chromosome-associated kinesin KIF4A OS=Homo sapiens OX=9606 GN=KIF4A PE=1 SV=3
654	1	Uniprot_Human	J3KMX5	120	16722	4	4	4	4	2.04	40S ribosomal protein S13 OS=Homo sapiens OX=9606 GN=RPS13 PE=1 SV=1
655	1	Uniprot_Human	G5E9C0	120	61701	4	4	4	4	0.36	SP110 nuclear body protein, isoform CRA_b OS=Homo sapiens OX=9606 GN=SP110 PE=1 SV=1
656	1	Uniprot_Human	B7Z6D5	119	86551	5	5	5	5	0.31	RNA helicase OS=Homo sapiens OX=9606 GN=DDX27 PE=1 SV=1
657	1	Uniprot_Human	A0AVT1	119	117895	5	5	5	5	0.22	Ubiquitin-like modifier-activating enzyme 6 OS=Homo sapiens OX=9606 GN=UBA6 PE=1 SV=1
658	1	Uniprot_Human	Q9C0E8	119	47710	6	6	6	6	0.81	Endoplasmic reticulum junction formation protein lunapark OS=Homo sapiens OX=9606 GN=LNPK PE=1 SV=2
659	1	Uniprot_Human	P19784	119	41187	8	8	7	7	1.23	Casein kinase II subunit alpha' OS=Homo sapiens OX=9606 GN=CSNK2A2 PE=1 SV=1
660	1	Uniprot_Human	A0A087WW76	119	155889	3	3	3	3	0.1	Rho GTPase-activating protein 21 OS=Homo sapiens OX=9606 GN=ARHGAP21 PE=1 SV=1
661	1	Uniprot_Human	E9PM12	119	24326	4	4	4	4	1.16	V-type proton ATPase subunit a (Fragment) OS=Homo sapiens OX=9606 GN=TCIRG1 PE=1 SV=8
662	1	Uniprot_Human	B1AKQ8	118	12190	2	2	2	2	1.14	Guanine nucleotide-binding protein G(I)/G(S)/G(T) subunit beta-1 (Fragment) OS=Homo sapiens OX=9606 GN=GNB1 PE=1 SV=8
663	1	Uniprot_Human	P29992	118	42097	5	5	5	5	0.75	Guanine nucleotide-binding protein subunit alpha-11 OS=Homo sapiens OX=9606 GN=GNA11 PE=1 SV=2
663	2	Uniprot_Human	P50148	78	42115	2	2	2	2	0.25	Guanine nucleotide-binding protein G(q) subunit alpha OS=Homo sapiens OX=9606 GN=GNAQ PE=1 SV=4
664	1	Uniprot_Human	Q01780	118	100768	5	5	5	5	0.26	Exosome component 10 OS=Homo sapiens OX=9606 GN=EXOSC10 PE=1 SV=2
665	1	Uniprot_Human	A0A2R8Y3X5	118	99071	6	6	6	6	0.33	Dynamin-like 120 kDa protein, mitochondrial OS=Homo sapiens OX=9606 GN=OPA1 PE=1 SV=1
666	1	Uniprot_Human	A0A7I2V416	117	116375	6	6	5	5	0.23	Cytospin-B OS=Homo sapiens OX=9606 GN=SPECC1 PE=1 SV=1
667	1	Uniprot_Human	P58335-4	117	53459	9	9	7	7	1.03	Isoform 4 of Anthrax toxin receptor 2 OS=Homo sapiens OX=9606 GN=ANTXR2
668	1	Uniprot_Human	P11234	117	23394	8	8	5	5	3.06	Ras-related protein Ral-B OS=Homo sapiens OX=9606 GN=RALB PE=1 SV=1
668	2	Uniprot_Human	P11233	98	23552	7	7	4	4	2.31	Ras-related protein Ral-A OS=Homo sapiens OX=9606 GN=RALA PE=1 SV=1
669	1	Uniprot_Human	P61081	117	20887	4	4	4	4	1.45	NEDD8-conjugating enzyme Ubc12 OS=Homo sapiens OX=9606 GN=UBE2M PE=1 SV=1
670	1	Uniprot_Human	P05455	117	46808	4	4	4	4	0.5	Lupus La protein OS=Homo sapiens OX=9606 GN=SSB PE=1 SV=2
671	1	Uniprot_Human	Q96C19	117	26680	4	4	4	4	1.02	EF-hand domain-containing protein D2 OS=Homo sapiens OX=9606 GN=EFHD2 PE=1 SV=1
672	1	Uniprot_Human	Q92905	117	37555	4	4	4	4	0.65	COP9 signalosome complex subunit 5 OS=Homo sapiens OX=9606 GN=COPS5 PE=1 SV=4
673	1	Uniprot_Human	Q2NL82	117	91752	6	6	5	5	0.29	Pre-rRNA-processing protein TSR1 homolog OS=Homo sapiens OX=9606 GN=TSR1 PE=1 SV=1
674	1	Uniprot_Human	Q96KB5	116	36062	5	5	5	5	0.92	Lymphokine-activated killer T-cell-originated protein kinase OS=Homo sapiens OX=9606 GN=PBK PE=1 SV=3
675	1	Uniprot_Human	H3BMU1	116	23361	4	4	4	4	1.24	IST1 homolog (Fragment) OS=Homo sapiens OX=9606 GN=IST1 PE=1 SV=1
676	1	Uniprot_Human	E5RIM3	116	66692	3	3	3	3	0.24	Phospholipase A-2-activating protein OS=Homo sapiens OX=9606 GN=PLAA PE=1 SV=1
677	1	Uniprot_Human	Q9UKD2	116	27543	3	3	3	3	0.67	mRNA turnover protein 4 homolog OS=Homo sapiens OX=9606 GN=MRTO4 PE=1 SV=2
678	1	Uniprot_Human	A0A1W2PNV4	116	75825	3	3	3	3	0.21	Uncharacterized protein OS=Homo sapiens OX=9606 PE=3 SV=1
679	1	Uniprot_Human	Q9BY44	116	64949	10	10	9	9	1.07	Eukaryotic translation initiation factor 2A OS=Homo sapiens OX=9606 GN=EIF2A PE=1 SV=3
680	1	Uniprot_Human	A0JLT2	116	26257	4	4	4	4	1.04	Mediator of RNA polymerase II transcription subunit 19 OS=Homo sapiens OX=9606 GN=MED19 PE=1 SV=2
681	1	Uniprot_Human	P00374	116	21439	5	5	5	5	1.98	Dihydrofolate reductase OS=Homo sapiens OX=9606 GN=DHFR PE=1 SV=2
682	1	Uniprot_Human	A0A0A0MQU0	116	46991	4	4	4	4	0.49	WD repeat-containing protein 18 (Fragment) OS=Homo sapiens OX=9606 GN=WDR18 PE=1 SV=1
683	1	Uniprot_Human	E9PCR7	116	117590	8	8	8	8	0.38	Oxoglutarate dehydrogenase (succinyl-transferring) OS=Homo sapiens OX=9606 GN=OGDH PE=1 SV=1
684	1	Uniprot_Human	O43294	115	49782	4	4	4	4	0.46	Transforming growth factor beta-1-induced transcript 1 protein OS=Homo sapiens OX=9606 GN=TGFB1I1 PE=1 SV=2
685	1	Uniprot_Human	G3XAN4	115	33414	3	3	3	3	0.53	Translocating chain-associated membrane protein 1 OS=Homo sapiens OX=9606 GN=TRAM1 PE=1 SV=1
686	1	Uniprot_Human	Q9Y6B6	115	22396	5	5	5	5	1.84	GTP-binding protein SAR1b OS=Homo sapiens OX=9606 GN=SAR1B PE=1 SV=1
686	2	Uniprot_Human	Q9NR31	92	22353	4	4	4	4	1.32	GTP-binding protein SAR1a OS=Homo sapiens OX=9606 GN=SAR1A PE=1 SV=1
687	1	Uniprot_Human	Q15464	115	55008	6	6	6	6	0.67	SH2 domain-containing adapter protein B OS=Homo sapiens OX=9606 GN=SHB PE=1 SV=2
688	1	Uniprot_Human	C9JA08	115	60087	7	7	7	7	0.73	60S ribosomal export protein NMD3 OS=Homo sapiens OX=9606 GN=NMD3 PE=1 SV=1
689	1	Uniprot_Human	P53367	115	41713	9	9	8	8	1.47	Arfaptin-1 OS=Homo sapiens OX=9606 GN=ARFIP1 PE=1 SV=2
690	1	Uniprot_Human	G3V1A4	115	16801	5	5	5	5	3.02	Cofilin-1 OS=Homo sapiens OX=9606 GN=CFL1 PE=1 SV=1
691	1	Uniprot_Human	A0A6Q8PF92	115	21572	2	2	1	1	0.24	Peripheral myelin protein 22 OS=Homo sapiens OX=9606 GN=PMP22 PE=1 SV=1
692	1	Uniprot_Human	Q9NV96-3	114	27711	6	6	5	5	1.33	Isoform 3 of Cell cycle control protein 50A OS=Homo sapiens OX=9606 GN=TMEM30A
693	1	Uniprot_Human	P09601	114	32798	6	6	5	5	1.37	Heme oxygenase 1 OS=Homo sapiens OX=9606 GN=HMOX1 PE=1 SV=1
694	1	Uniprot_Human	A0A7I2V440	114	39676	3	3	3	3	0.43	Cathepsin B OS=Homo sapiens OX=9606 GN=CTSB PE=1 SV=1
695	1	Uniprot_Human	B4DDD6	114	45718	3	3	3	3	0.36	Drebrin-like protein OS=Homo sapiens OX=9606 GN=DBNL PE=1 SV=1
696	1	Uniprot_Human	A0A087WWP8	114	84923	5	5	5	5	0.32	Lysine-specific demethylase 9 OS=Homo sapiens OX=9606 GN=RSBN1 PE=1 SV=1
697	1	Uniprot_Human	A0A286YEX4	113	58167	3	3	3	3	0.28	Nuclear factor 1 OS=Homo sapiens OX=9606 GN=NFIC PE=1 SV=1
697	2	Uniprot_Human	A0A0A0MRX8	76	50258	2	2	2	2	0.21	Nuclear factor 1 OS=Homo sapiens OX=9606 GN=NFIB PE=1 SV=1
698	1	Uniprot_Human	Q9UHD1	113	37466	4	4	4	4	0.65	Cysteine and histidine-rich domain-containing protein 1 OS=Homo sapiens OX=9606 GN=CHORDC1 PE=1 SV=2
699	1	Uniprot_Human	P22059	113	89365	6	6	6	6	0.37	Oxysterol-binding protein 1 OS=Homo sapiens OX=9606 GN=OSBP PE=1 SV=1
700	1	Uniprot_Human	O00232	113	52871	8	8	7	7	0.87	26S proteasome non-ATPase regulatory subunit 12 OS=Homo sapiens OX=9606 GN=PSMD12 PE=1 SV=3
701	1	Uniprot_Human	A0A1B0GTL5	113	138329	4	4	4	4	0.15	Rab11 family-interacting protein 5 OS=Homo sapiens OX=9606 GN=RAB11FIP5 PE=1 SV=1
702	1	Uniprot_Human	O00487	113	34555	6	6	5	5	1.27	26S proteasome non-ATPase regulatory subunit 14 OS=Homo sapiens OX=9606 GN=PSMD14 PE=1 SV=1
703	1	Uniprot_Human	Q9Y6M5	113	55264	4	4	4	4	0.41	Zinc transporter 1 OS=Homo sapiens OX=9606 GN=SLC30A1 PE=1 SV=3
704	1	Uniprot_Human	J3QRS3	112	20444	6	6	5	5	2.95	Myosin regulatory light chain 12A OS=Homo sapiens OX=9606 GN=MYL12A PE=1 SV=1
705	1	Uniprot_Human	Q02790	112	51772	6	6	6	6	0.73	Peptidyl-prolyl cis-trans isomerase FKBP4 OS=Homo sapiens OX=9606 GN=FKBP4 PE=1 SV=3
706	1	Uniprot_Human	H3BQN4	112	39315	4	4	4	4	0.62	Fructose-bisphosphate aldolase OS=Homo sapiens OX=9606 GN=ALDOA PE=1 SV=1
707	1	Uniprot_Human	O43237	112	54066	4	4	4	4	0.42	Cytoplasmic dynein 1 light intermediate chain 2 OS=Homo sapiens OX=9606 GN=DYNC1LI2 PE=1 SV=1
708	1	Uniprot_Human	Q9UDY4	111	37783	4	4	4	4	0.65	DnaJ homolog subfamily B member 4 OS=Homo sapiens OX=9606 GN=DNAJB4 PE=1 SV=1
709	1	Uniprot_Human	A0A7P0T824	111	50285	4	4	4	4	0.46	Serine/threonine-protein kinase VRK1 OS=Homo sapiens OX=9606 GN=VRK1 PE=1 SV=1
710	1	Uniprot_Human	E9PGZ1	111	61668	7	7	6	6	0.71	Caldesmon OS=Homo sapiens OX=9606 GN=CALD1 PE=1 SV=1
711	1	Uniprot_Human	K7EJB9	111	40510	8	8	8	8	1.54	Calreticulin OS=Homo sapiens OX=9606 GN=CALR PE=1 SV=2
712	1	Uniprot_Human	P62266	111	15798	3	3	3	3	1.43	40S ribosomal protein S23 OS=Homo sapiens OX=9606 GN=RPS23 PE=1 SV=3
713	1	Uniprot_Human	Q9UNZ2	111	40548	6	6	6	6	1.01	NSFL1 cofactor p47 OS=Homo sapiens OX=9606 GN=NSFL1C PE=1 SV=2
714	1	Uniprot_Human	E9PLK3	111	102922	5	5	5	5	0.26	Aminopeptidase OS=Homo sapiens OX=9606 GN=NPEPPS PE=1 SV=1
715	1	Uniprot_Human	Q14764	111	99266	8	8	8	8	0.46	Major vault protein OS=Homo sapiens OX=9606 GN=MVP PE=1 SV=4
716	1	Uniprot_Human	P51151	111	22823	4	4	4	4	1.27	Ras-related protein Rab-9A OS=Homo sapiens OX=9606 GN=RAB9A PE=1 SV=1
716	2	Uniprot_Human	Q9NP90	77	22705	2	2	2	2	0.51	Ras-related protein Rab-9B OS=Homo sapiens OX=9606 GN=RAB9B PE=1 SV=1
717	1	Uniprot_Human	F8W930	111	66745	4	4	4	4	0.33	Insulin-like growth factor 2 mRNA-binding protein 2 OS=Homo sapiens OX=9606 GN=IGF2BP2 PE=1 SV=1
717	2	Uniprot_Human	O00425	87	63666	4	4	4	4	0.35	Insulin-like growth factor 2 mRNA-binding protein 3 OS=Homo sapiens OX=9606 GN=IGF2BP3 PE=1 SV=2
717	3	Uniprot_Human	Q9NZI8	50	63441	3	3	3	3	0.25	Insulin-like growth factor 2 mRNA-binding protein 1 OS=Homo sapiens OX=9606 GN=IGF2BP1 PE=1 SV=2
718	1	Uniprot_Human	Q8IZL8	110	119624	4	4	4	4	0.17	Proline-, glutamic acid- and leucine-rich protein 1 OS=Homo sapiens OX=9606 GN=PELP1 PE=1 SV=2
719	1	Uniprot_Human	P49257	110	57513	8	8	6	6	0.78	Protein ERGIC-53 OS=Homo sapiens OX=9606 GN=LMAN1 PE=1 SV=2
720	1	Uniprot_Human	G5EA31	110	111914	5	5	5	5	0.24	Protein transport protein Sec24C OS=Homo sapiens OX=9606 GN=SEC24C PE=1 SV=1
721	1	Uniprot_Human	Q9C0C9	110	141205	4	4	4	4	0.14	(E3-independent) E2 ubiquitin-conjugating enzyme OS=Homo sapiens OX=9606 GN=UBE2O PE=1 SV=3
722	1	Uniprot_Human	G3V1P3	110	20234	5	5	5	5	2.18	BLOC-1-related complex subunit 5 OS=Homo sapiens OX=9606 GN=BORCS5 PE=1 SV=1
723	1	Uniprot_Human	B5MCF9	109	66036	7	7	7	7	0.65	Pescadillo homolog OS=Homo sapiens OX=9606 GN=PES1 PE=1 SV=1
724	1	Uniprot_Human	H3BNC9	109	64492	5	5	5	5	0.44	40S ribosomal protein S17 OS=Homo sapiens OX=9606 PE=3 SV=2
725	1	Uniprot_Human	B3KS98	109	41555	6	6	6	6	0.98	Eukaryotic translation initiation factor 3 subunit H OS=Homo sapiens OX=9606 GN=EIF3H PE=1 SV=1
726	1	Uniprot_Human	A0A6I8PIK4	109	52206	3	3	3	3	0.31	DnaJ homolog subfamily C member 7 OS=Homo sapiens OX=9606 GN=DNAJC7 PE=1 SV=1
727	1	Uniprot_Human	Q9BRX2	109	43332	6	6	6	6	0.92	Protein pelota homolog OS=Homo sapiens OX=9606 GN=PELO PE=1 SV=2
728	1	Uniprot_Human	A0A804HLI8	109	65456	4	4	4	4	0.33	Serine protease FAM111A OS=Homo sapiens OX=9606 GN=FAM111A PE=1 SV=1
729	1	Uniprot_Human	A0A087WYL6	109	116459	4	4	4	4	0.18	Partitioning defective 3 homolog B OS=Homo sapiens OX=9606 GN=PARD3B PE=1 SV=1
730	1	Uniprot_Human	Q9HCE0	109	292293	6	6	6	6	0.1	Ectopic P granules protein 5 homolog OS=Homo sapiens OX=9606 GN=EPG5 PE=1 SV=2
731	1	Uniprot_Human	Q9ULX3	108	46646	3	3	3	3	0.35	RNA-binding protein NOB1 OS=Homo sapiens OX=9606 GN=NOB1 PE=1 SV=1
732	1	Uniprot_Human	A0A1W2PNX8	108	118319	5	5	5	5	0.22	Protein unc-45 homolog A OS=Homo sapiens OX=9606 GN=UNC45A PE=1 SV=1
733	1	Uniprot_Human	P08559	108	43268	4	4	4	4	0.55	Pyruvate dehydrogenase E1 component subunit alpha, somatic form, mitochondrial OS=Homo sapiens OX=9606 GN=PDHA1 PE=1 SV=3
734	1	Uniprot_Human	Q8IUW5	108	29322	3	3	3	3	0.62	RELT-like protein 1 OS=Homo sapiens OX=9606 GN=RELL1 PE=1 SV=1
735	1	Uniprot_Human	E5RHW4	108	37701	5	5	5	5	0.87	Erlin-2 (Fragment) OS=Homo sapiens OX=9606 GN=ERLIN2 PE=1 SV=1
735	2	Uniprot_Human	B0QZ43	76	31057	3	3	3	3	0.57	Erlin-1 (Fragment) OS=Homo sapiens OX=9606 GN=ERLIN1 PE=1 SV=1
736	1	Uniprot_Human	A0A3B3IS71	108	105386	4	4	4	4	0.2	Retinoblastoma-associated protein OS=Homo sapiens OX=9606 GN=RB1 PE=1 SV=1
737	1	Uniprot_Human	M0R181	108	14140	4	4	4	4	2.74	60S ribosomal protein L21 (Fragment) OS=Homo sapiens OX=9606 GN=RPL21 PE=1 SV=1
738	1	Uniprot_Human	P47755	107	32929	5	5	5	5	1.04	F-actin-capping protein subunit alpha-2 OS=Homo sapiens OX=9606 GN=CAPZA2 PE=1 SV=3
738	2	Uniprot_Human	P52907	92	32902	6	6	5	5	1.05	F-actin-capping protein subunit alpha-1 OS=Homo sapiens OX=9606 GN=CAPZA1 PE=1 SV=3
739	1	Uniprot_Human	Q8N5K1	107	15268	5	5	5	5	3.57	CDGSH iron-sulfur domain-containing protein 2 OS=Homo sapiens OX=9606 GN=CISD2 PE=1 SV=1
740	1	Uniprot_Human	H0YCU9	107	16833	5	5	5	5	2.99	Transgelin (Fragment) OS=Homo sapiens OX=9606 GN=TAGLN PE=1 SV=1
741	1	Uniprot_Human	P46734	107	39293	5	5	5	5	0.82	Dual specificity mitogen-activated protein kinase kinase 3 OS=Homo sapiens OX=9606 GN=MAP2K3 PE=1 SV=2
742	1	Uniprot_Human	F5H669	107	41241	4	4	4	4	0.58	Cleavage and polyadenylation-specificity factor subunit 7 (Fragment) OS=Homo sapiens OX=9606 GN=CPSF7 PE=1 SV=1
743	1	Uniprot_Human	A0A2R8Y5Y7	107	25041	4	4	4	4	1.11	60S ribosomal protein L9 OS=Homo sapiens OX=9606 GN=RPL9 PE=1 SV=1
744	1	Uniprot_Human	P41227	107	26442	5	5	4	4	1.43	N-alpha-acetyltransferase 10 OS=Homo sapiens OX=9606 GN=NAA10 PE=1 SV=1
745	1	Uniprot_Human	G3V4F7	107	48638	5	5	5	5	0.62	Signal recognition particle 54 kDa protein OS=Homo sapiens OX=9606 GN=SRP54 PE=1 SV=1
746	1	Uniprot_Human	P35813	107	42421	5	5	5	5	0.74	Protein phosphatase 1A OS=Homo sapiens OX=9606 GN=PPM1A PE=1 SV=1
747	1	Uniprot_Human	A0A7I2V2T3	107	56806	5	5	5	5	0.52	Inosine-5'-monophosphate dehydrogenase OS=Homo sapiens OX=9606 GN=IMPDH2 PE=1 SV=1
748	1	Uniprot_Human	P09619	106	123889	6	6	6	6	0.26	Platelet-derived growth factor receptor beta OS=Homo sapiens OX=9606 GN=PDGFRB PE=1 SV=1
748	2	Uniprot_Human	P16234	42	122592	3	3	3	3	0.12	Platelet-derived growth factor receptor alpha OS=Homo sapiens OX=9606 GN=PDGFRA PE=1 SV=1
748	3	Uniprot_Human	A0A0B4J203	40	94645	3	3	3	3	0.16	Pre-mRNA 3'-end-processing factor FIP1 OS=Homo sapiens OX=9606 PE=3 SV=1
749	1	Uniprot_Human	Q96JJ7	106	51839	7	7	7	7	0.89	Protein disulfide-isomerase TMX3 OS=Homo sapiens OX=9606 GN=TMX3 PE=1 SV=2
750	1	Uniprot_Human	D6RF62	106	37088	4	4	3	3	0.46	Multifunctional protein ADE2 OS=Homo sapiens OX=9606 GN=PAICS PE=1 SV=1
751	1	Uniprot_Human	A0A8I5KSZ3	106	54641	5	5	5	5	0.54	La-related protein 7 OS=Homo sapiens OX=9606 GN=LARP7 PE=4 SV=1
752	1	Uniprot_Human	A0A7I2V2K5	106	23068	2	2	2	2	0.5	Nascent polypeptide-associated complex subunit alpha OS=Homo sapiens OX=9606 GN=NACA PE=1 SV=1
753	1	Uniprot_Human	E9PI68	106	28485	7	7	7	7	2.17	Signal peptidase complex subunit 2 OS=Homo sapiens OX=9606 GN=SPCS2 PE=1 SV=1
754	1	Uniprot_Human	M0QXB4	106	36901	5	5	4	4	0.89	Coatomer subunit epsilon OS=Homo sapiens OX=9606 GN=COPE PE=1 SV=1
755	1	Uniprot_Human	Q13057	106	62290	4	4	4	4	0.35	Bifunctional coenzyme A synthase OS=Homo sapiens OX=9606 GN=COASY PE=1 SV=4
756	1	Uniprot_Human	O95210	106	38983	5	5	5	5	0.83	Starch-binding domain-containing protein 1 OS=Homo sapiens OX=9606 GN=STBD1 PE=1 SV=1
757	1	Uniprot_Human	Q68DQ2	105	330427	4	4	4	4	0.06	Very large A-kinase anchor protein OS=Homo sapiens OX=9606 GN=CRYBG3 PE=1 SV=3
758	1	Uniprot_Human	B5MC98	105	38915	4	4	4	4	0.62	Prolactin regulatory element-binding protein OS=Homo sapiens OX=9606 GN=PREB PE=1 SV=1
759	1	Uniprot_Human	Q7Z3T8	105	168797	5	5	5	5	0.15	Zinc finger FYVE domain-containing protein 16 OS=Homo sapiens OX=9606 GN=ZFYVE16 PE=1 SV=3
760	1	Uniprot_Human	P06756	105	115964	5	5	5	5	0.23	Integrin alpha-V OS=Homo sapiens OX=9606 GN=ITGAV PE=1 SV=2
761	1	Uniprot_Human	A1L0T0	105	67825	4	4	3	3	0.23	2-hydroxyacyl-CoA lyase 2 OS=Homo sapiens OX=9606 GN=ILVBL PE=1 SV=2
762	1	Uniprot_Human	P48426	105	46195	5	5	5	5	0.67	Phosphatidylinositol 5-phosphate 4-kinase type-2 alpha OS=Homo sapiens OX=9606 GN=PIP4K2A PE=1 SV=2
762	2	Uniprot_Human	P78356	69	47348	3	3	3	3	0.35	Phosphatidylinositol 5-phosphate 4-kinase type-2 beta OS=Homo sapiens OX=9606 GN=PIP4K2B PE=1 SV=1
763	1	Uniprot_Human	H0Y6I0	105	246456	5	5	5	5	0.1	Golgin subfamily A member 4 (Fragment) OS=Homo sapiens OX=9606 GN=GOLGA4 PE=1 SV=1
764	1	Uniprot_Human	A0A1W2PNP0	105	65940	4	4	4	4	0.33	GPI transamidase component PIG-T (Fragment) OS=Homo sapiens OX=9606 GN=PIGT PE=1 SV=1
765	1	Uniprot_Human	Q92973	104	102289	7	7	7	7	0.38	Transportin-1 OS=Homo sapiens OX=9606 GN=TNPO1 PE=1 SV=2
766	1	Uniprot_Human	G5E9Z2	104	43252	4	4	4	4	0.55	Cisplatin resistance related protein CRR9p, isoform CRA_c OS=Homo sapiens OX=9606 GN=CLPTM1L PE=1 SV=1
767	1	Uniprot_Human	O14828	104	38262	2	2	2	2	0.28	Secretory carrier-associated membrane protein 3 OS=Homo sapiens OX=9606 GN=SCAMP3 PE=1 SV=3
768	1	Uniprot_Human	Q02413	104	113676	5	5	5	5	0.23	Desmoglein-1 OS=Homo sapiens OX=9606 GN=DSG1 PE=1 SV=2
769	1	Uniprot_Human	P51665	104	37002	7	7	7	7	1.44	26S proteasome non-ATPase regulatory subunit 7 OS=Homo sapiens OX=9606 GN=PSMD7 PE=1 SV=2
770	1	Uniprot_Human	H3BPE7	104	53465	3	3	2	2	0.3	RNA-binding protein FUS OS=Homo sapiens OX=9606 GN=FUS PE=1 SV=1
771	1	Uniprot_Human	Q9BZF1	104	101132	4	4	4	4	0.21	Oxysterol-binding protein-related protein 8 OS=Homo sapiens OX=9606 GN=OSBPL8 PE=1 SV=3
772	1	Uniprot_Human	A0A0A0MRA5	104	85887	4	4	4	4	0.25	Heterogeneous nuclear ribonucleoprotein U-like protein 1 OS=Homo sapiens OX=9606 GN=HNRNPUL1 PE=1 SV=1
773	1	Uniprot_Human	Q69YN4	103	201898	4	4	4	4	0.1	Protein virilizer homolog OS=Homo sapiens OX=9606 GN=VIRMA PE=1 SV=2
774	1	Uniprot_Human	Q08945	103	81024	6	6	6	6	0.42	FACT complex subunit SSRP1 OS=Homo sapiens OX=9606 GN=SSRP1 PE=1 SV=1
775	1	Uniprot_Human	H0Y3Y9	103	21105	2	2	2	2	0.56	26S proteasome non-ATPase regulatory subunit 4 (Fragment) OS=Homo sapiens OX=9606 GN=PSMD4 PE=1 SV=1
775	2	Uniprot_Human	P55036	87	40711	3	3	3	3	0.41	26S proteasome non-ATPase regulatory subunit 4 OS=Homo sapiens OX=9606 GN=PSMD4 PE=1 SV=1
776	1	Uniprot_Human	Q9Y385	103	35177	2	2	2	2	0.31	Ubiquitin-conjugating enzyme E2 J1 OS=Homo sapiens OX=9606 GN=UBE2J1 PE=1 SV=2
777	1	Uniprot_Human	Q12874	103	58812	5	5	5	5	0.49	Splicing factor 3A subunit 3 OS=Homo sapiens OX=9606 GN=SF3A3 PE=1 SV=1
778	1	Uniprot_Human	Q14137	103	83577	5	5	5	5	0.33	Ribosome biogenesis protein BOP1 OS=Homo sapiens OX=9606 GN=BOP1 PE=1 SV=2
779	1	Uniprot_Human	Q9Y5W9	103	30414	2	2	2	2	0.36	Sorting nexin-11 OS=Homo sapiens OX=9606 GN=SNX11 PE=1 SV=2
780	1	Uniprot_Human	P25098	103	79522	3	3	3	3	0.2	Beta-adrenergic receptor kinase 1 OS=Homo sapiens OX=9606 GN=GRK2 PE=1 SV=2
781	1	Uniprot_Human	Q15717	102	36069	5	5	5	5	0.92	ELAV-like protein 1 OS=Homo sapiens OX=9606 GN=ELAVL1 PE=1 SV=2
782	1	Uniprot_Human	A0A7P0Z497	102	20197	5	5	5	5	2.18	Peptidyl-prolyl cis-trans isomerase OS=Homo sapiens OX=9606 GN=PPIB PE=1 SV=1
783	1	Uniprot_Human	Q9H3P7	102	60556	4	4	4	4	0.37	Golgi resident protein GCP60 OS=Homo sapiens OX=9606 GN=ACBD3 PE=1 SV=4
784	1	Uniprot_Human	A0A804HL01	102	87645	4	4	4	4	0.24	Alpha-adducin OS=Homo sapiens OX=9606 GN=ADD1 PE=1 SV=1
785	1	Uniprot_Human	A0A0A0MRI2	102	47774	2	2	2	2	0.22	Sorting nexin OS=Homo sapiens OX=9606 GN=SNX6 PE=1 SV=1
786	1	Uniprot_Human	O95297	102	29064	5	5	5	5	1.24	Myelin protein zero-like protein 1 OS=Homo sapiens OX=9606 GN=MPZL1 PE=1 SV=1
787	1	Uniprot_Human	Q9HD26	102	50489	5	5	4	4	0.6	Golgi-associated PDZ and coiled-coil motif-containing protein OS=Homo sapiens OX=9606 GN=GOPC PE=1 SV=1
788	1	Uniprot_Human	Q8WUH6	101	11741	3	3	3	3	2.26	Transmembrane protein 263 OS=Homo sapiens OX=9606 GN=TMEM263 PE=1 SV=1
789	1	Uniprot_Human	A0A804HIS2	101	94993	3	3	3	3	0.16	Mitogen-activated protein kinase kinase kinase kinase 5 OS=Homo sapiens OX=9606 GN=MAP4K5 PE=1 SV=1
790	1	Uniprot_Human	Q16401	101	56160	3	3	3	3	0.29	26S proteasome non-ATPase regulatory subunit 5 OS=Homo sapiens OX=9606 GN=PSMD5 PE=1 SV=3
791	1	Uniprot_Human	A0A2R8Y7B1	100	185366	3	3	3	3	0.08	Girdin OS=Homo sapiens OX=9606 GN=CCDC88A PE=1 SV=1
792	1	Uniprot_Human	Q92575	100	56743	4	4	4	4	0.4	UBX domain-containing protein 4 OS=Homo sapiens OX=9606 GN=UBXN4 PE=1 SV=2
793	1	Uniprot_Human	P12004	100	28750	5	5	5	5	1.26	Proliferating cell nuclear antigen OS=Homo sapiens OX=9606 GN=PCNA PE=1 SV=1
794	1	Uniprot_Human	A6NGW1	100	26361	2	2	2	2	0.43	Protein YIF1 OS=Homo sapiens OX=9606 GN=YIF1A PE=1 SV=1
795	1	Uniprot_Human	A0A2R8Y7R9	100	138548	4	4	4	4	0.15	Liprin-alpha-1 (Fragment) OS=Homo sapiens OX=9606 GN=PPFIA1 PE=1 SV=1
796	1	Uniprot_Human	Q9UL25	100	24332	2	2	2	2	0.47	Ras-related protein Rab-21 OS=Homo sapiens OX=9606 GN=RAB21 PE=1 SV=3
797	1	Uniprot_Human	P04150	100	85605	4	4	4	4	0.25	Glucocorticoid receptor OS=Homo sapiens OX=9606 GN=NR3C1 PE=1 SV=1
798	1	Uniprot_Human	P26368	100	53467	5	5	5	5	0.55	Splicing factor U2AF 65 kDa subunit OS=Homo sapiens OX=9606 GN=U2AF2 PE=1 SV=4
799	1	Uniprot_Human	Q8NEM2	100	75642	6	6	6	6	0.46	SHC SH2 domain-binding protein 1 OS=Homo sapiens OX=9606 GN=SHCBP1 PE=1 SV=3
800	1	Uniprot_Human	P51571	100	18987	4	4	4	4	1.68	Translocon-associated protein subunit delta OS=Homo sapiens OX=9606 GN=SSR4 PE=1 SV=1
801	1	Uniprot_Human	A0A3B3ITX4	99	10376	3	3	3	3	2.82	Uncharacterized protein OS=Homo sapiens OX=9606 PE=3 SV=1
802	1	Uniprot_Human	H3BND3	99	17119	2	2	2	2	0.73	Cleavage and polyadenylation specificity factor subunit 5 (Fragment) OS=Homo sapiens OX=9606 GN=NUDT21 PE=1 SV=8
803	1	Uniprot_Human	A0A024QZ42	99	14441	4	4	4	4	2.63	HCG1985580, isoform CRA_c OS=Homo sapiens OX=9606 GN=PDCD6 PE=1 SV=1
804	1	Uniprot_Human	Q7L2H7	99	42476	5	5	5	5	0.74	Eukaryotic translation initiation factor 3 subunit M OS=Homo sapiens OX=9606 GN=EIF3M PE=1 SV=1
805	1	Uniprot_Human	Q9H9J4	99	145302	3	3	3	3	0.1	Ubiquitin carboxyl-terminal hydrolase 42 OS=Homo sapiens OX=9606 GN=USP42 PE=1 SV=3
806	1	Uniprot_Human	Q7Z6Z7	99	481589	7	7	7	7	0.07	E3 ubiquitin-protein ligase HUWE1 OS=Homo sapiens OX=9606 GN=HUWE1 PE=1 SV=3
807	1	Uniprot_Human	P61009	99	20301	3	3	3	3	1	Signal peptidase complex subunit 3 OS=Homo sapiens OX=9606 GN=SPCS3 PE=1 SV=1
808	1	Uniprot_Human	O95478	99	30047	4	4	4	4	0.87	Ribosome biogenesis protein NSA2 homolog OS=Homo sapiens OX=9606 GN=NSA2 PE=1 SV=1
809	1	Uniprot_Human	Q7L2J0	99	74310	2	2	2	2	0.14	7SK snRNA methylphosphate capping enzyme OS=Homo sapiens OX=9606 GN=MEPCE PE=1 SV=1
810	1	Uniprot_Human	Q96RP9	99	83418	5	5	5	5	0.33	Elongation factor G, mitochondrial OS=Homo sapiens OX=9606 GN=GFM1 PE=1 SV=2
811	1	Uniprot_Human	Q13045	99	144659	7	7	7	7	0.26	Protein flightless-1 homolog OS=Homo sapiens OX=9606 GN=FLII PE=1 SV=2
812	1	Uniprot_Human	Q5W0Z9	99	42250	5	5	5	5	0.75	Palmitoyltransferase ZDHHC20 OS=Homo sapiens OX=9606 GN=ZDHHC20 PE=1 SV=1
813	1	Uniprot_Human	A0A590UJ43	99	48546	4	4	4	4	0.48	Casein kinase I isoform alpha OS=Homo sapiens OX=9606 GN=CSNK1A1 PE=1 SV=1
814	1	Uniprot_Human	Q9BXP5	99	100604	3	3	3	3	0.15	Serrate RNA effector molecule homolog OS=Homo sapiens OX=9606 GN=SRRT PE=1 SV=1
815	1	Uniprot_Human	P42677	98	9455	3	3	3	3	3.32	40S ribosomal protein S27 OS=Homo sapiens OX=9606 GN=RPS27 PE=1 SV=3
815	2	Uniprot_Human	H0YMV8	65	11338	2	2	2	2	1.26	40S ribosomal protein S27 OS=Homo sapiens OX=9606 GN=RPS27L PE=1 SV=1
816	1	Uniprot_Human	E7EPB3	98	14549	5	5	3	3	1.61	60S ribosomal protein L14 OS=Homo sapiens OX=9606 GN=RPL14 PE=1 SV=1
817	1	Uniprot_Human	F5GYQ1	98	44631	3	3	3	3	0.37	V-type proton ATPase subunit OS=Homo sapiens OX=9606 GN=ATP6V0D1 PE=1 SV=1
818	1	Uniprot_Human	Q29RF7	98	150734	8	8	8	8	0.29	Sister chromatid cohesion protein PDS5 homolog A OS=Homo sapiens OX=9606 GN=PDS5A PE=1 SV=1
819	1	Uniprot_Human	A0A7I2YQN9	98	47958	5	5	5	5	0.64	Ras GTPase-activating protein-binding protein 1 OS=Homo sapiens OX=9606 GN=G3BP1 PE=1 SV=1
820	1	Uniprot_Human	P49841	98	46715	2	2	2	2	0.22	Glycogen synthase kinase-3 beta OS=Homo sapiens OX=9606 GN=GSK3B PE=1 SV=2
821	1	Uniprot_Human	Q9Y266	98	38219	6	6	6	6	1.1	Nuclear migration protein nudC OS=Homo sapiens OX=9606 GN=NUDC PE=1 SV=1
822	1	Uniprot_Human	O14613	98	22469	4	4	4	4	1.31	Cdc42 effector protein 2 OS=Homo sapiens OX=9606 GN=CDC42EP2 PE=1 SV=1
823	1	Uniprot_Human	E7ENJ6	97	42609	6	6	6	6	0.94	AP-1 complex subunit mu-1 OS=Homo sapiens OX=9606 GN=AP1M1 PE=1 SV=1
824	1	Uniprot_Human	Q96I24	97	61602	3	3	3	3	0.26	Far upstream element-binding protein 3 OS=Homo sapiens OX=9606 GN=FUBP3 PE=1 SV=2
825	1	Uniprot_Human	G3V2E7	97	62677	8	8	8	8	0.83	Kinesin light chain OS=Homo sapiens OX=9606 GN=KLC1 PE=1 SV=1
825	2	Uniprot_Human	Q9H0B6	59	68892	4	4	4	4	0.32	Kinesin light chain 2 OS=Homo sapiens OX=9606 GN=KLC2 PE=1 SV=1
826	1	Uniprot_Human	P40616	97	20404	3	3	2	2	0.58	ADP-ribosylation factor-like protein 1 OS=Homo sapiens OX=9606 GN=ARL1 PE=1 SV=1
827	1	Uniprot_Human	P53004	97	33407	6	6	6	6	1.33	Biliverdin reductase A OS=Homo sapiens OX=9606 GN=BLVRA PE=1 SV=2
828	1	Uniprot_Human	A0A2R8Y635	97	141625	5	5	5	5	0.18	Polyamine-transporting ATPase 13A3 OS=Homo sapiens OX=9606 GN=ATP13A3 PE=1 SV=2
829	1	Uniprot_Human	Q9Y6Y8	97	111007	5	5	5	5	0.24	SEC23-interacting protein OS=Homo sapiens OX=9606 GN=SEC23IP PE=1 SV=1
830	1	Uniprot_Human	Q3B726	97	37409	4	4	4	4	0.65	DNA-directed RNA polymerase I subunit RPA43 OS=Homo sapiens OX=9606 GN=POLR1F PE=1 SV=1
831	1	Uniprot_Human	O15042	97	118219	7	7	7	7	0.32	U2 snRNP-associated SURP motif-containing protein OS=Homo sapiens OX=9606 GN=U2SURP PE=1 SV=2
832	1	Uniprot_Human	P20339	96	23644	5	5	5	5	1.7	Ras-related protein Rab-5A OS=Homo sapiens OX=9606 GN=RAB5A PE=1 SV=2
832	2	Uniprot_Human	P51148	90	23468	6	6	6	6	2.32	Ras-related protein Rab-5C OS=Homo sapiens OX=9606 GN=RAB5C PE=1 SV=2
832	3	Uniprot_Human	F8VUA5	55	12848	4	4	4	4	3.23	Ras-related protein Rab-5B (Fragment) OS=Homo sapiens OX=9606 GN=RAB5B PE=1 SV=1
833	1	Uniprot_Human	P26196	96	54382	5	5	5	5	0.54	Probable ATP-dependent RNA helicase DDX6 OS=Homo sapiens OX=9606 GN=DDX6 PE=1 SV=2
834	1	Uniprot_Human	A0A7I2V2L9	96	22920	4	4	3	3	0.85	60S ribosomal protein L13a OS=Homo sapiens OX=9606 GN=RPL13A PE=1 SV=1
835	1	Uniprot_Human	P50579	96	52858	3	3	3	3	0.31	Methionine aminopeptidase 2 OS=Homo sapiens OX=9606 GN=METAP2 PE=1 SV=1
836	1	Uniprot_Human	Q9BPX3	96	114262	6	6	6	6	0.28	Condensin complex subunit 3 OS=Homo sapiens OX=9606 GN=NCAPG PE=1 SV=1
837	1	Uniprot_Human	M0R117	96	18067	4	4	3	3	1.81	60S ribosomal protein L18a OS=Homo sapiens OX=9606 GN=RPL18A PE=1 SV=1
838	1	Uniprot_Human	P39748	96	42566	4	4	4	4	0.56	Flap endonuclease 1 OS=Homo sapiens OX=9606 GN=FEN1 PE=1 SV=1
839	1	Uniprot_Human	I3L3E4	96	12931	3	3	2	2	1.95	Charged multivesicular body protein 6 (Fragment) OS=Homo sapiens OX=9606 GN=CHMP6 PE=1 SV=1
840	1	Uniprot_Human	X1WI28	96	22960	5	5	5	5	1.77	60S ribosomal protein L10 (Fragment) OS=Homo sapiens OX=9606 GN=RPL10 PE=1 SV=7
841	1	Uniprot_Human	O96013	96	64032	4	4	4	4	0.34	Serine/threonine-protein kinase PAK 4 OS=Homo sapiens OX=9606 GN=PAK4 PE=1 SV=1
842	1	Uniprot_Human	A0A8I5KUS5	96	10443	4	4	4	4	4.87	Elongin-B OS=Homo sapiens OX=9606 GN=ELOB PE=4 SV=1
843	1	Uniprot_Human	P11166	96	54049	5	5	4	4	0.55	Solute carrier family 2, facilitated glucose transporter member 1 OS=Homo sapiens OX=9606 GN=SLC2A1 PE=1 SV=2
844	1	Uniprot_Human	Q9NZB2	95	121811	5	5	5	5	0.21	Constitutive coactivator of PPAR-gamma-like protein 1 OS=Homo sapiens OX=9606 GN=FAM120A PE=1 SV=2
845	1	Uniprot_Human	Q9NQC3-2	95	40293	4	4	4	4	0.6	Isoform B of Reticulon-4 OS=Homo sapiens OX=9606 GN=RTN4
846	1	Uniprot_Human	Q96JB5	95	56885	6	6	6	6	0.65	CDK5 regulatory subunit-associated protein 3 OS=Homo sapiens OX=9606 GN=CDK5RAP3 PE=1 SV=2
847	1	Uniprot_Human	E7END4	95	77148	1	1	1	1	0.06	Lysyl oxidase homolog OS=Homo sapiens OX=9606 GN=LOXL3 PE=1 SV=1
848	1	Uniprot_Human	Q9UPU5	95	294178	2	2	2	2	0.03	Ubiquitin carboxyl-terminal hydrolase 24 OS=Homo sapiens OX=9606 GN=USP24 PE=1 SV=3
849	1	Uniprot_Human	P38117	95	27826	4	4	4	4	0.96	Electron transfer flavoprotein subunit beta OS=Homo sapiens OX=9606 GN=ETFB PE=1 SV=3
850	1	Uniprot_Human	Q9NZ01	95	36011	5	5	5	5	0.92	Very-long-chain enoyl-CoA reductase OS=Homo sapiens OX=9606 GN=TECR PE=1 SV=1
851	1	Uniprot_Human	Q99808	94	50186	3	3	3	3	0.33	Equilibrative nucleoside transporter 1 OS=Homo sapiens OX=9606 GN=SLC29A1 PE=1 SV=3
852	1	Uniprot_Human	P54709	94	31492	3	3	3	3	0.56	Sodium/potassium-transporting ATPase subunit beta-3 OS=Homo sapiens OX=9606 GN=ATP1B3 PE=1 SV=1
853	1	Uniprot_Human	Q9P0V3	94	107428	4	4	4	4	0.19	SH3 domain-binding protein 4 OS=Homo sapiens OX=9606 GN=SH3BP4 PE=1 SV=1
854	1	Uniprot_Human	P23919	94	23804	4	4	4	4	1.2	Thymidylate kinase OS=Homo sapiens OX=9606 GN=DTYMK PE=1 SV=4
855	1	Uniprot_Human	Q9BZH6	94	136598	4	4	4	4	0.15	WD repeat-containing protein 11 OS=Homo sapiens OX=9606 GN=WDR11 PE=1 SV=1
856	1	Uniprot_Human	Q15907	94	24473	6	6	6	6	2.17	Ras-related protein Rab-11B OS=Homo sapiens OX=9606 GN=RAB11B PE=1 SV=4
857	1	Uniprot_Human	Q03701	94	120898	5	5	5	5	0.22	CCAAT/enhancer-binding protein zeta OS=Homo sapiens OX=9606 GN=CEBPZ PE=1 SV=3
858	1	Uniprot_Human	C9JAB2	94	26912	4	4	4	4	1.01	Serine/arginine-rich-splicing factor 7 OS=Homo sapiens OX=9606 GN=SRSF7 PE=1 SV=1
859	1	Uniprot_Human	Q9BQS8	94	166879	3	3	3	3	0.09	FYVE and coiled-coil domain-containing protein 1 OS=Homo sapiens OX=9606 GN=FYCO1 PE=1 SV=3
860	1	Uniprot_Human	C9JEZ4	94	23493	4	4	4	4	1.22	Cdc42 effector protein 3 (Fragment) OS=Homo sapiens OX=9606 GN=CDC42EP3 PE=1 SV=8
861	1	Uniprot_Human	Q9UH65	94	68954	6	6	6	6	0.51	Switch-associated protein 70 OS=Homo sapiens OX=9606 GN=SWAP70 PE=1 SV=1
862	1	Uniprot_Human	P61019	94	23531	6	6	6	6	2.31	Ras-related protein Rab-2A OS=Homo sapiens OX=9606 GN=RAB2A PE=1 SV=1
863	1	Uniprot_Human	Q08J23	93	86416	6	6	6	6	0.39	RNA cytosine C(5)-methyltransferase NSUN2 OS=Homo sapiens OX=9606 GN=NSUN2 PE=1 SV=2
864	1	Uniprot_Human	P62316	93	13518	3	3	3	3	1.8	Small nuclear ribonucleoprotein Sm D2 OS=Homo sapiens OX=9606 GN=SNRPD2 PE=1 SV=1
865	1	Uniprot_Human	Q9BYD2	93	30224	3	3	3	3	0.6	39S ribosomal protein L9, mitochondrial OS=Homo sapiens OX=9606 GN=MRPL9 PE=1 SV=2
866	1	Uniprot_Human	A0A0A0MTB8	92	99303	6	6	6	6	0.33	WD repeat-containing protein 36 OS=Homo sapiens OX=9606 GN=WDR36 PE=1 SV=1
867	1	Uniprot_Human	Q96AY3	92	64204	4	4	4	4	0.34	Peptidyl-prolyl cis-trans isomerase FKBP10 OS=Homo sapiens OX=9606 GN=FKBP10 PE=1 SV=1
868	1	Uniprot_Human	O94851	92	218925	5	5	5	5	0.11	[F-actin]-monooxygenase MICAL2 OS=Homo sapiens OX=9606 GN=MICAL2 PE=1 SV=2
869	1	Uniprot_Human	B4E3S0	92	41577	5	5	5	5	0.76	Coronin OS=Homo sapiens OX=9606 GN=CORO1C PE=1 SV=1
870	1	Uniprot_Human	Q8WVM7	92	144336	6	6	6	6	0.22	Cohesin subunit SA-1 OS=Homo sapiens OX=9606 GN=STAG1 PE=1 SV=3
870	2	Uniprot_Human	A0A8I5KVF8	84	140884	5	5	5	5	0.18	Cohesin subunit SA-2 OS=Homo sapiens OX=9606 GN=STAG2 PE=4 SV=1
871	1	Uniprot_Human	Q15046	92	68005	4	4	4	4	0.32	Lysine--tRNA ligase OS=Homo sapiens OX=9606 GN=KARS1 PE=1 SV=3
872	1	Uniprot_Human	A0A087WT44	92	41643	5	5	4	4	0.76	Heme oxygenase (biliverdin-producing) OS=Homo sapiens OX=9606 GN=HMOX2 PE=1 SV=1
873	1	Uniprot_Human	F6RFD5	92	15387	3	3	2	2	1.47	Destrin OS=Homo sapiens OX=9606 GN=DSTN PE=1 SV=1
874	1	Uniprot_Human	A0A087WXU8	92	55793	6	6	6	6	0.66	ATP-dependent RNA helicase DDX24 OS=Homo sapiens OX=9606 GN=DDX24 PE=1 SV=1
875	1	Uniprot_Human	Q7L1Q6	91	48013	4	4	4	4	0.48	eIF5-mimic protein 2 OS=Homo sapiens OX=9606 GN=BZW1 PE=1 SV=1
875	2	Uniprot_Human	B5MCE7	50	26166	3	3	3	3	0.71	Basic leucine zipper and W2 domains 2, isoform CRA_b OS=Homo sapiens OX=9606 GN=BZW2 PE=1 SV=1
876	1	Uniprot_Human	O75351	91	49271	7	7	7	7	0.95	Vacuolar protein sorting-associated protein 4B OS=Homo sapiens OX=9606 GN=VPS4B PE=1 SV=2
876	2	Uniprot_Human	I3L4J1	54	48041	4	4	4	4	0.48	Vesicle-fusing ATPase (Fragment) OS=Homo sapiens OX=9606 PE=1 SV=3
876	3	Uniprot_Human	Q6PIW4	32	74030	2	2	2	2	0.14	Fidgetin-like protein 1 OS=Homo sapiens OX=9606 GN=FIGNL1 PE=1 SV=2
877	1	Uniprot_Human	A0A087X2D5	91	35268	3	3	3	3	0.49	39S ribosomal protein L45, mitochondrial OS=Homo sapiens OX=9606 GN=MRPL45 PE=1 SV=1
878	1	Uniprot_Human	M0QZC5	91	13989	4	4	4	4	2.78	40S ribosomal protein S11 OS=Homo sapiens OX=9606 GN=RPS11 PE=1 SV=1
879	1	Uniprot_Human	P16435	91	76641	6	6	6	6	0.45	NADPH--cytochrome P450 reductase OS=Homo sapiens OX=9606 GN=POR PE=1 SV=2
880	1	Uniprot_Human	Q8WVC2	91	8844	3	3	2	2	3.72	40S ribosomal protein S21 OS=Homo sapiens OX=9606 GN=RPS21 PE=1 SV=1
881	1	Uniprot_Human	Q9NVD7	91	42217	6	6	6	6	0.96	Alpha-parvin OS=Homo sapiens OX=9606 GN=PARVA PE=1 SV=1
882	1	Uniprot_Human	P49770	91	38965	3	3	3	3	0.44	Translation initiation factor eIF-2B subunit beta OS=Homo sapiens OX=9606 GN=EIF2B2 PE=1 SV=3
883	1	Uniprot_Human	Q9BTX1	91	76255	4	4	4	4	0.28	Nucleoporin NDC1 OS=Homo sapiens OX=9606 GN=NDC1 PE=1 SV=2
884	1	Uniprot_Human	E7ETT1	91	56232	7	7	7	7	0.8	Propionyl-CoA carboxylase beta chain, mitochondrial OS=Homo sapiens OX=9606 GN=PCCB PE=1 SV=1
885	1	Uniprot_Human	Q8NBT2	91	22429	5	5	5	5	1.84	Kinetochore protein Spc24 OS=Homo sapiens OX=9606 GN=SPC24 PE=1 SV=3
886	1	Uniprot_Human	P49589-3	90	94578	4	4	4	4	0.22	Isoform 3 of Cysteine--tRNA ligase, cytoplasmic OS=Homo sapiens OX=9606 GN=CARS1
887	1	Uniprot_Human	Q15382	90	20485	4	4	4	4	1.49	GTP-binding protein Rheb OS=Homo sapiens OX=9606 GN=RHEB PE=1 SV=1
888	1	Uniprot_Human	Q15645	90	48520	4	4	4	4	0.48	Pachytene checkpoint protein 2 homolog OS=Homo sapiens OX=9606 GN=TRIP13 PE=1 SV=2
889	1	Uniprot_Human	A0A286YF28	90	29618	3	3	3	3	0.61	Syntaxin-3 OS=Homo sapiens OX=9606 GN=STX3 PE=1 SV=1
890	1	Uniprot_Human	Q9NXF1	90	105608	5	5	5	5	0.25	Testis-expressed protein 10 OS=Homo sapiens OX=9606 GN=TEX10 PE=1 SV=2
891	1	Uniprot_Human	J3QKW2	90	20825	2	2	2	2	0.57	28S ribosomal protein S7, mitochondrial OS=Homo sapiens OX=9606 GN=MRPS7 PE=1 SV=1
892	1	Uniprot_Human	P62829	90	14856	6	6	5	5	3.78	60S ribosomal protein L23 OS=Homo sapiens OX=9606 GN=RPL23 PE=1 SV=1
893	1	Uniprot_Human	Q5QNZ2	90	22261	4	4	4	4	1.32	ATP synthase subunit b OS=Homo sapiens OX=9606 GN=ATP5PB PE=1 SV=1
894	1	Uniprot_Human	B7Z4C8	90	15109	3	3	3	3	1.52	60S ribosomal protein L31 OS=Homo sapiens OX=9606 GN=RPL31 PE=1 SV=1
895	1	Uniprot_Human	A0A2U3TZL8	90	92625	3	3	3	3	0.17	Kinesin-like protein OS=Homo sapiens OX=9606 GN=KIF23 PE=1 SV=1
896	1	Uniprot_Human	P40938	89	40530	4	4	4	4	0.59	Replication factor C subunit 3 OS=Homo sapiens OX=9606 GN=RFC3 PE=1 SV=2
897	1	Uniprot_Human	F5GWT4	89	225365	3	3	3	3	0.07	Non-specific serine/threonine protein kinase OS=Homo sapiens OX=9606 GN=WNK1 PE=1 SV=1
898	1	Uniprot_Human	A0A0D9SF70	89	42127	2	2	2	2	0.25	ADP-ribosylation factor GTPase-activating protein 2 OS=Homo sapiens OX=9606 GN=ARFGAP2 PE=1 SV=1
899	1	Uniprot_Human	A0A7P0T9F7	89	65200	8	8	8	8	0.79	4F2 cell-surface antigen heavy chain OS=Homo sapiens OX=9606 GN=SLC3A2 PE=1 SV=1
900	1	Uniprot_Human	O75683	89	41426	8	8	8	8	1.49	Surfeit locus protein 6 OS=Homo sapiens OX=9606 GN=SURF6 PE=1 SV=3
901	1	Uniprot_Human	A0A494C1B1	89	33974	3	3	3	3	0.52	Inactive C-alpha-formylglycine-generating enzyme 2 OS=Homo sapiens OX=9606 GN=SUMF2 PE=1 SV=1
902	1	Uniprot_Human	Q8WUF5	89	89036	3	3	3	3	0.17	RelA-associated inhibitor OS=Homo sapiens OX=9606 GN=PPP1R13L PE=1 SV=4
903	1	Uniprot_Human	B3KSP9	89	61063	1	1	1	1	0.08	PTGES3L-AARSD1 readthrough OS=Homo sapiens OX=9606 GN=PTGES3L-AARSD1 PE=1 SV=1
904	1	Uniprot_Human	A0A1B0GTU5	88	205887	4	4	4	4	0.1	AT-rich interactive domain-containing protein 1A (Fragment) OS=Homo sapiens OX=9606 GN=ARID1A PE=1 SV=1
905	1	Uniprot_Human	Q9NWT1	88	43936	5	5	5	5	0.71	p21-activated protein kinase-interacting protein 1 OS=Homo sapiens OX=9606 GN=PAK1IP1 PE=1 SV=2
906	1	Uniprot_Human	Q9Y5M8	88	29684	4	4	4	4	0.89	Signal recognition particle receptor subunit beta OS=Homo sapiens OX=9606 GN=SRPRB PE=1 SV=3
907	1	Uniprot_Human	Q9BU23	88	79647	3	3	3	3	0.19	Lipase maturation factor 2 OS=Homo sapiens OX=9606 GN=LMF2 PE=1 SV=2
908	1	Uniprot_Human	A0A1W2PQ90	88	142853	4	4	4	4	0.14	Zinc-hook domain-containing protein OS=Homo sapiens OX=9606 PE=4 SV=2
909	1	Uniprot_Human	Q9H4A6	88	33790	3	3	3	3	0.52	Golgi phosphoprotein 3 OS=Homo sapiens OX=9606 GN=GOLPH3 PE=1 SV=1
910	1	Uniprot_Human	E7EQ64	88	28105	7	7	2	2	0.4	Serine protease 1 OS=Homo sapiens OX=9606 GN=PRSS1 PE=1 SV=1
911	1	Uniprot_Human	O15067	88	144643	2	2	2	2	0.07	Phosphoribosylformylglycinamidine synthase OS=Homo sapiens OX=9606 GN=PFAS PE=1 SV=4
912	1	Uniprot_Human	Q9Y2T2	88	46909	5	5	5	5	0.65	AP-3 complex subunit mu-1 OS=Homo sapiens OX=9606 GN=AP3M1 PE=1 SV=1
913	1	Uniprot_Human	A0A7P0T862	88	44853	4	4	4	4	0.52	Nicotinamide phosphoribosyltransferase OS=Homo sapiens OX=9606 GN=NAMPT PE=1 SV=1
914	1	Uniprot_Human	Q99747	87	34724	4	4	4	4	0.72	Gamma-soluble NSF attachment protein OS=Homo sapiens OX=9606 GN=NAPG PE=1 SV=1
915	1	Uniprot_Human	Q8TBE7	87	46391	3	3	3	3	0.36	Solute carrier family 35 member G2 OS=Homo sapiens OX=9606 GN=SLC35G2 PE=1 SV=3
916	1	Uniprot_Human	Q9Y295	87	40517	3	3	3	3	0.42	Developmentally-regulated GTP-binding protein 1 OS=Homo sapiens OX=9606 GN=DRG1 PE=1 SV=1
917	1	Uniprot_Human	Q96EY7	87	78500	5	5	5	5	0.35	Pentatricopeptide repeat domain-containing protein 3, mitochondrial OS=Homo sapiens OX=9606 GN=PTCD3 PE=1 SV=3
918	1	Uniprot_Human	P50570	87	98003	4	4	4	4	0.21	Dynamin-2 OS=Homo sapiens OX=9606 GN=DNM2 PE=1 SV=2
919	1	Uniprot_Human	A0A494C050	87	46961	3	3	3	3	0.35	NF-kappa-B-activating protein (Fragment) OS=Homo sapiens OX=9606 GN=NKAP PE=1 SV=1
920	1	Uniprot_Human	Q8TDB8	87	56283	2	2	2	2	0.18	Solute carrier family 2, facilitated glucose transporter member 14 OS=Homo sapiens OX=9606 GN=SLC2A14 PE=1 SV=1
921	1	Uniprot_Human	A0A286YFD6	87	42879	4	4	4	4	0.55	Ribonucleoside-diphosphate reductase subunit M2 OS=Homo sapiens OX=9606 GN=RRM2 PE=1 SV=1
922	1	Uniprot_Human	P18669	87	28786	4	4	4	4	0.92	Phosphoglycerate mutase 1 OS=Homo sapiens OX=9606 GN=PGAM1 PE=1 SV=2
923	1	Uniprot_Human	D6RBW1	87	28494	2	2	2	2	0.39	Eukaryotic translation initiation factor 4E OS=Homo sapiens OX=9606 GN=EIF4E PE=1 SV=1
924	1	Uniprot_Human	Q9NQS3	86	60964	4	4	4	4	0.36	Nectin-3 OS=Homo sapiens OX=9606 GN=NECTIN3 PE=1 SV=1
925	1	Uniprot_Human	Q8WU20	86	56994	2	2	2	2	0.18	Fibroblast growth factor receptor substrate 2 OS=Homo sapiens OX=9606 GN=FRS2 PE=1 SV=4
926	1	Uniprot_Human	Q12913	86	145851	3	3	3	3	0.1	Receptor-type tyrosine-protein phosphatase eta OS=Homo sapiens OX=9606 GN=PTPRJ PE=1 SV=3
927	1	Uniprot_Human	P06703	86	10173	3	3	3	3	2.88	Protein S100-A6 OS=Homo sapiens OX=9606 GN=S100A6 PE=1 SV=1
928	1	Uniprot_Human	Q8TEX9	86	118640	5	5	5	5	0.22	Importin-4 OS=Homo sapiens OX=9606 GN=IPO4 PE=1 SV=2
929	1	Uniprot_Human	B7Z493	86	95391	5	5	5	5	0.28	FYVE, RhoGEF and PH domain-containing protein 4 OS=Homo sapiens OX=9606 GN=FGD4 PE=1 SV=1
930	1	Uniprot_Human	O00622	86	41998	3	3	3	3	0.4	CCN family member 1 OS=Homo sapiens OX=9606 GN=CCN1 PE=1 SV=1
931	1	Uniprot_Human	Q13642	86	36239	3	3	3	3	0.48	Four and a half LIM domains protein 1 OS=Homo sapiens OX=9606 GN=FHL1 PE=1 SV=4
932	1	Uniprot_Human	Q6P2S0	86	5765	2	2	2	2	3.79	Signal recognition particle 9 kDa protein OS=Homo sapiens OX=9606 GN=SRP9 PE=1 SV=1
933	1	Uniprot_Human	Q96GD4	86	39286	4	4	4	4	0.62	Aurora kinase B OS=Homo sapiens OX=9606 GN=AURKB PE=1 SV=3
934	1	Uniprot_Human	K7EJE8	86	93238	4	4	4	4	0.23	Lon protease homolog, mitochondrial OS=Homo sapiens OX=9606 GN=LONP1 PE=1 SV=1
935	1	Uniprot_Human	Q5H907	86	55761	3	3	3	3	0.29	Melanoma antigen family D, 2, isoform CRA_d OS=Homo sapiens OX=9606 GN=MAGED2 PE=1 SV=1
936	1	Uniprot_Human	A0A1W2PPU4	86	65956	4	4	4	4	0.33	Tyrosine-protein phosphatase non-receptor type 11 OS=Homo sapiens OX=9606 GN=PTPN11 PE=1 SV=2
937	1	Uniprot_Human	H7C003	86	38721	4	4	4	4	0.63	Protein phosphatase 1 regulatory subunit 7 (Fragment) OS=Homo sapiens OX=9606 GN=PPP1R7 PE=1 SV=1
938	1	Uniprot_Human	A0A7I2V2X6	86	57723	6	6	6	6	0.63	60 kDa heat shock protein, mitochondrial OS=Homo sapiens OX=9606 GN=HSPD1 PE=1 SV=1
939	1	Uniprot_Human	A0A804HIB9	86	14831	4	4	4	4	2.5	Ras-related protein Rab-18 OS=Homo sapiens OX=9606 GN=RAB18 PE=1 SV=1
940	1	Uniprot_Human	P49755	86	24960	4	4	4	4	1.12	Transmembrane emp24 domain-containing protein 10 OS=Homo sapiens OX=9606 GN=TMED10 PE=1 SV=2
941	1	Uniprot_Human	Q9H0A0	85	115657	7	7	7	7	0.33	RNA cytidine acetyltransferase OS=Homo sapiens OX=9606 GN=NAT10 PE=1 SV=2
942	1	Uniprot_Human	A0A0B4J2F3	85	64608	1	1	1	1	0.08	Forkhead box protein P1 OS=Homo sapiens OX=9606 GN=FOXP1 PE=1 SV=2
943	1	Uniprot_Human	A0A087WYB4	85	33388	2	2	2	2	0.33	Stomatin-like protein 2, mitochondrial OS=Homo sapiens OX=9606 GN=STOML2 PE=1 SV=1
944	1	Uniprot_Human	Q1KMD3	85	85052	5	5	5	5	0.32	Heterogeneous nuclear ribonucleoprotein U-like protein 2 OS=Homo sapiens OX=9606 GN=HNRNPUL2 PE=1 SV=1
945	1	Uniprot_Human	P51798	85	88622	5	5	5	5	0.31	H(+)/Cl(-) exchange transporter 7 OS=Homo sapiens OX=9606 GN=CLCN7 PE=1 SV=2
946	1	Uniprot_Human	A0A087WYS1	85	52045	5	5	4	4	0.44	UTP--glucose-1-phosphate uridylyltransferase OS=Homo sapiens OX=9606 GN=UGP2 PE=1 SV=2
947	1	Uniprot_Human	P49756	85	100124	3	3	3	3	0.15	RNA-binding protein 25 OS=Homo sapiens OX=9606 GN=RBM25 PE=1 SV=3
948	1	Uniprot_Human	O95295	84	14865	2	2	2	2	0.87	SNARE-associated protein Snapin OS=Homo sapiens OX=9606 GN=SNAPIN PE=1 SV=1
949	1	Uniprot_Human	A0A0J9YWL0	84	231564	4	4	4	4	0.09	Beta/gamma crystallin domain-containing protein 1 OS=Homo sapiens OX=9606 GN=CRYBG1 PE=1 SV=1
950	1	Uniprot_Human	A0A087X1E4	84	41569	4	4	4	4	0.57	Arfaptin-2 OS=Homo sapiens OX=9606 GN=ARFIP2 PE=1 SV=1
951	1	Uniprot_Human	P11413	84	59219	4	4	4	4	0.38	Glucose-6-phosphate 1-dehydrogenase OS=Homo sapiens OX=9606 GN=G6PD PE=1 SV=4
952	1	Uniprot_Human	A0A3B3IUD7	84	208698	4	4	4	4	0.1	Programmed cell death 11, isoform CRA_a OS=Homo sapiens OX=9606 GN=PDCD11 PE=1 SV=1
953	1	Uniprot_Human	O00505	84	57775	2	2	2	2	0.18	Importin subunit alpha-4 OS=Homo sapiens OX=9606 GN=KPNA3 PE=1 SV=2
954	1	Uniprot_Human	P45974	84	95725	2	2	2	2	0.1	Ubiquitin carboxyl-terminal hydrolase 5 OS=Homo sapiens OX=9606 GN=USP5 PE=1 SV=2
955	1	Uniprot_Human	Q8WWQ0	84	206560	2	2	2	2	0.05	PH-interacting protein OS=Homo sapiens OX=9606 GN=PHIP PE=1 SV=2
956	1	Uniprot_Human	P51812	83	83683	3	3	3	3	0.18	Ribosomal protein S6 kinase alpha-3 OS=Homo sapiens OX=9606 GN=RPS6KA3 PE=1 SV=1
957	1	Uniprot_Human	O43865	83	58913	6	6	6	6	0.62	S-adenosylhomocysteine hydrolase-like protein 1 OS=Homo sapiens OX=9606 GN=AHCYL1 PE=1 SV=2
958	1	Uniprot_Human	J3KS81	83	14201	3	3	3	3	1.67	Transmembrane protein 199 OS=Homo sapiens OX=9606 GN=TMEM199 PE=1 SV=1
959	1	Uniprot_Human	H0YH88	83	21065	3	3	3	3	0.95	Nucleosome assembly protein 1-like 1 (Fragment) OS=Homo sapiens OX=9606 GN=NAP1L1 PE=1 SV=1
960	1	Uniprot_Human	Q9NSE4	83	113719	4	4	4	4	0.18	Isoleucine--tRNA ligase, mitochondrial OS=Homo sapiens OX=9606 GN=IARS2 PE=1 SV=2
961	1	Uniprot_Human	Q6ZUT1	83	34089	2	2	2	2	0.32	Uncharacterized protein NKAPD1 OS=Homo sapiens OX=9606 GN=NKAPD1 PE=1 SV=2
962	1	Uniprot_Human	Q8NI08	83	106095	7	7	7	7	0.37	Nuclear receptor coactivator 7 OS=Homo sapiens OX=9606 GN=NCOA7 PE=1 SV=2
963	1	Uniprot_Human	H3BND4	83	88706	6	6	6	6	0.38	Pyridoxal-dependent decarboxylase domain-containing protein 1 OS=Homo sapiens OX=9606 GN=PDXDC1 PE=1 SV=1
964	1	Uniprot_Human	Q9NVJ2	83	21525	4	4	4	4	1.39	ADP-ribosylation factor-like protein 8B OS=Homo sapiens OX=9606 GN=ARL8B PE=1 SV=1
965	1	Uniprot_Human	P10301	83	23466	3	3	3	3	0.82	Ras-related protein R-Ras OS=Homo sapiens OX=9606 GN=RRAS PE=1 SV=1
965	2	Uniprot_Human	P62070	82	23385	3	3	3	3	0.82	Ras-related protein R-Ras2 OS=Homo sapiens OX=9606 GN=RRAS2 PE=1 SV=1
966	1	Uniprot_Human	B8ZZZ7	83	54911	3	3	3	3	0.29	DNA polymerase-transactivated protein 6, isoform CRA_b OS=Homo sapiens OX=9606 GN=SPATS2L PE=1 SV=1
967	1	Uniprot_Human	Q9HC07	83	34883	5	5	5	5	0.96	Transmembrane protein 165 OS=Homo sapiens OX=9606 GN=TMEM165 PE=1 SV=1
968	1	Uniprot_Human	P36507	83	44396	4	4	4	4	0.53	Dual specificity mitogen-activated protein kinase kinase 2 OS=Homo sapiens OX=9606 GN=MAP2K2 PE=1 SV=1
968	2	Uniprot_Human	A0A8I5KRX5	59	45238	5	5	5	5	0.68	Dual-specificity mitogen-activated protein kinase kinase 1 OS=Homo sapiens OX=9606 GN=MAP2K1 PE=4 SV=1
969	1	Uniprot_Human	M0R0P8	83	243248	2	2	2	2	0.04	Unconventional myosin-IXb OS=Homo sapiens OX=9606 GN=MYO9B PE=1 SV=1
970	1	Uniprot_Human	B4DT23	83	34066	1	1	1	1	0.15	Protein FAM98A OS=Homo sapiens OX=9606 GN=FAM98A PE=2 SV=1
971	1	Uniprot_Human	Q9NY93	83	61551	6	6	6	6	0.58	Probable ATP-dependent RNA helicase DDX56 OS=Homo sapiens OX=9606 GN=DDX56 PE=1 SV=1
972	1	Uniprot_Human	Q9Y6I9	83	34167	4	4	4	4	0.73	Testis-expressed protein 264 OS=Homo sapiens OX=9606 GN=TEX264 PE=1 SV=1
973	1	Uniprot_Human	F5H5S0	83	11892	4	4	4	4	3.76	Replication factor C subunit 5 (Fragment) OS=Homo sapiens OX=9606 GN=RFC5 PE=1 SV=1
974	1	Uniprot_Human	O94874	82	89540	5	5	5	5	0.3	E3 UFM1-protein ligase 1 OS=Homo sapiens OX=9606 GN=UFL1 PE=1 SV=2
975	1	Uniprot_Human	Q8N2K0	82	45068	3	3	3	3	0.37	Lysophosphatidylserine lipase ABHD12 OS=Homo sapiens OX=9606 GN=ABHD12 PE=1 SV=2
976	1	Uniprot_Human	Q969M3	82	27971	1	1	1	1	0.18	Protein YIPF5 OS=Homo sapiens OX=9606 GN=YIPF5 PE=1 SV=1
977	1	Uniprot_Human	Q07617	82	103574	3	3	3	3	0.15	Sperm-associated antigen 1 OS=Homo sapiens OX=9606 GN=SPAG1 PE=1 SV=3
978	1	Uniprot_Human	O43747	82	91293	4	4	4	4	0.23	AP-1 complex subunit gamma-1 OS=Homo sapiens OX=9606 GN=AP1G1 PE=1 SV=5
979	1	Uniprot_Human	P52943	82	22478	3	3	3	3	0.87	Cysteine-rich protein 2 OS=Homo sapiens OX=9606 GN=CRIP2 PE=1 SV=1
980	1	Uniprot_Human	Q9NX47	82	31211	2	2	2	2	0.35	E3 ubiquitin-protein ligase MARCHF5 OS=Homo sapiens OX=9606 GN=MARCHF5 PE=1 SV=1
981	1	Uniprot_Human	Q16222	82	58732	5	5	5	5	0.5	UDP-N-acetylhexosamine pyrophosphorylase OS=Homo sapiens OX=9606 GN=UAP1 PE=1 SV=3
981	2	Uniprot_Human	Q3KQV9	46	56994	2	2	2	2	0.18	UDP-N-acetylhexosamine pyrophosphorylase-like protein 1 OS=Homo sapiens OX=9606 GN=UAP1L1 PE=1 SV=2
982	1	Uniprot_Human	J3KQ48	82	19312	1	1	1	1	0.27	Aminoacyl-tRNA hydrolase OS=Homo sapiens OX=9606 GN=PTRH2 PE=1 SV=1
983	1	Uniprot_Human	E7EQ69	82	19299	3	3	3	3	1.07	N-alpha-acetyltransferase 50 OS=Homo sapiens OX=9606 GN=NAA50 PE=1 SV=1
984	1	Uniprot_Human	A0A7I2V340	81	55276	2	2	2	2	0.19	Importin subunit alpha OS=Homo sapiens OX=9606 GN=KPNA4 PE=1 SV=1
985	1	Uniprot_Human	E5RJI7	81	16968	3	3	3	3	1.28	39S ribosomal protein L13, mitochondrial (Fragment) OS=Homo sapiens OX=9606 GN=MRPL13 PE=1 SV=8
986	1	Uniprot_Human	E9PK59	81	86129	5	5	5	5	0.32	N-terminal kinase-like protein OS=Homo sapiens OX=9606 GN=SCYL1 PE=1 SV=1
987	1	Uniprot_Human	Q9NXC5	81	98521	2	2	2	2	0.1	GATOR complex protein MIOS OS=Homo sapiens OX=9606 GN=MIOS PE=1 SV=2
988	1	Uniprot_Human	Q15678	81	135175	4	4	4	4	0.15	Tyrosine-protein phosphatase non-receptor type 14 OS=Homo sapiens OX=9606 GN=PTPN14 PE=1 SV=2
989	1	Uniprot_Human	Q9H857	81	60680	3	3	3	3	0.26	5'-nucleotidase domain-containing protein 2 OS=Homo sapiens OX=9606 GN=NT5DC2 PE=1 SV=1
990	1	Uniprot_Human	A0A6Q8PFA5	81	15122	1	1	1	1	0.36	Interferon-related developmental regulator 1 OS=Homo sapiens OX=9606 GN=IFRD1 PE=4 SV=1
991	1	Uniprot_Human	Q96JH7	81	134236	3	3	3	3	0.11	Deubiquitinating protein VCPIP1 OS=Homo sapiens OX=9606 GN=VCPIP1 PE=1 SV=2
992	1	Uniprot_Human	A0A669KBL1	81	132244	5	5	5	5	0.2	Ubiquitin carboxyl-terminal hydrolase 7 OS=Homo sapiens OX=9606 GN=USP7 PE=1 SV=1
993	1	Uniprot_Human	A0A087WV97	81	46352	3	3	3	3	0.36	Stromal membrane-associated protein 2 OS=Homo sapiens OX=9606 GN=SMAP2 PE=1 SV=1
994	1	Uniprot_Human	A0A087WX29	80	26726	3	3	3	3	0.69	TAR DNA-binding protein 43 (Fragment) OS=Homo sapiens OX=9606 GN=TARDBP PE=1 SV=1
995	1	Uniprot_Human	O00299	80	26906	2	2	2	2	0.42	Chloride intracellular channel protein 1 OS=Homo sapiens OX=9606 GN=CLIC1 PE=1 SV=4
996	1	Uniprot_Human	Q9BYD6	80	36885	3	3	3	3	0.47	39S ribosomal protein L1, mitochondrial OS=Homo sapiens OX=9606 GN=MRPL1 PE=1 SV=2
997	1	Uniprot_Human	O75844	80	54778	4	4	4	4	0.41	CAAX prenyl protease 1 homolog OS=Homo sapiens OX=9606 GN=ZMPSTE24 PE=1 SV=2
998	1	Uniprot_Human	Q12792	80	40258	6	6	6	6	1.02	Twinfilin-1 OS=Homo sapiens OX=9606 GN=TWF1 PE=1 SV=3
999	1	Uniprot_Human	K7EL20	80	29265	2	2	2	2	0.38	Eukaryotic translation initiation factor 3 subunit G (Fragment) OS=Homo sapiens OX=9606 GN=EIF3G PE=1 SV=8
1000	1	Uniprot_Human	Q8N556	80	80675	4	4	4	4	0.26	Actin filament-associated protein 1 OS=Homo sapiens OX=9606 GN=AFAP1 PE=1 SV=2
1001	1	Uniprot_Human	Q96QB1	80	170485	3	3	3	3	0.09	Rho GTPase-activating protein 7 OS=Homo sapiens OX=9606 GN=DLC1 PE=1 SV=4
1002	1	Uniprot_Human	Q5T5C7	80	61274	4	4	4	4	0.36	Serine--tRNA ligase OS=Homo sapiens OX=9606 GN=SARS1 PE=1 SV=1
1003	1	Uniprot_Human	A0A6Q8PFI7	80	109389	5	5	4	4	0.19	E3 ubiquitin-protein ligase OS=Homo sapiens OX=9606 GN=NEDD4L PE=1 SV=1
1003	2	Uniprot_Human	P46934-4	64	104152	4	4	3	3	0.15	Isoform 4 of E3 ubiquitin-protein ligase NEDD4 OS=Homo sapiens OX=9606 GN=NEDD4
1004	1	Uniprot_Human	Q5VVC8	80	19012	8	8	4	4	1.68	60S ribosomal protein L11 OS=Homo sapiens OX=9606 GN=RPL11 PE=1 SV=2
1005	1	Uniprot_Human	Q7Z6E9	79	201442	3	3	3	3	0.07	E3 ubiquitin-protein ligase RBBP6 OS=Homo sapiens OX=9606 GN=RBBP6 PE=1 SV=1
1006	1	Uniprot_Human	Q96AG4	79	34909	5	5	5	5	0.96	Leucine-rich repeat-containing protein 59 OS=Homo sapiens OX=9606 GN=LRRC59 PE=1 SV=1
1007	1	Uniprot_Human	O94906	79	106858	5	5	5	5	0.25	Pre-mRNA-processing factor 6 OS=Homo sapiens OX=9606 GN=PRPF6 PE=1 SV=1
1008	1	Uniprot_Human	Q86YT6	79	110066	2	2	2	2	0.09	E3 ubiquitin-protein ligase MIB1 OS=Homo sapiens OX=9606 GN=MIB1 PE=1 SV=1
1009	1	Uniprot_Human	O43852	79	37084	5	5	5	5	0.89	Calumenin OS=Homo sapiens OX=9606 GN=CALU PE=1 SV=2
1010	1	Uniprot_Human	O15294	79	116850	5	5	5	5	0.22	UDP-N-acetylglucosamine--peptide N-acetylglucosaminyltransferase 110 kDa subunit OS=Homo sapiens OX=9606 GN=OGT PE=1 SV=3
1011	1	Uniprot_Human	Q9NUM4	79	31108	3	3	3	3	0.57	Transmembrane protein 106B OS=Homo sapiens OX=9606 GN=TMEM106B PE=1 SV=2
1012	1	Uniprot_Human	E9PMR6	79	161808	4	4	4	4	0.12	Rho guanine nucleotide exchange factor 12 OS=Homo sapiens OX=9606 GN=ARHGEF12 PE=1 SV=1
1013	1	Uniprot_Human	Q99459	79	92194	1	1	1	1	0.05	Cell division cycle 5-like protein OS=Homo sapiens OX=9606 GN=CDC5L PE=1 SV=2
1014	1	Uniprot_Human	P60903	79	11196	3	3	2	2	1.28	Protein S100-A10 OS=Homo sapiens OX=9606 GN=S100A10 PE=1 SV=2
1015	1	Uniprot_Human	O14578	79	231286	7	7	7	7	0.15	Citron Rho-interacting kinase OS=Homo sapiens OX=9606 GN=CIT PE=1 SV=2
1016	1	Uniprot_Human	E2QRB3	79	30194	2	2	2	2	0.37	Pyrroline-5-carboxylate reductase OS=Homo sapiens OX=9606 GN=PYCR1 PE=1 SV=2
1017	1	Uniprot_Human	A0A096LP52	79	13559	1	1	1	1	0.41	Syntaxin-binding protein 1 (Fragment) OS=Homo sapiens OX=9606 GN=STXBP1 PE=1 SV=1
1018	1	Uniprot_Human	A0A7P0T8U6	79	268141	5	5	5	5	0.09	Neurogenic locus notch homolog protein 1 OS=Homo sapiens OX=9606 GN=NOTCH1 PE=1 SV=1
1018	2	Uniprot_Human	Q04721	77	265226	4	4	4	4	0.07	Neurogenic locus notch homolog protein 2 OS=Homo sapiens OX=9606 GN=NOTCH2 PE=1 SV=3
1019	1	Uniprot_Human	Q7L0Y3	79	47317	5	5	5	5	0.65	tRNA methyltransferase 10 homolog C OS=Homo sapiens OX=9606 GN=TRMT10C PE=1 SV=2
1020	1	Uniprot_Human	Q8TB61	78	47484	4	4	4	4	0.49	Adenosine 3'-phospho 5'-phosphosulfate transporter 1 OS=Homo sapiens OX=9606 GN=SLC35B2 PE=1 SV=1
1021	1	Uniprot_Human	Q9BW19	78	73702	5	5	5	5	0.38	Kinesin-like protein KIFC1 OS=Homo sapiens OX=9606 GN=KIFC1 PE=1 SV=2
1022	1	Uniprot_Human	Q9Y6K8	78	63293	2	2	2	2	0.16	Adenylate kinase isoenzyme 5 OS=Homo sapiens OX=9606 GN=AK5 PE=1 SV=2
1022	2	Uniprot_Human	P00568	71	21621	2	2	2	2	0.54	Adenylate kinase isoenzyme 1 OS=Homo sapiens OX=9606 GN=AK1 PE=1 SV=3
1023	1	Uniprot_Human	A0A087WXK8	78	67622	3	3	3	3	0.23	Chromosome 20 open reading frame 129 OS=Homo sapiens OX=9606 GN=FAM83D PE=1 SV=1
1024	1	Uniprot_Human	P24534	78	24748	3	3	3	3	0.77	Elongation factor 1-beta OS=Homo sapiens OX=9606 GN=EEF1B2 PE=1 SV=3
1025	1	Uniprot_Human	Q6ZMZ3	78	112146	3	3	3	3	0.14	Nesprin-3 OS=Homo sapiens OX=9606 GN=SYNE3 PE=1 SV=2
1026	1	Uniprot_Human	H0YAL7	78	15330	2	2	2	2	0.84	Eukaryotic translation elongation factor 1 epsilon-1 (Fragment) OS=Homo sapiens OX=9606 GN=EEF1E1 PE=1 SV=1
1027	1	Uniprot_Human	E7EM64	78	36041	4	4	4	4	0.69	COP9 signalosome complex subunit 6 OS=Homo sapiens OX=9606 GN=COPS6 PE=1 SV=1
1028	1	Uniprot_Human	O95793	77	63143	4	4	4	4	0.35	Double-stranded RNA-binding protein Staufen homolog 1 OS=Homo sapiens OX=9606 GN=STAU1 PE=1 SV=2
1029	1	Uniprot_Human	Q9H792	77	192986	5	5	5	5	0.13	Inactive tyrosine-protein kinase PEAK1 OS=Homo sapiens OX=9606 GN=PEAK1 PE=1 SV=4
1030	1	Uniprot_Human	P05109	77	10828	3	3	3	3	2.58	Protein S100-A8 OS=Homo sapiens OX=9606 GN=S100A8 PE=1 SV=1
1031	1	Uniprot_Human	D6RAA6	77	25207	3	3	3	3	0.75	Transmembrane protein 33 (Fragment) OS=Homo sapiens OX=9606 GN=TMEM33 PE=1 SV=1
1031	2	Uniprot_Human	H0Y8N0	76	17906	3	3	3	3	1.19	Transmembrane protein 33 (Fragment) OS=Homo sapiens OX=9606 GN=TMEM33 PE=1 SV=1
1032	1	Uniprot_Human	Q8N8Z6	77	77872	2	2	2	2	0.13	Discoidin, CUB and LCCL domain-containing protein 1 OS=Homo sapiens OX=9606 GN=DCBLD1 PE=1 SV=2
1033	1	Uniprot_Human	U3KQU7	77	19248	2	2	2	2	0.63	Conserved oligomeric Golgi complex subunit 5 (Fragment) OS=Homo sapiens OX=9606 GN=COG5 PE=1 SV=1
1034	1	Uniprot_Human	Q9UIG0	77	170796	4	4	4	4	0.12	Tyrosine-protein kinase BAZ1B OS=Homo sapiens OX=9606 GN=BAZ1B PE=1 SV=2
1035	1	Uniprot_Human	A0A7I2V5R1	77	108388	3	3	3	3	0.14	Serine/threonine-protein kinase Nek9 OS=Homo sapiens OX=9606 GN=NEK9 PE=1 SV=1
1036	1	Uniprot_Human	D6R9S7	77	16419	1	1	1	1	0.33	Solute carrier family 41 member 3 (Fragment) OS=Homo sapiens OX=9606 GN=SLC41A3 PE=1 SV=1
1037	1	Uniprot_Human	A0A2R8Y4F5	77	79417	5	5	5	5	0.35	Enoyl-CoA hydratase OS=Homo sapiens OX=9606 GN=HADHA PE=1 SV=1
1038	1	Uniprot_Human	Q86Y07	77	58104	2	2	2	2	0.18	Serine/threonine-protein kinase VRK2 OS=Homo sapiens OX=9606 GN=VRK2 PE=1 SV=3
1039	1	Uniprot_Human	Q15654	77	50255	3	3	3	3	0.33	Thyroid receptor-interacting protein 6 OS=Homo sapiens OX=9606 GN=TRIP6 PE=1 SV=3
1040	1	Uniprot_Human	F5GWV0	76	28090	1	1	1	1	0.18	Armadillo repeat-containing protein 6 (Fragment) OS=Homo sapiens OX=9606 GN=ARMC6 PE=1 SV=8
1041	1	Uniprot_Human	A0A7P0T8C0	76	54276	4	4	4	4	0.42	Protein disulfide-isomerase OS=Homo sapiens OX=9606 GN=P4HB PE=1 SV=1
1042	1	Uniprot_Human	Q6P1L8	76	15937	3	3	3	3	1.4	39S ribosomal protein L14, mitochondrial OS=Homo sapiens OX=9606 GN=MRPL14 PE=1 SV=1
1043	1	Uniprot_Human	H0YNG3	76	18639	3	3	3	3	1.12	Signal peptidase complex catalytic subunit SEC11 OS=Homo sapiens OX=9606 GN=SEC11A PE=1 SV=1
1044	1	Uniprot_Human	B8ZZL8	76	10683	3	3	3	3	2.67	10 kDa heat shock protein, mitochondrial OS=Homo sapiens OX=9606 GN=HSPE1 PE=1 SV=1
1045	1	Uniprot_Human	Q13895	76	49570	3	3	3	3	0.33	Bystin OS=Homo sapiens OX=9606 GN=BYSL PE=1 SV=3
1046	1	Uniprot_Human	P43121	76	71563	3	3	3	3	0.22	Cell surface glycoprotein MUC18 OS=Homo sapiens OX=9606 GN=MCAM PE=1 SV=2
1047	1	Uniprot_Human	A0A7P0MNE9	76	28116	1	1	1	1	0.18	Trypsin-3 OS=Homo sapiens OX=9606 GN=PRSS3 PE=1 SV=1
1048	1	Uniprot_Human	Q99961	76	41464	3	3	2	2	0.41	Endophilin-A2 OS=Homo sapiens OX=9606 GN=SH3GL1 PE=1 SV=1
1049	1	Uniprot_Human	G3V126	76	51537	5	5	5	5	0.58	V-type proton ATPase subunit H OS=Homo sapiens OX=9606 GN=ATP6V1H PE=1 SV=1
1050	1	Uniprot_Human	E7ERL0	76	15251	2	2	2	2	0.85	Nucleoside diphosphate kinase A OS=Homo sapiens OX=9606 GN=NME1 PE=1 SV=1
1051	1	Uniprot_Human	J3KQ32	76	46908	6	6	5	5	0.65	Obg-like ATPase 1 OS=Homo sapiens OX=9606 GN=OLA1 PE=1 SV=1
1052	1	Uniprot_Human	Q01970	75	138713	8	8	8	8	0.31	1-phosphatidylinositol 4,5-bisphosphate phosphodiesterase beta-3 OS=Homo sapiens OX=9606 GN=PLCB3 PE=1 SV=2
1053	1	Uniprot_Human	B4DY09	75	38886	4	4	4	4	0.62	Interleukin enhancer-binding factor 2 OS=Homo sapiens OX=9606 GN=ILF2 PE=1 SV=1
1054	1	Uniprot_Human	A0A494C0X0	75	31142	2	2	2	2	0.35	Tubulin-folding cofactor B OS=Homo sapiens OX=9606 GN=TBCB PE=1 SV=1
1055	1	Uniprot_Human	E7EPJ7	75	285633	4	4	4	4	0.07	Non-specific serine/threonine protein kinase (Fragment) OS=Homo sapiens OX=9606 GN=TRIO PE=1 SV=2
1056	1	Uniprot_Human	E7ER68	75	88931	3	3	3	3	0.17	Protein FAM91A1 OS=Homo sapiens OX=9606 GN=FAM91A1 PE=1 SV=1
1057	1	Uniprot_Human	Q86XP3	75	102912	4	4	4	4	0.2	ATP-dependent RNA helicase DDX42 OS=Homo sapiens OX=9606 GN=DDX42 PE=1 SV=1
1058	1	Uniprot_Human	P30050	75	17808	3	3	3	3	1.2	60S ribosomal protein L12 OS=Homo sapiens OX=9606 GN=RPL12 PE=1 SV=1
1059	1	Uniprot_Human	A0A3B3ITN8	75	38207	1	1	1	1	0.13	Retinoic acid-induced protein 3 OS=Homo sapiens OX=9606 GN=GPRC5A PE=1 SV=1
1060	1	Uniprot_Human	P11216	75	96635	4	4	4	4	0.22	Glycogen phosphorylase, brain form OS=Homo sapiens OX=9606 GN=PYGB PE=1 SV=5
1061	1	Uniprot_Human	Q9UNE7	74	34834	5	5	5	5	0.96	E3 ubiquitin-protein ligase CHIP OS=Homo sapiens OX=9606 GN=STUB1 PE=1 SV=2
1062	1	Uniprot_Human	Q15393	74	135492	2	2	2	2	0.07	Splicing factor 3B subunit 3 OS=Homo sapiens OX=9606 GN=SF3B3 PE=1 SV=4
1063	1	Uniprot_Human	Q2NKX8	74	141015	4	4	4	4	0.14	DNA excision repair protein ERCC-6-like OS=Homo sapiens OX=9606 GN=ERCC6L PE=1 SV=1
1064	1	Uniprot_Human	A0A0J9YXC7	74	45694	1	1	1	1	0.11	LIM and senescent cell antigen-like-containing domain protein OS=Homo sapiens OX=9606 GN=LIMS4 PE=4 SV=1
1065	1	Uniprot_Human	A0A087WZ85	74	166628	5	5	5	5	0.15	Roundabout homolog 1 OS=Homo sapiens OX=9606 GN=ROBO1 PE=1 SV=1
1066	1	Uniprot_Human	A0A7P0MRI8	74	137400	6	6	6	6	0.23	1-phosphatidylinositol 4,5-bisphosphate phosphodiesterase OS=Homo sapiens OX=9606 GN=PLCB4 PE=1 SV=1
1067	1	Uniprot_Human	B9ZVR7	74	93142	3	3	3	3	0.16	Striated muscle preferentially-expressed protein kinase OS=Homo sapiens OX=9606 GN=SPEG PE=1 SV=1
1068	1	Uniprot_Human	A0A5H1ZRR2	74	52611	3	3	3	3	0.31	Connector enhancer of kinase suppressor of ras 3 OS=Homo sapiens OX=9606 GN=CNKSR3 PE=1 SV=1
1069	1	Uniprot_Human	Q96N66	74	52730	4	4	4	4	0.43	Lysophospholipid acyltransferase 7 OS=Homo sapiens OX=9606 GN=MBOAT7 PE=1 SV=2
1070	1	Uniprot_Human	Q86SK9	74	37586	1	1	1	1	0.13	Stearoyl-CoA desaturase 5 OS=Homo sapiens OX=9606 GN=SCD5 PE=1 SV=2
1071	1	Uniprot_Human	P78504	74	133709	2	2	2	2	0.07	Protein jagged-1 OS=Homo sapiens OX=9606 GN=JAG1 PE=1 SV=3
1072	1	Uniprot_Human	H7BYG8	73	86724	3	3	3	3	0.18	E3 ubiquitin-protein ligase listerin OS=Homo sapiens OX=9606 GN=LTN1 PE=1 SV=2
1073	1	Uniprot_Human	P05387	73	11658	3	3	3	3	2.29	60S acidic ribosomal protein P2 OS=Homo sapiens OX=9606 GN=RPLP2 PE=1 SV=1
1074	1	Uniprot_Human	Q9NSV4	73	136839	4	4	4	4	0.15	Protein diaphanous homolog 3 OS=Homo sapiens OX=9606 GN=DIAPH3 PE=1 SV=4
1075	1	Uniprot_Human	P13984	73	28363	3	3	3	3	0.64	General transcription factor IIF subunit 2 OS=Homo sapiens OX=9606 GN=GTF2F2 PE=1 SV=2
1076	1	Uniprot_Human	P62854	73	13007	4	4	3	3	1.92	40S ribosomal protein S26 OS=Homo sapiens OX=9606 GN=RPS26 PE=1 SV=3
1077	1	Uniprot_Human	Q9BRT6	73	15215	7	7	3	3	3.62	Protein LLP homolog OS=Homo sapiens OX=9606 GN=LLPH PE=1 SV=1
1078	1	Uniprot_Human	F5GZ90	73	74952	2	2	2	2	0.13	Denticleless protein homolog OS=Homo sapiens OX=9606 GN=DTL PE=1 SV=1
1079	1	Uniprot_Human	P84157	73	21452	4	4	4	4	1.4	Matrix-remodeling-associated protein 7 OS=Homo sapiens OX=9606 GN=MXRA7 PE=1 SV=1
1080	1	Uniprot_Human	A0A087WUN7	73	10346	2	2	2	2	1.45	SRA stem-loop-interacting RNA-binding protein, mitochondrial OS=Homo sapiens OX=9606 GN=SLIRP PE=1 SV=1
1081	1	Uniprot_Human	A0A096LP07	73	54930	3	3	3	3	0.29	COP9 signalosome complex subunit 1 OS=Homo sapiens OX=9606 GN=GPS1 PE=1 SV=1
1082	1	Uniprot_Human	P62906	73	24816	3	3	3	3	0.76	60S ribosomal protein L10a OS=Homo sapiens OX=9606 GN=RPL10A PE=1 SV=2
1083	1	Uniprot_Human	A0A7I2V539	73	56533	2	2	2	2	0.18	Glycylpeptide N-tetradecanoyltransferase OS=Homo sapiens OX=9606 GN=NMT1 PE=1 SV=1
1083	2	Uniprot_Human	O60551	73	56944	3	3	3	3	0.28	Glycylpeptide N-tetradecanoyltransferase 2 OS=Homo sapiens OX=9606 GN=NMT2 PE=1 SV=1
1084	1	Uniprot_Human	Q5T3Q7	73	233127	5	5	5	5	0.11	HEAT repeat-containing protein 1 OS=Homo sapiens OX=9606 GN=HEATR1 PE=1 SV=1
1085	1	Uniprot_Human	P02511	73	20146	4	4	4	4	1.54	Alpha-crystallin B chain OS=Homo sapiens OX=9606 GN=CRYAB PE=1 SV=2
1086	1	Uniprot_Human	Q9Y5J1	72	61964	2	2	2	2	0.16	U3 small nucleolar RNA-associated protein 18 homolog OS=Homo sapiens OX=9606 GN=UTP18 PE=1 SV=3
1087	1	Uniprot_Human	F8WCF6	72	21045	4	4	4	4	1.43	Actin-related protein 2/3 complex subunit 4 OS=Homo sapiens OX=9606 GN=ARPC4-TTLL3 PE=3 SV=1
1088	1	Uniprot_Human	Q96CS3	72	52591	3	3	3	3	0.31	FAS-associated factor 2 OS=Homo sapiens OX=9606 GN=FAF2 PE=1 SV=2
1089	1	Uniprot_Human	Q5GLZ8	72	118487	6	6	6	6	0.27	Probable E3 ubiquitin-protein ligase HERC4 OS=Homo sapiens OX=9606 GN=HERC4 PE=1 SV=1
1090	1	Uniprot_Human	H0YD93	72	71390	3	3	3	3	0.22	RUN and FYVE domain-containing protein 2 (Fragment) OS=Homo sapiens OX=9606 GN=RUFY2 PE=1 SV=1
1091	1	Uniprot_Human	Q96HS1	72	31985	4	4	4	4	0.8	Serine/threonine-protein phosphatase PGAM5, mitochondrial OS=Homo sapiens OX=9606 GN=PGAM5 PE=1 SV=2
1092	1	Uniprot_Human	O95487	72	137331	5	5	5	5	0.19	Protein transport protein Sec24B OS=Homo sapiens OX=9606 GN=SEC24B PE=1 SV=2
1092	2	Uniprot_Human	O95486	70	119674	7	7	7	7	0.32	Protein transport protein Sec24A OS=Homo sapiens OX=9606 GN=SEC24A PE=1 SV=2
1093	1	Uniprot_Human	Q9H0H5	72	70982	4	4	4	4	0.31	Rac GTPase-activating protein 1 OS=Homo sapiens OX=9606 GN=RACGAP1 PE=1 SV=1
1094	1	Uniprot_Human	P50995	72	54355	6	6	6	6	0.68	Annexin A11 OS=Homo sapiens OX=9606 GN=ANXA11 PE=1 SV=1
1095	1	Uniprot_Human	Q9UHN6	72	154276	6	6	6	6	0.2	Cell surface hyaluronidase OS=Homo sapiens OX=9606 GN=CEMIP2 PE=1 SV=1
1096	1	Uniprot_Human	P60953	72	21245	3	3	2	2	0.56	Cell division control protein 42 homolog OS=Homo sapiens OX=9606 GN=CDC42 PE=1 SV=2
1097	1	Uniprot_Human	Q8NEW0	72	41599	2	2	2	2	0.25	Zinc transporter 7 OS=Homo sapiens OX=9606 GN=SLC30A7 PE=2 SV=1
1098	1	Uniprot_Human	Q8TCT9	72	41462	5	5	4	4	0.76	Minor histocompatibility antigen H13 OS=Homo sapiens OX=9606 GN=HM13 PE=1 SV=1
1099	1	Uniprot_Human	G3V1Q8	71	53071	3	3	3	3	0.31	Serine/threonine-protein kinase TAO3 OS=Homo sapiens OX=9606 GN=TAOK3 PE=1 SV=1
1099	2	Uniprot_Human	Q7L7X3	50	115997	3	3	3	3	0.13	Serine/threonine-protein kinase TAO1 OS=Homo sapiens OX=9606 GN=TAOK1 PE=1 SV=1
1100	1	Uniprot_Human	Q9Y6N5	71	49929	3	3	3	3	0.33	Sulfide:quinone oxidoreductase, mitochondrial OS=Homo sapiens OX=9606 GN=SQOR PE=1 SV=1
1101	1	Uniprot_Human	D6RGG3	71	332996	3	3	3	3	0.04	Collagen alpha-1(XII) chain OS=Homo sapiens OX=9606 GN=COL12A1 PE=1 SV=1
1102	1	Uniprot_Human	Q5W0V3	71	86503	5	5	5	5	0.31	FHF complex subunit HOOK interacting protein 2A OS=Homo sapiens OX=9606 GN=FHIP2A PE=1 SV=1
1103	1	Uniprot_Human	A0A0A0MRM8	71	144924	2	2	2	2	0.07	Unconventional myosin-VI OS=Homo sapiens OX=9606 GN=MYO6 PE=1 SV=1
1104	1	Uniprot_Human	O94776	71	74976	2	2	2	2	0.13	Metastasis-associated protein MTA2 OS=Homo sapiens OX=9606 GN=MTA2 PE=1 SV=1
1104	2	Uniprot_Human	E7EQY4	40	58689	2	2	2	2	0.17	Metastasis-associated protein MTA3 OS=Homo sapiens OX=9606 GN=MTA3 PE=1 SV=1
1105	1	Uniprot_Human	P49757	71	70759	3	3	3	3	0.22	Protein numb homolog OS=Homo sapiens OX=9606 GN=NUMB PE=1 SV=2
1106	1	Uniprot_Human	J3QLD9	71	47113	3	3	3	3	0.35	Flotillin OS=Homo sapiens OX=9606 GN=FLOT2 PE=1 SV=1
1107	1	Uniprot_Human	Q14694	71	87080	4	4	4	4	0.24	Ubiquitin carboxyl-terminal hydrolase 10 OS=Homo sapiens OX=9606 GN=USP10 PE=1 SV=2
1108	1	Uniprot_Human	A0A5F9ZHC5	71	29901	2	2	2	2	0.37	Aminoacyl tRNA synthase complex-interacting multifunctional protein 1 OS=Homo sapiens OX=9606 GN=AIMP1 PE=1 SV=1
1109	1	Uniprot_Human	Q9H9J2	71	37512	3	3	3	3	0.46	39S ribosomal protein L44, mitochondrial OS=Homo sapiens OX=9606 GN=MRPL44 PE=1 SV=1
1110	1	Uniprot_Human	A0A6Q8PF40	70	40900	2	2	2	2	0.26	Protein TFG OS=Homo sapiens OX=9606 GN=TFG PE=1 SV=1
1111	1	Uniprot_Human	A0A286YFF8	70	190365	2	2	2	2	0.05	Protein MON2 homolog OS=Homo sapiens OX=9606 GN=MON2 PE=1 SV=1
1112	1	Uniprot_Human	Q8N3C0	70	251301	2	2	2	2	0.04	Activating signal cointegrator 1 complex subunit 3 OS=Homo sapiens OX=9606 GN=ASCC3 PE=1 SV=3
1113	1	Uniprot_Human	E7ETC2	69	47785	4	4	4	4	0.49	Serine/threonine-protein phosphatase OS=Homo sapiens OX=9606 GN=PPP3CA PE=1 SV=1
1114	1	Uniprot_Human	Q9BXB4	70	83591	1	1	1	1	0.06	Oxysterol-binding protein-related protein 11 OS=Homo sapiens OX=9606 GN=OSBPL11 PE=1 SV=2
1115	1	Uniprot_Human	A0A1B0GTB0	70	32996	2	2	2	2	0.33	Renin receptor (Fragment) OS=Homo sapiens OX=9606 GN=ATP6AP2 PE=1 SV=1
1116	1	Uniprot_Human	E7EQL5	69	34892	2	2	2	2	0.31	Cytoplasmic dynein 1 intermediate chain 2 (Fragment) OS=Homo sapiens OX=9606 GN=DYNC1I2 PE=1 SV=1
1117	1	Uniprot_Human	A0A0A6YYC0	70	78318	2	2	2	2	0.13	Non-specific serine/threonine protein kinase (Fragment) OS=Homo sapiens OX=9606 GN=RPS6KA4 PE=1 SV=5
1118	1	Uniprot_Human	Q9H1K0	69	88815	2	2	2	2	0.11	Rabenosyn-5 OS=Homo sapiens OX=9606 GN=RBSN PE=1 SV=2
1119	1	Uniprot_Human	H0YLA2	70	13050	3	3	3	3	1.9	Signal recognition particle 14 kDa protein OS=Homo sapiens OX=9606 GN=SRP14 PE=1 SV=1
1120	1	Uniprot_Human	A0A0D9SFL2	70	53086	1	1	1	1	0.09	Bifunctional polynucleotide phosphatase/kinase OS=Homo sapiens OX=9606 GN=PNKP PE=1 SV=1
1121	1	Uniprot_Human	Q9UJS0	70	74129	5	5	5	5	0.38	Calcium-binding mitochondrial carrier protein Aralar2 OS=Homo sapiens OX=9606 GN=SLC25A13 PE=1 SV=2
1122	1	Uniprot_Human	A0A6Q8PH09	70	154276	4	4	4	4	0.13	Fanconi anemia group I protein OS=Homo sapiens OX=9606 GN=FANCI PE=1 SV=1
1123	1	Uniprot_Human	Q14019	70	15935	4	4	3	3	1.4	Coactosin-like protein OS=Homo sapiens OX=9606 GN=COTL1 PE=1 SV=3
1124	1	Uniprot_Human	A0A096LPC5	70	147065	4	4	4	4	0.14	WASH complex subunit 2C OS=Homo sapiens OX=9606 GN=WASHC2C PE=1 SV=1
1125	1	Uniprot_Human	E7ET49	70	68907	2	2	2	2	0.15	sn-1-specific diacylglycerol lipase OS=Homo sapiens OX=9606 GN=DAGLB PE=1 SV=1
1126	1	Uniprot_Human	O60645	69	85513	4	4	4	4	0.25	Exocyst complex component 3 OS=Homo sapiens OX=9606 GN=EXOC3 PE=1 SV=3
1127	1	Uniprot_Human	Q9Y6M4	69	51356	3	3	3	3	0.32	Casein kinase I isoform gamma-3 OS=Homo sapiens OX=9606 GN=CSNK1G3 PE=1 SV=2
1128	1	Uniprot_Human	A0A0G2JN29	69	139453	4	4	4	4	0.15	Nodal modulator 1 OS=Homo sapiens OX=9606 GN=NOMO1 PE=1 SV=1
1129	1	Uniprot_Human	Q15036	69	52868	3	3	2	2	0.2	Sorting nexin-17 OS=Homo sapiens OX=9606 GN=SNX17 PE=1 SV=1
1130	1	Uniprot_Human	P30049	69	17479	2	2	2	2	0.71	ATP synthase subunit delta, mitochondrial OS=Homo sapiens OX=9606 GN=ATP5F1D PE=1 SV=2
1131	1	Uniprot_Human	O43776	69	62903	6	6	6	6	0.57	Asparagine--tRNA ligase, cytoplasmic OS=Homo sapiens OX=9606 GN=NARS1 PE=1 SV=1
1132	1	Uniprot_Human	Q8WUX9	69	50879	2	2	2	2	0.2	Charged multivesicular body protein 7 OS=Homo sapiens OX=9606 GN=CHMP7 PE=1 SV=1
1133	1	Uniprot_Human	Q16795	69	42483	4	4	4	4	0.56	NADH dehydrogenase [ubiquinone] 1 alpha subcomplex subunit 9, mitochondrial OS=Homo sapiens OX=9606 GN=NDUFA9 PE=1 SV=2
1134	1	Uniprot_Human	C9J4Z3	69	7619	2	2	2	2	2.3	60S ribosomal protein L37a OS=Homo sapiens OX=9606 GN=RPL37A PE=1 SV=1
1135	1	Uniprot_Human	Q13823	69	83603	3	3	3	3	0.19	Nucleolar GTP-binding protein 2 OS=Homo sapiens OX=9606 GN=GNL2 PE=1 SV=1
1136	1	Uniprot_Human	Q9NRN7	69	35753	4	4	4	4	0.69	L-aminoadipate-semialdehyde dehydrogenase-phosphopantetheinyl transferase OS=Homo sapiens OX=9606 GN=AASDHPPT PE=1 SV=2
1137	1	Uniprot_Human	Q9H246	69	13857	2	2	2	2	0.95	Uncharacterized protein C1orf21 OS=Homo sapiens OX=9606 GN=C1orf21 PE=1 SV=1
1138	1	Uniprot_Human	Q09161	68	91781	2	2	2	2	0.11	Nuclear cap-binding protein subunit 1 OS=Homo sapiens OX=9606 GN=NCBP1 PE=1 SV=1
1139	1	Uniprot_Human	A0A0A0MS45	68	87128	3	3	3	3	0.18	Conserved oligomeric Golgi complex subunit 4 OS=Homo sapiens OX=9606 GN=COG4 PE=1 SV=1
1140	1	Uniprot_Human	A6NEM2	68	213343	4	4	4	4	0.09	Host cell factor 1 OS=Homo sapiens OX=9606 GN=HCFC1 PE=1 SV=2
1141	1	Uniprot_Human	O00186	68	67721	5	5	5	5	0.42	Syntaxin-binding protein 3 OS=Homo sapiens OX=9606 GN=STXBP3 PE=1 SV=2
1142	1	Uniprot_Human	Q13155	68	35326	3	3	3	3	0.49	Aminoacyl tRNA synthase complex-interacting multifunctional protein 2 OS=Homo sapiens OX=9606 GN=AIMP2 PE=1 SV=2
1143	1	Uniprot_Human	Q9H845	68	68717	3	3	3	3	0.23	Complex I assembly factor ACAD9, mitochondrial OS=Homo sapiens OX=9606 GN=ACAD9 PE=1 SV=1
1144	1	Uniprot_Human	Q9Y399	68	33228	2	2	2	2	0.33	28S ribosomal protein S2, mitochondrial OS=Homo sapiens OX=9606 GN=MRPS2 PE=1 SV=1
1145	1	Uniprot_Human	A0A7P0TAL9	68	56212	2	2	2	2	0.18	Interferon-induced, double-stranded RNA-activated protein kinase OS=Homo sapiens OX=9606 GN=EIF2AK2 PE=1 SV=1
1146	1	Uniprot_Human	Q9H6F5	68	40211	4	4	3	3	0.6	Coiled-coil domain-containing protein 86 OS=Homo sapiens OX=9606 GN=CCDC86 PE=1 SV=1
1147	1	Uniprot_Human	J3KNP2	68	77042	1	1	1	1	0.06	Transducin beta-like protein 3 (Fragment) OS=Homo sapiens OX=9606 GN=TBL3 PE=1 SV=1
1148	1	Uniprot_Human	I3L305	68	12884	3	3	3	3	1.95	Syntaxin-8 (Fragment) OS=Homo sapiens OX=9606 GN=STX8 PE=1 SV=2
1149	1	Uniprot_Human	Q53EP0	68	132803	3	3	3	3	0.11	Fibronectin type III domain-containing protein 3B OS=Homo sapiens OX=9606 GN=FNDC3B PE=1 SV=2
1150	1	Uniprot_Human	Q15029	67	109366	3	3	3	3	0.14	116 kDa U5 small nuclear ribonucleoprotein component OS=Homo sapiens OX=9606 GN=EFTUD2 PE=1 SV=1
1151	1	Uniprot_Human	P62937	67	18001	4	4	4	4	1.83	Peptidyl-prolyl cis-trans isomerase A OS=Homo sapiens OX=9606 GN=PPIA PE=1 SV=2
1152	1	Uniprot_Human	Q13835	67	82808	1	1	1	1	0.06	Plakophilin-1 OS=Homo sapiens OX=9606 GN=PKP1 PE=1 SV=2
1153	1	Uniprot_Human	P15170-2	67	68557	4	4	4	4	0.32	Isoform 2 of Eukaryotic peptide chain release factor GTP-binding subunit ERF3A OS=Homo sapiens OX=9606 GN=GSPT1
1154	1	Uniprot_Human	G3V3B3	67	18337	1	1	1	1	0.29	Protein sel-1 homolog 1 (Fragment) OS=Homo sapiens OX=9606 GN=SEL1L PE=1 SV=1
1155	1	Uniprot_Human	P61927	67	11071	2	2	2	2	1.3	60S ribosomal protein L37 OS=Homo sapiens OX=9606 GN=RPL37 PE=1 SV=2
1156	1	Uniprot_Human	F8VWS0	67	30437	6	6	5	5	1.53	60S acidic ribosomal protein P0 OS=Homo sapiens OX=9606 GN=RPLP0 PE=1 SV=1
1157	1	Uniprot_Human	A0A6Q8PFA6	67	77994	2	2	2	2	0.13	Kinesin-like protein OS=Homo sapiens OX=9606 GN=KIF2A PE=1 SV=1
1158	1	Uniprot_Human	O00267	67	120925	3	3	3	3	0.12	Transcription elongation factor SPT5 OS=Homo sapiens OX=9606 GN=SUPT5H PE=1 SV=1
1159	1	Uniprot_Human	A0A5F9ZI21	67	126560	4	4	4	4	0.16	Rho guanine nucleotide exchange factor 2 OS=Homo sapiens OX=9606 GN=ARHGEF2 PE=1 SV=1
1160	1	Uniprot_Human	P43897	67	35368	3	3	3	3	0.49	Elongation factor Ts, mitochondrial OS=Homo sapiens OX=9606 GN=TSFM PE=1 SV=2
1161	1	Uniprot_Human	C9JNK6	67	23628	1	1	1	1	0.22	Metaxin-2 OS=Homo sapiens OX=9606 GN=MTX2 PE=1 SV=1
1162	1	Uniprot_Human	Q9UID3	64	85988	2	2	2	2	0.12	Vacuolar protein sorting-associated protein 51 homolog OS=Homo sapiens OX=9606 GN=VPS51 PE=1 SV=2
1162	2	Uniprot_Human	E9PJ36	21	28390	2	2	2	2	0.39	Vacuolar protein sorting-associated protein 51 homolog (Fragment) OS=Homo sapiens OX=9606 GN=VPS51 PE=1 SV=1
1163	1	Uniprot_Human	H0Y7W6	67	65306	2	2	2	2	0.16	Formin-binding protein 1 (Fragment) OS=Homo sapiens OX=9606 GN=FNBP1 PE=1 SV=2
1164	1	Uniprot_Human	P06702	67	13234	3	3	3	3	1.87	Protein S100-A9 OS=Homo sapiens OX=9606 GN=S100A9 PE=1 SV=1
1165	1	Uniprot_Human	H0YCG9	67	23054	1	1	1	1	0.23	Protein wntless homolog (Fragment) OS=Homo sapiens OX=9606 GN=WLS PE=1 SV=1
1166	1	Uniprot_Human	P36405	66	20443	4	4	4	4	1.5	ADP-ribosylation factor-like protein 3 OS=Homo sapiens OX=9606 GN=ARL3 PE=1 SV=2
1167	1	Uniprot_Human	P60174	66	26653	3	3	3	3	0.7	Triosephosphate isomerase OS=Homo sapiens OX=9606 GN=TPI1 PE=1 SV=4
1168	1	Uniprot_Human	P08621	66	51526	4	4	3	3	0.44	U1 small nuclear ribonucleoprotein 70 kDa OS=Homo sapiens OX=9606 GN=SNRNP70 PE=1 SV=2
1169	1	Uniprot_Human	Q9NQT5	66	29553	3	3	3	3	0.61	Exosome complex component RRP40 OS=Homo sapiens OX=9606 GN=EXOSC3 PE=1 SV=3
1170	1	Uniprot_Human	Q92997	66	78006	2	2	2	2	0.13	Segment polarity protein dishevelled homolog DVL-3 OS=Homo sapiens OX=9606 GN=DVL3 PE=1 SV=2
1171	1	Uniprot_Human	P14209	66	18836	2	2	2	2	0.64	CD99 antigen OS=Homo sapiens OX=9606 GN=CD99 PE=1 SV=1
1172	1	Uniprot_Human	Q5T7C4	66	18299	5	5	5	5	2.58	High mobility group protein B1 OS=Homo sapiens OX=9606 GN=HMGB1 PE=1 SV=1
1173	1	Uniprot_Human	B4DN67	66	72676	2	2	2	2	0.14	Kin of IRRE-like protein 1 OS=Homo sapiens OX=9606 GN=KIRREL1 PE=1 SV=1
1174	1	Uniprot_Human	O43592	66	109893	5	5	5	5	0.24	Exportin-T OS=Homo sapiens OX=9606 GN=XPOT PE=1 SV=2
1175	1	Uniprot_Human	P48047	65	23263	2	2	2	2	0.5	ATP synthase subunit O, mitochondrial OS=Homo sapiens OX=9606 GN=ATP5PO PE=1 SV=1
1176	1	Uniprot_Human	Q9NRG9	65	59536	3	3	3	3	0.27	Aladin OS=Homo sapiens OX=9606 GN=AAAS PE=1 SV=1
1177	1	Uniprot_Human	Q9BZQ8	65	103070	2	2	2	2	0.1	Protein Niban 1 OS=Homo sapiens OX=9606 GN=NIBAN1 PE=1 SV=1
1178	1	Uniprot_Human	P24666	65	18031	2	2	2	2	0.68	Low molecular weight phosphotyrosine protein phosphatase OS=Homo sapiens OX=9606 GN=ACP1 PE=1 SV=3
1179	1	Uniprot_Human	Q14192	65	32171	3	3	3	3	0.55	Four and a half LIM domains protein 2 OS=Homo sapiens OX=9606 GN=FHL2 PE=1 SV=3
1180	1	Uniprot_Human	H0YJ87	65	8629	1	1	1	1	0.7	Zinc finger CCCH domain-containing protein 14 (Fragment) OS=Homo sapiens OX=9606 GN=ZC3H14 PE=1 SV=1
1181	1	Uniprot_Human	A0A286YF56	65	21301	1	1	1	1	0.25	CWF19-like protein 1 (Fragment) OS=Homo sapiens OX=9606 GN=CWF19L1 PE=1 SV=1
1182	1	Uniprot_Human	O75489	65	30223	2	2	2	2	0.37	NADH dehydrogenase [ubiquinone] iron-sulfur protein 3, mitochondrial OS=Homo sapiens OX=9606 GN=NDUFS3 PE=1 SV=1
1183	1	Uniprot_Human	F8W9T3	65	18552	1	1	1	1	0.29	Sorting nexin-4 (Fragment) OS=Homo sapiens OX=9606 GN=SNX4 PE=1 SV=1
1184	1	Uniprot_Human	A0A2R8Y5M6	65	24097	2	2	2	2	0.48	B-cell receptor-associated protein OS=Homo sapiens OX=9606 GN=BCAP31 PE=1 SV=1
1185	1	Uniprot_Human	H0Y6E7	65	31837	3	3	3	3	0.56	RNA-binding motif protein, X chromosome (Fragment) OS=Homo sapiens OX=9606 GN=RBMX PE=1 SV=2
1186	1	Uniprot_Human	M0QYC1	65	78569	4	4	4	4	0.27	Rho guanine nucleotide exchange factor 1 (Fragment) OS=Homo sapiens OX=9606 GN=ARHGEF1 PE=1 SV=1
1187	1	Uniprot_Human	H0YDP8	64	10243	2	2	2	2	1.47	E3 ubiquitin-protein ligase TRIM21 (Fragment) OS=Homo sapiens OX=9606 GN=TRIM21 PE=1 SV=1
1188	1	Uniprot_Human	F5H296	64	9190	1	1	1	1	0.65	N-acylneuraminate cytidylyltransferase OS=Homo sapiens OX=9606 GN=CMAS PE=1 SV=1
1189	1	Uniprot_Human	A0A494C0M1	64	142764	4	4	4	4	0.14	DNA mismatch repair protein OS=Homo sapiens OX=9606 GN=MSH6 PE=1 SV=1
1190	1	Uniprot_Human	Q9H3Q1	64	37957	3	3	3	3	0.45	Cdc42 effector protein 4 OS=Homo sapiens OX=9606 GN=CDC42EP4 PE=1 SV=1
1191	1	Uniprot_Human	A0A7P0MKV3	64	41183	2	2	2	2	0.26	28S ribosomal protein S22, mitochondrial OS=Homo sapiens OX=9606 GN=MRPS22 PE=1 SV=1
1192	1	Uniprot_Human	J3KTF8	64	21504	3	3	3	3	0.92	Rho GDP-dissociation inhibitor 1 (Fragment) OS=Homo sapiens OX=9606 GN=ARHGDIA PE=1 SV=8
1193	1	Uniprot_Human	O75691	64	318182	1	1	1	1	0.02	Small subunit processome component 20 homolog OS=Homo sapiens OX=9606 GN=UTP20 PE=1 SV=3
1194	1	Uniprot_Human	O60831	64	19246	3	3	3	3	1.08	PRA1 family protein 2 OS=Homo sapiens OX=9606 GN=PRAF2 PE=1 SV=1
1195	1	Uniprot_Human	O15145	64	20533	2	2	2	2	0.58	Actin-related protein 2/3 complex subunit 3 OS=Homo sapiens OX=9606 GN=ARPC3 PE=1 SV=3
1196	1	Uniprot_Human	A0A087X256	63	136415	3	3	3	3	0.11	WASH complex subunit 4 OS=Homo sapiens OX=9606 GN=WASHC4 PE=1 SV=1
1197	1	Uniprot_Human	A0A804HIQ1	64	521856	5	5	5	5	0.05	Sacsin OS=Homo sapiens OX=9606 GN=SACS PE=1 SV=1
1198	1	Uniprot_Human	Q5T0F9	64	94166	3	3	3	3	0.16	Coiled-coil and C2 domain-containing protein 1B OS=Homo sapiens OX=9606 GN=CC2D1B PE=1 SV=1
1199	1	Uniprot_Human	Q5H9R7	64	97608	2	2	2	2	0.1	Serine/threonine-protein phosphatase 6 regulatory subunit 3 OS=Homo sapiens OX=9606 GN=PPP6R3 PE=1 SV=2
1200	1	Uniprot_Human	Q9UQ80	64	43759	3	3	3	3	0.38	Proliferation-associated protein 2G4 OS=Homo sapiens OX=9606 GN=PA2G4 PE=1 SV=3
1201	1	Uniprot_Human	B4DJ81	64	66879	3	3	3	3	0.24	NADH-ubiquinone oxidoreductase 75 kDa subunit, mitochondrial OS=Homo sapiens OX=9606 GN=NDUFS1 PE=1 SV=1
1202	1	Uniprot_Human	P63151	64	51659	4	4	4	4	0.44	Serine/threonine-protein phosphatase 2A 55 kDa regulatory subunit B alpha isoform OS=Homo sapiens OX=9606 GN=PPP2R2A PE=1 SV=1
1203	1	Uniprot_Human	Q6NXS1	63	23092	1	1	1	1	0.23	Protein phosphatase inhibitor 2 family member B OS=Homo sapiens OX=9606 GN=PPP1R2B PE=1 SV=2
1204	1	Uniprot_Human	Q92541	63	80265	1	1	1	1	0.06	RNA polymerase-associated protein RTF1 homolog OS=Homo sapiens OX=9606 GN=RTF1 PE=1 SV=4
1205	1	Uniprot_Human	A0A1B0GVI7	63	90524	2	2	2	2	0.11	Aryl hydrocarbon receptor (Fragment) OS=Homo sapiens OX=9606 PE=4 SV=1
1206	1	Uniprot_Human	F8W7U8	63	80472	3	3	3	3	0.19	Double-strand break repair protein OS=Homo sapiens OX=9606 GN=MRE11 PE=1 SV=1
1207	1	Uniprot_Human	B4DHN5	63	25951	2	2	2	2	0.44	Syntenin-1 OS=Homo sapiens OX=9606 GN=SDCBP PE=1 SV=1
1208	1	Uniprot_Human	A0A0A0MRX2	63	33919	1	1	1	1	0.15	DDRGK domain-containing protein 1 OS=Homo sapiens OX=9606 GN=DDRGK1 PE=1 SV=1
1209	1	Uniprot_Human	Q8TDW0	63	92390	2	2	2	2	0.11	Volume-regulated anion channel subunit LRRC8C OS=Homo sapiens OX=9606 GN=LRRC8C PE=1 SV=2
1210	1	Uniprot_Human	P98082	63	82397	4	4	4	4	0.26	Disabled homolog 2 OS=Homo sapiens OX=9606 GN=DAB2 PE=1 SV=3
1211	1	Uniprot_Human	S4R3G1	63	3329	5	5	1	1	2.71	Motor neuron and pancreas homeobox protein 1 (Fragment) OS=Homo sapiens OX=9606 GN=MNX1 PE=4 SV=1
1212	1	Uniprot_Human	Q9H4L4	63	64969	1	1	1	1	0.08	Sentrin-specific protease 3 OS=Homo sapiens OX=9606 GN=SENP3 PE=1 SV=2
1213	1	Uniprot_Human	A0A5F9ZHN7	63	69426	4	4	4	4	0.31	Phosphatidylinositol-3-phosphatase SAC1 OS=Homo sapiens OX=9606 GN=SACM1L PE=1 SV=1
1214	1	Uniprot_Human	Q96HE7	63	54358	3	3	3	3	0.3	ERO1-like protein alpha OS=Homo sapiens OX=9606 GN=ERO1A PE=1 SV=2
1215	1	Uniprot_Human	P18077	63	12530	4	4	3	3	3.39	60S ribosomal protein L35a OS=Homo sapiens OX=9606 GN=RPL35A PE=1 SV=2
1216	1	Uniprot_Human	P49773	63	13793	1	1	1	1	0.4	Adenosine 5'-monophosphoramidase HINT1 OS=Homo sapiens OX=9606 GN=HINT1 PE=1 SV=2
1217	1	Uniprot_Human	Q15126	62	21981	3	3	3	3	0.9	Phosphomevalonate kinase OS=Homo sapiens OX=9606 GN=PMVK PE=1 SV=3
1218	1	Uniprot_Human	E9PJ81	62	32592	1	1	1	1	0.16	UBX domain-containing protein 1 (Fragment) OS=Homo sapiens OX=9606 GN=UBXN1 PE=1 SV=1
1219	1	Uniprot_Human	M0R1B0	62	11720	1	1	1	1	0.48	ER membrane protein complex subunit 8 (Fragment) OS=Homo sapiens OX=9606 GN=EMC8 PE=1 SV=1
1220	1	Uniprot_Human	G3V583	62	16312	3	3	3	3	1.36	Protein FAM177A1 (Fragment) OS=Homo sapiens OX=9606 GN=FAM177A1 PE=1 SV=1
1221	1	Uniprot_Human	M0R165	62	83424	3	3	3	3	0.19	Epidermal growth factor receptor substrate 15-like 1 OS=Homo sapiens OX=9606 GN=EPS15L1 PE=1 SV=1
1222	1	Uniprot_Human	A0A590UK93	62	23233	2	2	2	2	0.5	SUMO-activating enzyme subunit 1 OS=Homo sapiens OX=9606 GN=SAE1 PE=1 SV=1
1223	1	Uniprot_Human	Q01650	62	54974	1	1	1	1	0.09	Large neutral amino acids transporter small subunit 1 OS=Homo sapiens OX=9606 GN=SLC7A5 PE=1 SV=2
1224	1	Uniprot_Human	A0A804HHW7	62	135935	3	3	3	3	0.11	Tubulin-specific chaperone D OS=Homo sapiens OX=9606 GN=TBCD PE=1 SV=1
1225	1	Uniprot_Human	H3BRS3	62	47350	3	3	3	3	0.35	Telomere length regulation protein TEL2 homolog OS=Homo sapiens OX=9606 GN=TELO2 PE=1 SV=1
1226	1	Uniprot_Human	F5GYJ8	62	32339	3	3	3	3	0.55	Ubiquitinyl hydrolase 1 OS=Homo sapiens OX=9606 GN=OTUB1 PE=1 SV=1
1227	1	Uniprot_Human	P49207	62	13284	4	4	3	3	1.85	60S ribosomal protein L34 OS=Homo sapiens OX=9606 GN=RPL34 PE=1 SV=3
1228	1	Uniprot_Human	G5E9Q6	62	20773	3	3	3	3	0.97	Profilin OS=Homo sapiens OX=9606 GN=PFN2 PE=1 SV=1
1229	1	Uniprot_Human	A6NMQ1	62	166351	2	2	2	2	0.06	DNA polymerase OS=Homo sapiens OX=9606 GN=POLA1 PE=1 SV=1
1230	1	Uniprot_Human	O00151	62	36049	3	3	2	2	0.3	PDZ and LIM domain protein 1 OS=Homo sapiens OX=9606 GN=PDLIM1 PE=1 SV=4
1231	1	Uniprot_Human	Q99704	62	52359	3	3	3	3	0.31	Docking protein 1 OS=Homo sapiens OX=9606 GN=DOK1 PE=1 SV=1
1232	1	Uniprot_Human	Q9NWB6	62	33197	3	3	3	3	0.53	Arginine and glutamate-rich protein 1 OS=Homo sapiens OX=9606 GN=ARGLU1 PE=1 SV=1
1233	1	Uniprot_Human	C9JQ42	62	29858	2	2	2	2	0.37	Glycogenin-1 (Fragment) OS=Homo sapiens OX=9606 GN=GYG1 PE=1 SV=8
1234	1	Uniprot_Human	Q9H6S0	61	160147	3	3	3	3	0.09	3'-5' RNA helicase YTHDC2 OS=Homo sapiens OX=9606 GN=YTHDC2 PE=1 SV=2
1235	1	Uniprot_Human	P41240	61	50672	3	3	3	3	0.32	Tyrosine-protein kinase CSK OS=Homo sapiens OX=9606 GN=CSK PE=1 SV=1
1236	1	Uniprot_Human	B4DXW1	61	41977	4	4	4	4	0.57	Actin-related protein 3 OS=Homo sapiens OX=9606 GN=ACTR3 PE=1 SV=1
1237	1	Uniprot_Human	Q14439	61	56962	2	2	2	2	0.18	G-protein coupled receptor 176 OS=Homo sapiens OX=9606 GN=GPR176 PE=2 SV=1
1238	1	Uniprot_Human	P52735	61	101224	2	2	2	2	0.1	Guanine nucleotide exchange factor VAV2 OS=Homo sapiens OX=9606 GN=VAV2 PE=1 SV=2
1239	1	Uniprot_Human	H3BLV9	61	75992	3	3	3	3	0.21	SRSF protein kinase 1 (Fragment) OS=Homo sapiens OX=9606 GN=SRPK1 PE=1 SV=1
1240	1	Uniprot_Human	Q9Y3L5	61	20731	2	2	2	2	0.57	Ras-related protein Rap-2c OS=Homo sapiens OX=9606 GN=RAP2C PE=1 SV=1
1240	2	Uniprot_Human	H3BST5	40	23072	3	3	3	3	0.84	Mitochondrial Rho GTPase 2 (Fragment) OS=Homo sapiens OX=9606 GN=RHOT2 PE=1 SV=2
1241	1	Uniprot_Human	Q14241	61	89853	3	3	3	3	0.17	Elongin-A OS=Homo sapiens OX=9606 GN=ELOA PE=1 SV=2
1242	1	Uniprot_Human	E7EX17	61	69657	2	2	2	2	0.15	Eukaryotic translation initiation factor 4B OS=Homo sapiens OX=9606 GN=EIF4B PE=1 SV=1
1243	1	Uniprot_Human	A0A5F9ZHS3	61	72330	1	1	1	1	0.07	Menin OS=Homo sapiens OX=9606 GN=MEN1 PE=1 SV=1
1244	1	Uniprot_Human	P53350	61	68212	3	3	3	3	0.23	Serine/threonine-protein kinase PLK1 OS=Homo sapiens OX=9606 GN=PLK1 PE=1 SV=1
1245	1	Uniprot_Human	E5RHF4	61	21930	3	3	3	3	0.9	39S ribosomal protein L15, mitochondrial (Fragment) OS=Homo sapiens OX=9606 GN=MRPL15 PE=1 SV=1
1246	1	Uniprot_Human	H3BTB7	61	56790	1	1	1	1	0.09	Probable glutamate--tRNA ligase, mitochondrial OS=Homo sapiens OX=9606 GN=EARS2 PE=1 SV=1
1247	1	Uniprot_Human	Q12834	61	54689	2	2	2	2	0.19	Cell division cycle protein 20 homolog OS=Homo sapiens OX=9606 GN=CDC20 PE=1 SV=2
1248	1	Uniprot_Human	Q14331	60	29154	1	1	1	1	0.17	Protein FRG1 OS=Homo sapiens OX=9606 GN=FRG1 PE=1 SV=1
1249	1	Uniprot_Human	Q6PI78	60	25481	1	1	1	1	0.2	Transmembrane protein 65 OS=Homo sapiens OX=9606 GN=TMEM65 PE=1 SV=2
1250	1	Uniprot_Human	H3BMT1	60	72741	1	1	1	1	0.07	RNA polymerase I-specific transcription initiation factor RRN3 OS=Homo sapiens OX=9606 GN=RRN3 PE=1 SV=1
1251	1	Uniprot_Human	A0A8I5KR71	60	33854	4	4	4	4	0.74	NADH-cytochrome b5 reductase 3 OS=Homo sapiens OX=9606 GN=CYB5R3 PE=4 SV=1
1252	1	Uniprot_Human	O75822	60	29045	1	1	1	1	0.18	Eukaryotic translation initiation factor 3 subunit J OS=Homo sapiens OX=9606 GN=EIF3J PE=1 SV=2
1253	1	Uniprot_Human	A0A286YES4	60	25474	3	3	3	3	0.74	acidPPc domain-containing protein (Fragment) OS=Homo sapiens OX=9606 PE=3 SV=1
1254	1	Uniprot_Human	P16949	60	17292	3	3	3	3	1.25	Stathmin OS=Homo sapiens OX=9606 GN=STMN1 PE=1 SV=3
1255	1	Uniprot_Human	Q68EM7	60	95377	3	3	3	3	0.16	Rho GTPase-activating protein 17 OS=Homo sapiens OX=9606 GN=ARHGAP17 PE=1 SV=1
1256	1	Uniprot_Human	Q1RLN5	60	90818	3	3	3	3	0.17	ARHGAP12 protein OS=Homo sapiens OX=9606 GN=ARHGAP12 PE=1 SV=1
1257	1	Uniprot_Human	J3QSB7	60	26759	6	6	6	6	1.87	Purine nucleoside phosphorylase OS=Homo sapiens OX=9606 GN=MTAP PE=1 SV=1
1258	1	Uniprot_Human	F5GX62	60	15737	2	2	2	2	0.81	Ras-related protein Rap-1b (Fragment) OS=Homo sapiens OX=9606 GN=RAP1B PE=1 SV=1
1258	2	Uniprot_Human	P62834	51	20974	2	2	2	2	0.56	Ras-related protein Rap-1A OS=Homo sapiens OX=9606 GN=RAP1A PE=1 SV=1
1259	1	Uniprot_Human	H7C507	60	15871	1	1	1	1	0.34	Fibronectin type-III domain-containing protein 3A (Fragment) OS=Homo sapiens OX=9606 GN=FNDC3A PE=1 SV=1
1260	1	Uniprot_Human	Q13563	60	109622	2	2	2	2	0.09	Polycystin-2 OS=Homo sapiens OX=9606 GN=PKD2 PE=1 SV=3
1261	1	Uniprot_Human	Q8NFQ8	60	51232	3	3	3	3	0.32	Torsin-1A-interacting protein 2 OS=Homo sapiens OX=9606 GN=TOR1AIP2 PE=1 SV=1
1262	1	Uniprot_Human	A0A1W2PR85	57	139194	3	3	3	3	0.11	Phosphoinositide 5-phosphatase OS=Homo sapiens OX=9606 GN=SYNJ2 PE=1 SV=1
1263	1	Uniprot_Human	Q9BQ67	60	49388	1	1	1	1	0.1	Glutamate-rich WD repeat-containing protein 1 OS=Homo sapiens OX=9606 GN=GRWD1 PE=1 SV=1
1264	1	Uniprot_Human	H0YD90	60	21275	1	1	1	1	0.25	Extracellular matrix receptor III (Fragment) OS=Homo sapiens OX=9606 GN=CD44 PE=1 SV=1
1265	1	Uniprot_Human	Q9BWJ5	59	10129	1	1	1	1	0.58	Splicing factor 3B subunit 5 OS=Homo sapiens OX=9606 GN=SF3B5 PE=1 SV=1
1266	1	Uniprot_Human	O75131	59	60092	2	2	2	2	0.17	Copine-3 OS=Homo sapiens OX=9606 GN=CPNE3 PE=1 SV=1
1267	1	Uniprot_Human	D6RAN8	59	10468	1	1	1	1	0.56	39S ribosomal protein L27, mitochondrial OS=Homo sapiens OX=9606 GN=MRPL27 PE=1 SV=1
1268	1	Uniprot_Human	P82933	59	45806	3	3	3	3	0.36	28S ribosomal protein S9, mitochondrial OS=Homo sapiens OX=9606 GN=MRPS9 PE=1 SV=2
1269	1	Uniprot_Human	P42684	59	128263	1	1	1	1	0.04	Tyrosine-protein kinase ABL2 OS=Homo sapiens OX=9606 GN=ABL2 PE=1 SV=1
1270	1	Uniprot_Human	Q15311	59	76016	4	4	4	4	0.28	RalA-binding protein 1 OS=Homo sapiens OX=9606 GN=RALBP1 PE=1 SV=3
1271	1	Uniprot_Human	Q15006	59	34811	3	3	3	3	0.5	ER membrane protein complex subunit 2 OS=Homo sapiens OX=9606 GN=EMC2 PE=1 SV=1
1272	1	Uniprot_Human	Q9BYC9	59	17432	3	3	3	3	1.23	39S ribosomal protein L20, mitochondrial OS=Homo sapiens OX=9606 GN=MRPL20 PE=1 SV=1
1273	1	Uniprot_Human	Q9NPE3	59	7701	2	2	2	2	2.3	H/ACA ribonucleoprotein complex subunit 3 OS=Homo sapiens OX=9606 GN=NOP10 PE=1 SV=1
1274	1	Uniprot_Human	Q13185	59	20798	2	2	2	2	0.57	Chromobox protein homolog 3 OS=Homo sapiens OX=9606 GN=CBX3 PE=1 SV=4
1275	1	Uniprot_Human	A0A3B3ITW3	59	75374	2	2	2	2	0.13	ATP-binding cassette sub-family D member 3 OS=Homo sapiens OX=9606 GN=ABCD3 PE=1 SV=2
1276	1	Uniprot_Human	Q9GZT9	59	45992	1	1	1	1	0.11	Egl nine homolog 1 OS=Homo sapiens OX=9606 GN=EGLN1 PE=1 SV=1
1277	1	Uniprot_Human	Q14318	59	44534	3	3	3	3	0.37	Peptidyl-prolyl cis-trans isomerase FKBP8 OS=Homo sapiens OX=9606 GN=FKBP8 PE=1 SV=2
1278	1	Uniprot_Human	Q9NP61	59	56893	3	3	3	3	0.28	ADP-ribosylation factor GTPase-activating protein 3 OS=Homo sapiens OX=9606 GN=ARFGAP3 PE=1 SV=1
1279	1	Uniprot_Human	P61088	59	17127	3	3	3	3	1.27	Ubiquitin-conjugating enzyme E2 N OS=Homo sapiens OX=9606 GN=UBE2N PE=1 SV=1
1280	1	Uniprot_Human	O95352	59	77909	1	1	1	1	0.06	Ubiquitin-like modifier-activating enzyme ATG7 OS=Homo sapiens OX=9606 GN=ATG7 PE=1 SV=1
1281	1	Uniprot_Human	Q96DV4	59	44568	5	5	5	5	0.7	39S ribosomal protein L38, mitochondrial OS=Homo sapiens OX=9606 GN=MRPL38 PE=1 SV=2
1282	1	Uniprot_Human	B0QY60	59	80719	2	2	2	2	0.12	SUN domain-containing protein 2 OS=Homo sapiens OX=9606 GN=SUN2 PE=1 SV=2
1283	1	Uniprot_Human	A0A087WWP4	59	102073	2	2	2	2	0.1	RNA-binding protein 15 OS=Homo sapiens OX=9606 GN=RBM15 PE=1 SV=1
1284	1	Uniprot_Human	Q96AQ6	59	80594	2	2	2	2	0.12	Pre-B-cell leukemia transcription factor-interacting protein 1 OS=Homo sapiens OX=9606 GN=PBXIP1 PE=1 SV=1
1285	1	Uniprot_Human	Q8NC51	59	44938	2	2	2	2	0.23	Plasminogen activator inhibitor 1 RNA-binding protein OS=Homo sapiens OX=9606 GN=SERBP1 PE=1 SV=2
1286	1	Uniprot_Human	Q9Y2L1	59	108934	3	3	3	3	0.14	Exosome complex exonuclease RRP44 OS=Homo sapiens OX=9606 GN=DIS3 PE=1 SV=2
1287	1	Uniprot_Human	Q07954	59	504276	2	2	2	2	0.02	Prolow-density lipoprotein receptor-related protein 1 OS=Homo sapiens OX=9606 GN=LRP1 PE=1 SV=2
1288	1	Uniprot_Human	Q9Y6W5	59	54250	3	3	3	3	0.3	Wiskott-Aldrich syndrome protein family member 2 OS=Homo sapiens OX=9606 GN=WASF2 PE=1 SV=3
1289	1	Uniprot_Human	A0A0C4DGB1	59	30824	2	2	2	2	0.36	rRNA adenine N(6)-methyltransferase OS=Homo sapiens OX=9606 GN=DIMT1 PE=1 SV=1
1290	1	Uniprot_Human	A0A2R8Y7C0	59	13945	2	2	2	2	0.94	Hemoglobin subunit alpha (Fragment) OS=Homo sapiens OX=9606 GN=HBA2 PE=1 SV=1
1291	1	Uniprot_Human	F8VUY8	59	10021	2	2	2	2	1.52	Sodium-coupled neutral amino acid transporter 2 OS=Homo sapiens OX=9606 GN=SLC38A2 PE=1 SV=1
1292	1	Uniprot_Human	A0A7I2V2E3	59	69527	2	2	2	2	0.15	Non-specific serine/threonine protein kinase OS=Homo sapiens OX=9606 GN=MARK3 PE=1 SV=1
1293	1	Uniprot_Human	A0A087WW77	58	114355	3	3	3	3	0.13	Lethal(2) giant larvae protein homolog 1 OS=Homo sapiens OX=9606 GN=LLGL1 PE=1 SV=1
1294	1	Uniprot_Human	Q53EZ4	58	54145	4	4	4	4	0.42	Centrosomal protein of 55 kDa OS=Homo sapiens OX=9606 GN=CEP55 PE=1 SV=3
1295	1	Uniprot_Human	K7EM49	58	22243	1	1	1	1	0.23	Phosphogluconate dehydrogenase (NADP(+)-dependent, decarboxylating) (Fragment) OS=Homo sapiens OX=9606 GN=PGD PE=1 SV=1
1296	1	Uniprot_Human	H0YLF3	58	8493	2	2	2	2	1.93	Beta-2-microglobulin (Fragment) OS=Homo sapiens OX=9606 GN=B2M PE=1 SV=1
1297	1	Uniprot_Human	M0R0W6	58	69187	3	3	3	3	0.23	Receptor protein-tyrosine kinase OS=Homo sapiens OX=9606 GN=AXL PE=1 SV=1
1298	1	Uniprot_Human	Q13049	58	71942	1	1	1	1	0.07	E3 ubiquitin-protein ligase TRIM32 OS=Homo sapiens OX=9606 GN=TRIM32 PE=1 SV=2
1299	1	Uniprot_Human	A0A3B3IUA2	58	30143	2	2	2	2	0.37	Ribonucloprotein OS=Homo sapiens OX=9606 GN=SNU13 PE=1 SV=1
1300	1	Uniprot_Human	A0A0C4DGU5	58	26417	2	2	2	2	0.43	Nucleolar protein 16 OS=Homo sapiens OX=9606 GN=NOP16 PE=1 SV=1
1301	1	Uniprot_Human	H3BMV3	58	20674	2	2	2	2	0.57	Jupiter microtubule-associated homolog 2 (Fragment) OS=Homo sapiens OX=9606 GN=JPT2 PE=1 SV=1
1302	1	Uniprot_Human	Q9UHE8	58	39825	2	2	2	2	0.27	Metalloreductase STEAP1 OS=Homo sapiens OX=9606 GN=STEAP1 PE=1 SV=1
1303	1	Uniprot_Human	Q9BSC4	58	80251	2	2	2	2	0.13	Nucleolar protein 10 OS=Homo sapiens OX=9606 GN=NOL10 PE=1 SV=1
1304	1	Uniprot_Human	P25685	58	38020	7	7	6	6	1.1	DnaJ homolog subfamily B member 1 OS=Homo sapiens OX=9606 GN=DNAJB1 PE=1 SV=4
1305	1	Uniprot_Human	Q5TA01	58	20925	2	2	2	2	0.56	Glutathione S-transferase omega-1 (Fragment) OS=Homo sapiens OX=9606 GN=GSTO1 PE=1 SV=1
1306	1	Uniprot_Human	E9PNR2	58	66504	2	2	2	2	0.15	Ras and Rab interactor 1 OS=Homo sapiens OX=9606 GN=RIN1 PE=1 SV=1
1307	1	Uniprot_Human	A0A2R8Y5D3	58	38808	2	2	2	2	0.27	DNA-directed RNA polymerases I and III subunit RPAC1 OS=Homo sapiens OX=9606 GN=POLR1C PE=1 SV=1
1308	1	Uniprot_Human	R4GMT0	58	37410	4	4	4	4	0.65	Alpha-centractin OS=Homo sapiens OX=9606 GN=ACTR1A PE=1 SV=1
1309	1	Uniprot_Human	Q8TF42	58	72649	2	2	2	2	0.14	Ubiquitin-associated and SH3 domain-containing protein B OS=Homo sapiens OX=9606 GN=UBASH3B PE=1 SV=2
1310	1	Uniprot_Human	P30086	58	21044	2	2	2	2	0.56	Phosphatidylethanolamine-binding protein 1 OS=Homo sapiens OX=9606 GN=PEBP1 PE=1 SV=3
1311	1	Uniprot_Human	J3QLM1	58	52508	1	1	1	1	0.09	StAR-related lipid transfer protein 3 OS=Homo sapiens OX=9606 GN=STARD3 PE=1 SV=1
1312	1	Uniprot_Human	A0A087WWF6	58	54661	3	3	3	3	0.3	DNA polymerase delta subunit 2 OS=Homo sapiens OX=9606 GN=POLD2 PE=1 SV=1
1313	1	Uniprot_Human	A8MYT4	58	94340	2	2	2	2	0.11	Phosphatidylinositol 3-kinase catalytic subunit type 3 OS=Homo sapiens OX=9606 GN=PIK3C3 PE=1 SV=2
1314	1	Uniprot_Human	Q2TAL8	58	86382	1	1	1	1	0.06	Transcriptional regulator QRICH1 OS=Homo sapiens OX=9606 GN=QRICH1 PE=1 SV=1
1315	1	Uniprot_Human	Q8WYP5	57	252342	3	3	3	3	0.06	Protein ELYS OS=Homo sapiens OX=9606 GN=AHCTF1 PE=1 SV=3
1316	1	Uniprot_Human	A0A1W2PQ63	57	84099	2	2	2	2	0.12	Pleckstrin homology-like domain family B member 2 (Fragment) OS=Homo sapiens OX=9606 GN=PHLDB2 PE=1 SV=1
1317	1	Uniprot_Human	Q9P032	57	20254	1	1	1	1	0.26	NADH dehydrogenase [ubiquinone] 1 alpha subcomplex assembly factor 4 OS=Homo sapiens OX=9606 GN=NDUFAF4 PE=1 SV=1
1318	1	Uniprot_Human	Q9NZ08	57	107166	4	4	4	4	0.19	Endoplasmic reticulum aminopeptidase 1 OS=Homo sapiens OX=9606 GN=ERAP1 PE=1 SV=3
1319	1	Uniprot_Human	Q5SY16	57	79272	1	1	1	1	0.06	Polynucleotide 5'-hydroxyl-kinase NOL9 OS=Homo sapiens OX=9606 GN=NOL9 PE=1 SV=1
1320	1	Uniprot_Human	I3L4R8	57	35207	1	1	1	1	0.14	Replication protein A 70 kDa DNA-binding subunit (Fragment) OS=Homo sapiens OX=9606 GN=RPA1 PE=1 SV=1
1321	1	Uniprot_Human	Q5EB52	57	38806	2	2	2	2	0.27	Mesoderm-specific transcript homolog protein OS=Homo sapiens OX=9606 GN=MEST PE=1 SV=2
1322	1	Uniprot_Human	A0A8I5KQ45	57	71589	1	1	1	1	0.07	Kinesin-like protein KIF22 OS=Homo sapiens OX=9606 GN=KIF22 PE=4 SV=1
1323	1	Uniprot_Human	Q9UEY8	57	79105	1	1	1	1	0.06	Gamma-adducin OS=Homo sapiens OX=9606 GN=ADD3 PE=1 SV=1
1324	1	Uniprot_Human	A0A494C157	57	27733	1	1	1	1	0.18	Nuclear factor NF-kappa-B p105 subunit (Fragment) OS=Homo sapiens OX=9606 GN=NFKB1 PE=1 SV=1
1325	1	Uniprot_Human	Q9UHQ9	57	34073	3	3	3	3	0.51	NADH-cytochrome b5 reductase 1 OS=Homo sapiens OX=9606 GN=CYB5R1 PE=1 SV=1
1326	1	Uniprot_Human	Q9H9A6	57	68207	3	3	3	3	0.23	Leucine-rich repeat-containing protein 40 OS=Homo sapiens OX=9606 GN=LRRC40 PE=1 SV=1
1327	1	Uniprot_Human	B7ZBH1	57	11817	1	1	1	1	0.48	Eukaryotic translation initiation factor 6 (Fragment) OS=Homo sapiens OX=9606 GN=EIF6 PE=1 SV=1
1328	1	Uniprot_Human	E7EVX8	57	54732	2	2	2	2	0.19	U4/U6 small nuclear ribonucleoprotein Prp31 OS=Homo sapiens OX=9606 GN=PRPF31 PE=1 SV=1
1329	1	Uniprot_Human	A0A0G2JNZ2	57	174808	2	2	2	2	0.06	Protein scribble homolog OS=Homo sapiens OX=9606 GN=SCRIB PE=1 SV=1
1330	1	Uniprot_Human	Q9H501	57	98735	1	1	1	1	0.05	ESF1 homolog OS=Homo sapiens OX=9606 GN=ESF1 PE=1 SV=1
1331	1	Uniprot_Human	Q8TED1	57	23866	4	4	4	4	1.19	Probable glutathione peroxidase 8 OS=Homo sapiens OX=9606 GN=GPX8 PE=1 SV=2
1332	1	Uniprot_Human	Q9BVC6	57	26194	2	2	2	2	0.43	Transmembrane protein 109 OS=Homo sapiens OX=9606 GN=TMEM109 PE=1 SV=1
1333	1	Uniprot_Human	Q8N4V1	57	14677	1	1	1	1	0.37	ER membrane protein complex subunit 5 OS=Homo sapiens OX=9606 GN=MMGT1 PE=1 SV=1
1334	1	Uniprot_Human	A0A0A0MSS8	57	36844	3	3	3	3	0.47	Aldo-keto reductase family 1 member C3 OS=Homo sapiens OX=9606 GN=AKR1C3 PE=1 SV=1
1335	1	Uniprot_Human	Q08AM6	57	87917	2	2	2	2	0.11	Protein VAC14 homolog OS=Homo sapiens OX=9606 GN=VAC14 PE=1 SV=1
1336	1	Uniprot_Human	E9PAM4	57	51186	3	3	3	3	0.32	Phosphatidylinositol 4-kinase type 2 OS=Homo sapiens OX=9606 PE=3 SV=1
1337	1	Uniprot_Human	Q3MHD2	57	21687	1	1	1	1	0.24	Protein LSM12 homolog OS=Homo sapiens OX=9606 GN=LSM12 PE=1 SV=2
1338	1	Uniprot_Human	P17096	56	11669	2	2	2	2	1.21	High mobility group protein HMG-I/HMG-Y OS=Homo sapiens OX=9606 GN=HMGA1 PE=1 SV=3
1339	1	Uniprot_Human	A0A494BZV2	56	274212	3	3	3	3	0.05	Myosin phosphatase Rho-interacting protein OS=Homo sapiens OX=9606 GN=MPRIP PE=1 SV=1
1340	1	Uniprot_Human	A0A0A0MRJ6	56	30296	2	2	2	2	0.36	Protein-L-isoaspartate O-methyltransferase OS=Homo sapiens OX=9606 GN=PCMT1 PE=1 SV=1
1341	1	Uniprot_Human	E9PHR9	56	26232	2	2	2	2	0.43	Phospholipid scramblase OS=Homo sapiens OX=9606 GN=PLSCR4 PE=1 SV=1
1342	1	Uniprot_Human	Q8IWT6	56	94139	2	2	2	2	0.11	Volume-regulated anion channel subunit LRRC8A OS=Homo sapiens OX=9606 GN=LRRC8A PE=1 SV=1
1343	1	Uniprot_Human	Q9Y2Z0	56	40998	2	2	2	2	0.26	Protein SGT1 homolog OS=Homo sapiens OX=9606 GN=SUGT1 PE=1 SV=3
1344	1	Uniprot_Human	R4GMR5	56	32531	3	3	3	3	0.54	26S proteasome non-ATPase regulatory subunit 8 OS=Homo sapiens OX=9606 GN=PSMD8 PE=1 SV=1
1345	1	Uniprot_Human	H7C174	56	23722	2	2	2	2	0.48	Hepatocyte growth factor receptor (Fragment) OS=Homo sapiens OX=9606 GN=MET PE=1 SV=1
1346	1	Uniprot_Human	Q15691	56	29980	2	2	2	2	0.37	Microtubule-associated protein RP/EB family member 1 OS=Homo sapiens OX=9606 GN=MAPRE1 PE=1 SV=3
1347	1	Uniprot_Human	P62714	56	35552	2	2	2	2	0.3	Serine/threonine-protein phosphatase 2A catalytic subunit beta isoform OS=Homo sapiens OX=9606 GN=PPP2CB PE=1 SV=1
1348	1	Uniprot_Human	A0A0A0MRJ0	56	193513	3	3	3	3	0.08	Non-specific serine/threonine protein kinase OS=Homo sapiens OX=9606 GN=CDC42BPA PE=1 SV=1
1349	1	Uniprot_Human	A0A0D9SEI3	56	89383	4	4	4	4	0.24	Cyclin-dependent kinase 11B OS=Homo sapiens OX=9606 GN=CDK11B PE=1 SV=1
1350	1	Uniprot_Human	A0A087WXF8	56	29556	2	2	2	2	0.37	Nucleolar protein of 40 kDa OS=Homo sapiens OX=9606 GN=ZCCHC17 PE=1 SV=1
1351	1	Uniprot_Human	O15121	56	37841	1	1	1	1	0.13	Sphingolipid delta(4)-desaturase DES1 OS=Homo sapiens OX=9606 GN=DEGS1 PE=1 SV=1
1352	1	Uniprot_Human	M0R226	56	19790	3	3	3	3	1.03	39S ribosomal protein L34, mitochondrial OS=Homo sapiens OX=9606 GN=MRPL34 PE=1 SV=1
1353	1	Uniprot_Human	A0A2R8Y6X0	56	97165	3	3	3	3	0.16	Activity-dependent neuroprotector homeobox protein OS=Homo sapiens OX=9606 GN=ADNP PE=1 SV=1
1354	1	Uniprot_Human	Q6YN16	56	45366	2	2	2	2	0.23	Hydroxysteroid dehydrogenase-like protein 2 OS=Homo sapiens OX=9606 GN=HSDL2 PE=1 SV=1
1355	1	Uniprot_Human	H0YDT8	56	20983	2	2	2	2	0.56	ER membrane protein complex subunit 7 (Fragment) OS=Homo sapiens OX=9606 GN=EMC7 PE=1 SV=1
1356	1	Uniprot_Human	J3QT28	56	31684	2	2	1	1	0.16	Mitotic checkpoint protein BUB3 (Fragment) OS=Homo sapiens OX=9606 GN=BUB3 PE=1 SV=1
1357	1	Uniprot_Human	Q9UMS4	55	55146	3	3	3	3	0.29	Pre-mRNA-processing factor 19 OS=Homo sapiens OX=9606 GN=PRPF19 PE=1 SV=1
1358	1	Uniprot_Human	Q9NWY4	55	39411	2	2	2	2	0.27	Histone PARylation factor 1 OS=Homo sapiens OX=9606 GN=HPF1 PE=1 SV=2
1359	1	Uniprot_Human	Q8WU90	55	48573	2	2	2	2	0.21	Zinc finger CCCH domain-containing protein 15 OS=Homo sapiens OX=9606 GN=ZC3H15 PE=1 SV=1
1360	1	Uniprot_Human	Q13263	55	88493	4	4	4	4	0.24	Transcription intermediary factor 1-beta OS=Homo sapiens OX=9606 GN=TRIM28 PE=1 SV=5
1361	1	Uniprot_Human	Q9NV70	55	101917	2	2	2	2	0.1	Exocyst complex component 1 OS=Homo sapiens OX=9606 GN=EXOC1 PE=1 SV=4
1362	1	Uniprot_Human	O95816	55	23757	2	2	2	2	0.48	BAG family molecular chaperone regulator 2 OS=Homo sapiens OX=9606 GN=BAG2 PE=1 SV=1
1363	1	Uniprot_Human	Q7Z434	55	56493	3	3	3	3	0.29	Mitochondrial antiviral-signaling protein OS=Homo sapiens OX=9606 GN=MAVS PE=1 SV=2
1364	1	Uniprot_Human	M0R1Y2	55	24828	1	1	1	1	0.21	ER lumen protein-retaining receptor 1 (Fragment) OS=Homo sapiens OX=9606 GN=KDELR1 PE=1 SV=1
1365	1	Uniprot_Human	Q8IUF8	55	52767	3	3	3	3	0.31	Ribosomal oxygenase 2 OS=Homo sapiens OX=9606 GN=RIOX2 PE=1 SV=1
1366	1	Uniprot_Human	O60869	55	16359	2	2	2	2	0.77	Endothelial differentiation-related factor 1 OS=Homo sapiens OX=9606 GN=EDF1 PE=1 SV=1
1367	1	Uniprot_Human	Q9NUQ2	55	42045	1	1	1	1	0.12	1-acyl-sn-glycerol-3-phosphate acyltransferase epsilon OS=Homo sapiens OX=9606 GN=AGPAT5 PE=1 SV=3
1368	1	Uniprot_Human	A0A0A0MRC3	55	120990	2	2	2	2	0.08	Calcium-activated potassium channel subunit alpha-1 OS=Homo sapiens OX=9606 GN=KCNMA1 PE=1 SV=1
1369	1	Uniprot_Human	E5RGG1	55	13052	1	1	1	1	0.43	Dynactin subunit 4 (Fragment) OS=Homo sapiens OX=9606 GN=DCTN4 PE=1 SV=1
1370	1	Uniprot_Human	A0A7I2V2F3	55	12794	2	2	2	2	1.07	Dipeptidyl peptidase 1 OS=Homo sapiens OX=9606 GN=CTSC PE=1 SV=1
1371	1	Uniprot_Human	A0A6Q8PH91	55	36446	1	1	1	1	0.14	ADP-ribose glycohydrolase MACROD1 OS=Homo sapiens OX=9606 GN=MACROD1 PE=1 SV=1
1372	1	Uniprot_Human	Q9HAV4	55	136222	4	4	4	4	0.15	Exportin-5 OS=Homo sapiens OX=9606 GN=XPO5 PE=1 SV=1
1373	1	Uniprot_Human	Q6P3W7	54	103642	4	4	4	4	0.2	SCY1-like protein 2 OS=Homo sapiens OX=9606 GN=SCYL2 PE=1 SV=1
1374	1	Uniprot_Human	Q13111	54	106844	2	2	2	2	0.09	Chromatin assembly factor 1 subunit A OS=Homo sapiens OX=9606 GN=CHAF1A PE=1 SV=3
1375	1	Uniprot_Human	O94925	54	73414	4	4	4	4	0.29	Glutaminase kidney isoform, mitochondrial OS=Homo sapiens OX=9606 GN=GLS PE=1 SV=1
1376	1	Uniprot_Human	P01111	54	21216	3	3	3	3	0.94	GTPase NRas OS=Homo sapiens OX=9606 GN=NRAS PE=1 SV=1
1377	1	Uniprot_Human	A0A0S2Z3M4	54	32560	2	2	2	2	0.34	Electron transfer flavoprotein subunit alpha, mitochondrial (Fragment) OS=Homo sapiens OX=9606 GN=ETFA PE=2 SV=1
1378	1	Uniprot_Human	J3QRG6	54	14959	1	1	1	1	0.36	Cyclin-dependent kinase inhibitor 2A OS=Homo sapiens OX=9606 GN=CDKN2A PE=1 SV=1
1379	1	Uniprot_Human	J3QLI9	54	8388	2	2	2	2	1.97	Small nuclear ribonucleoprotein Sm D1 OS=Homo sapiens OX=9606 GN=SNRPD1 PE=1 SV=1
1380	1	Uniprot_Human	Q9UK76	54	16005	2	2	2	2	0.79	Jupiter microtubule associated homolog 1 OS=Homo sapiens OX=9606 GN=JPT1 PE=1 SV=3
1381	1	Uniprot_Human	H3BSH7	54	77894	3	3	3	3	0.2	U3 small nucleolar RNA-associated protein 4 homolog (Fragment) OS=Homo sapiens OX=9606 GN=UTP4 PE=1 SV=1
1382	1	Uniprot_Human	P30260	54	91809	2	2	2	2	0.11	Cell division cycle protein 27 homolog OS=Homo sapiens OX=9606 GN=CDC27 PE=1 SV=2
1383	1	Uniprot_Human	A0A087WT20	54	67508	1	1	1	1	0.07	DDB1- and CUL4-associated factor 13 OS=Homo sapiens OX=9606 GN=DCAF13 PE=1 SV=1
1384	1	Uniprot_Human	Q86XL3	54	104050	3	3	3	3	0.15	Ankyrin repeat and LEM domain-containing protein 2 OS=Homo sapiens OX=9606 GN=ANKLE2 PE=1 SV=4
1385	1	Uniprot_Human	Q99570	54	153007	3	3	3	3	0.1	Phosphoinositide 3-kinase regulatory subunit 4 OS=Homo sapiens OX=9606 GN=PIK3R4 PE=1 SV=3
1386	1	Uniprot_Human	D6RH06	54	30543	3	3	3	3	0.59	PDZ and LIM domain protein 7 (Fragment) OS=Homo sapiens OX=9606 GN=PDLIM7 PE=1 SV=1
1387	1	Uniprot_Human	H0YJV2	53	45792	2	2	2	2	0.23	Serine palmitoyltransferase 2 (Fragment) OS=Homo sapiens OX=9606 GN=SPTLC2 PE=1 SV=1
1388	1	Uniprot_Human	Q9NS87	53	160061	2	2	2	2	0.06	Kinesin-like protein KIF15 OS=Homo sapiens OX=9606 GN=KIF15 PE=1 SV=1
1389	1	Uniprot_Human	Q9NQW7-3	53	74751	2	2	2	2	0.13	Isoform 3 of Xaa-Pro aminopeptidase 1 OS=Homo sapiens OX=9606 GN=XPNPEP1
1390	1	Uniprot_Human	Q8N9Q2	53	18166	1	1	1	1	0.29	Protein SREK1IP1 OS=Homo sapiens OX=9606 GN=SREK1IP1 PE=1 SV=1
1391	1	Uniprot_Human	Q9H1Y0	53	32426	2	2	2	2	0.34	Autophagy protein 5 OS=Homo sapiens OX=9606 GN=ATG5 PE=1 SV=2
1392	1	Uniprot_Human	A0A087X2E9	53	8891	1	1	1	1	0.68	Glutathione S-transferase P (Fragment) OS=Homo sapiens OX=9606 GN=GSTP1 PE=1 SV=1
1393	1	Uniprot_Human	Q9NR45	53	40281	2	2	2	2	0.26	Sialic acid synthase OS=Homo sapiens OX=9606 GN=NANS PE=1 SV=2
1394	1	Uniprot_Human	Q9UHY7	53	28914	3	3	3	3	0.63	Enolase-phosphatase E1 OS=Homo sapiens OX=9606 GN=ENOPH1 PE=1 SV=1
1395	1	Uniprot_Human	F8WDV0	53	99643	4	4	4	4	0.21	Importin-11 OS=Homo sapiens OX=9606 GN=IPO11 PE=1 SV=1
1396	1	Uniprot_Human	Q9UL26	53	21841	3	3	3	3	0.9	Ras-related protein Rab-22A OS=Homo sapiens OX=9606 GN=RAB22A PE=1 SV=2
1397	1	Uniprot_Human	A0A0C4DGA2	53	40158	1	1	1	1	0.12	Enoyl-CoA delta isomerase 2 OS=Homo sapiens OX=9606 GN=ECI2 PE=1 SV=1
1398	1	Uniprot_Human	F5GXJ9	53	59491	2	2	2	2	0.17	CD166 antigen OS=Homo sapiens OX=9606 GN=ALCAM PE=1 SV=1
1399	1	Uniprot_Human	H0YCN4	53	22918	1	1	1	1	0.23	DCN1-like protein (Fragment) OS=Homo sapiens OX=9606 GN=DCUN1D5 PE=1 SV=1
1400	1	Uniprot_Human	Q9P0J0	53	16688	2	2	2	2	0.75	NADH dehydrogenase [ubiquinone] 1 alpha subcomplex subunit 13 OS=Homo sapiens OX=9606 GN=NDUFA13 PE=1 SV=3
1401	1	Uniprot_Human	A0A2R8YD50	53	76790	2	2	2	2	0.13	Peroxisomal multifunctional enzyme type 2 OS=Homo sapiens OX=9606 GN=HSD17B4 PE=1 SV=1
1402	1	Uniprot_Human	Q6PL18	53	158456	3	3	3	3	0.09	ATPase family AAA domain-containing protein 2 OS=Homo sapiens OX=9606 GN=ATAD2 PE=1 SV=1
1403	1	Uniprot_Human	Q15125	53	26336	4	4	3	3	0.71	3-beta-hydroxysteroid-Delta(8),Delta(7)-isomerase OS=Homo sapiens OX=9606 GN=EBP PE=1 SV=3
1404	1	Uniprot_Human	Q86TB9	53	86796	3	3	3	3	0.18	Protein PAT1 homolog 1 OS=Homo sapiens OX=9606 GN=PATL1 PE=1 SV=2
1405	1	Uniprot_Human	O95372	52	24721	2	2	2	2	0.46	Acyl-protein thioesterase 2 OS=Homo sapiens OX=9606 GN=LYPLA2 PE=1 SV=1
1406	1	Uniprot_Human	Q8IYB3	53	102274	1	1	1	1	0.05	Serine/arginine repetitive matrix protein 1 OS=Homo sapiens OX=9606 GN=SRRM1 PE=1 SV=2
1407	1	Uniprot_Human	A0A6Q8PGB0	53	217109	3	3	3	3	0.07	DNA-directed RNA polymerase subunit OS=Homo sapiens OX=9606 GN=POLR2A PE=1 SV=2
1408	1	Uniprot_Human	A0A6Q8PEV5	53	39464	1	1	1	1	0.13	Centrosomal protein of 41 kDa OS=Homo sapiens OX=9606 GN=CEP41 PE=1 SV=1
1409	1	Uniprot_Human	C9J384	53	26211	1	1	1	1	0.2	Protein CMSS1 (Fragment) OS=Homo sapiens OX=9606 GN=CMSS1 PE=1 SV=1
1410	1	Uniprot_Human	A0A3B3IRT8	53	32429	2	2	2	2	0.34	Translocon-associated protein subunit alpha OS=Homo sapiens OX=9606 GN=SSR1 PE=1 SV=1
1411	1	Uniprot_Human	A0A8I5KR98	53	103388	4	4	4	4	0.2	Transcription initiation factor TFIID subunit 3 OS=Homo sapiens OX=9606 GN=TAF3 PE=4 SV=1
1412	1	Uniprot_Human	A0A0A0MRJ3	53	197283	6	6	6	6	0.16	Neuron navigator 1 OS=Homo sapiens OX=9606 GN=NAV1 PE=1 SV=1
1413	1	Uniprot_Human	A0A2R8Y851	53	10249	1	1	1	1	0.57	40S ribosomal protein S29 OS=Homo sapiens OX=9606 GN=RPS29 PE=1 SV=1
1414	1	Uniprot_Human	P78318	53	39198	1	1	1	1	0.13	Immunoglobulin-binding protein 1 OS=Homo sapiens OX=9606 GN=IGBP1 PE=1 SV=1
1415	1	Uniprot_Human	O14929	53	49509	1	1	1	1	0.1	Histone acetyltransferase type B catalytic subunit OS=Homo sapiens OX=9606 GN=HAT1 PE=1 SV=2
1416	1	Uniprot_Human	Q96EL2	53	19003	2	2	2	2	0.64	28S ribosomal protein S24, mitochondrial OS=Homo sapiens OX=9606 GN=MRPS24 PE=1 SV=1
1417	1	Uniprot_Human	B1ALY0	53	47598	4	4	4	4	0.49	PALM2 and AKAP2 fusion (Fragment) OS=Homo sapiens OX=9606 GN=PALM2AKAP2 PE=1 SV=1
1418	1	Uniprot_Human	P26583	53	24019	2	2	2	2	0.48	High mobility group protein B2 OS=Homo sapiens OX=9606 GN=HMGB2 PE=1 SV=2
1419	1	Uniprot_Human	Q5VWV2	52	144402	4	4	4	4	0.14	Partitioning defective 3 homolog OS=Homo sapiens OX=9606 GN=PARD3 PE=1 SV=1
1420	1	Uniprot_Human	H0Y4P6	52	129342	1	1	1	1	0.04	Ankyrin repeat and KH domain-containing protein 1 (Fragment) OS=Homo sapiens OX=9606 GN=ANKHD1 PE=1 SV=1
1421	1	Uniprot_Human	Q8N1G4	52	63434	1	1	1	1	0.08	Leucine-rich repeat-containing protein 47 OS=Homo sapiens OX=9606 GN=LRRC47 PE=1 SV=1
1422	1	Uniprot_Human	Q5JR08	52	21509	2	2	2	2	0.54	Rho-related GTP-binding protein RhoC (Fragment) OS=Homo sapiens OX=9606 GN=RHOC PE=1 SV=8
1423	1	Uniprot_Human	P11177	52	39208	3	3	3	3	0.43	Pyruvate dehydrogenase E1 component subunit beta, mitochondrial OS=Homo sapiens OX=9606 GN=PDHB PE=1 SV=3
1424	1	Uniprot_Human	O95067	52	45253	2	2	2	2	0.23	G2/mitotic-specific cyclin-B2 OS=Homo sapiens OX=9606 GN=CCNB2 PE=1 SV=1
1425	1	Uniprot_Human	B1AJQ6	52	24561	3	3	3	3	0.77	Syntaxin-12 (Fragment) OS=Homo sapiens OX=9606 GN=STX12 PE=1 SV=2
1426	1	Uniprot_Human	Q8TAT6	52	68077	4	4	4	4	0.32	Nuclear protein localization protein 4 homolog OS=Homo sapiens OX=9606 GN=NPLOC4 PE=1 SV=3
1427	1	Uniprot_Human	O14657	52	37955	3	3	3	3	0.45	Torsin-1B OS=Homo sapiens OX=9606 GN=TOR1B PE=1 SV=2
1428	1	Uniprot_Human	A0A494C0R8	52	150371	1	1	1	1	0.03	Clustered mitochondria protein homolog OS=Homo sapiens OX=9606 GN=CLUH PE=1 SV=1
1429	1	Uniprot_Human	A0A7P0T850	52	20884	1	1	1	1	0.25	Dolichyl-phosphate beta-glucosyltransferase OS=Homo sapiens OX=9606 GN=ALG5 PE=1 SV=1
1430	1	Uniprot_Human	E9PQC4	52	48802	2	2	2	2	0.21	Kinetochore protein Nuf2 OS=Homo sapiens OX=9606 GN=NUF2 PE=1 SV=1
1431	1	Uniprot_Human	K7EKG5	52	15613	1	1	1	1	0.35	Transient receptor potential cation channel subfamily V member 2 (Fragment) OS=Homo sapiens OX=9606 GN=TRPV2 PE=1 SV=1
1432	1	Uniprot_Human	O43172	52	58412	2	2	2	2	0.18	U4/U6 small nuclear ribonucleoprotein Prp4 OS=Homo sapiens OX=9606 GN=PRPF4 PE=1 SV=2
1433	1	Uniprot_Human	B8ZZX6	52	50596	3	3	3	3	0.32	Metalloreductase STEAP3 OS=Homo sapiens OX=9606 GN=STEAP3 PE=1 SV=1
1434	1	Uniprot_Human	A0A590UJI2	52	11802	1	1	1	1	0.48	Calmodulin-2 (Fragment) OS=Homo sapiens OX=9606 GN=CALM2 PE=1 SV=1
1435	1	Uniprot_Human	B3KT28	52	53619	1	1	1	1	0.09	FAS-associated factor 1 OS=Homo sapiens OX=9606 GN=FAF1 PE=1 SV=1
1436	1	Uniprot_Human	O15144	46	34311	2	2	2	2	0.32	Actin-related protein 2/3 complex subunit 2 OS=Homo sapiens OX=9606 GN=ARPC2 PE=1 SV=1
1437	1	Uniprot_Human	P40261	52	29555	2	2	2	2	0.37	Nicotinamide N-methyltransferase OS=Homo sapiens OX=9606 GN=NNMT PE=1 SV=1
1438	1	Uniprot_Human	O00743	52	35121	1	1	1	1	0.14	Serine/threonine-protein phosphatase 6 catalytic subunit OS=Homo sapiens OX=9606 GN=PPP6C PE=1 SV=1
1439	1	Uniprot_Human	H0YDE4	52	27003	2	2	2	2	0.42	Protein arginine N-methyltransferase 1 (Fragment) OS=Homo sapiens OX=9606 GN=PRMT1 PE=1 SV=1
1440	1	Uniprot_Human	A0A1W2PRV5	51	30396	3	3	3	3	0.59	Survival motor neuron protein OS=Homo sapiens OX=9606 GN=SMN2 PE=1 SV=1
1441	1	Uniprot_Human	F8VSL7	51	18687	1	1	1	1	0.28	Stomatin OS=Homo sapiens OX=9606 GN=STOM PE=1 SV=1
1442	1	Uniprot_Human	Q15477	51	137668	1	1	1	1	0.04	Helicase SKI2W OS=Homo sapiens OX=9606 GN=SKIV2L PE=1 SV=3
1443	1	Uniprot_Human	B7Z3Q4	51	63806	3	3	3	3	0.25	Alkylglycerone-phosphate synthase OS=Homo sapiens OX=9606 GN=AGPS PE=1 SV=1
1444	1	Uniprot_Human	A0A1B0GTU4	51	115832	2	2	2	2	0.09	Paxillin OS=Homo sapiens OX=9606 GN=PXN PE=1 SV=1
1445	1	Uniprot_Human	G5EA48	47	116768	2	2	2	2	0.08	SLIT-ROBO Rho GTPase activating protein 1, isoform CRA_a OS=Homo sapiens OX=9606 GN=SRGAP1 PE=1 SV=1
1446	1	Uniprot_Human	Q96SK2	51	62881	1	1	1	1	0.08	Transmembrane protein 209 OS=Homo sapiens OX=9606 GN=TMEM209 PE=1 SV=2
1447	1	Uniprot_Human	O95376	51	57781	1	1	1	1	0.09	E3 ubiquitin-protein ligase ARIH2 OS=Homo sapiens OX=9606 GN=ARIH2 PE=1 SV=1
1448	1	Uniprot_Human	Q9HB71	51	26194	2	2	2	2	0.43	Calcyclin-binding protein OS=Homo sapiens OX=9606 GN=CACYBP PE=1 SV=2
1449	1	Uniprot_Human	Q9P275	51	122832	1	1	1	1	0.04	Ubiquitin carboxyl-terminal hydrolase 36 OS=Homo sapiens OX=9606 GN=USP36 PE=1 SV=4
1450	1	Uniprot_Human	Q14498	51	59343	3	3	3	3	0.27	RNA-binding protein 39 OS=Homo sapiens OX=9606 GN=RBM39 PE=1 SV=2
1451	1	Uniprot_Human	A0A087WU53	51	41504	1	1	1	1	0.12	Magnesium transporter protein 1 OS=Homo sapiens OX=9606 GN=MAGT1 PE=1 SV=1
1452	1	Uniprot_Human	A0A6Q8PFG8	51	29302	2	2	2	2	0.38	Protein O-mannose kinase (Fragment) OS=Homo sapiens OX=9606 GN=POMK PE=1 SV=1
1453	1	Uniprot_Human	Q2TB10	51	75189	1	1	1	1	0.06	Zinc finger protein 800 OS=Homo sapiens OX=9606 GN=ZNF800 PE=1 SV=1
1454	1	Uniprot_Human	P19623	51	33803	3	3	3	3	0.52	Spermidine synthase OS=Homo sapiens OX=9606 GN=SRM PE=1 SV=1
1455	1	Uniprot_Human	Q6PJG6	51	88063	1	1	1	1	0.06	BRCA1-associated ATM activator 1 OS=Homo sapiens OX=9606 GN=BRAT1 PE=1 SV=2
1456	1	Uniprot_Human	E9PC52	51	46909	3	3	3	3	0.35	Histone-binding protein RBBP7 OS=Homo sapiens OX=9606 GN=RBBP7 PE=1 SV=1
1457	1	Uniprot_Human	Q9UKN8	51	91923	2	2	2	2	0.11	General transcription factor 3C polypeptide 4 OS=Homo sapiens OX=9606 GN=GTF3C4 PE=1 SV=2
1458	1	Uniprot_Human	Q13505	51	51431	3	3	3	3	0.32	Metaxin-1 OS=Homo sapiens OX=9606 GN=MTX1 PE=1 SV=3
1459	1	Uniprot_Human	A0A286YEX5	51	11383	3	3	3	3	2.37	MICOS complex subunit MIC19 (Fragment) OS=Homo sapiens OX=9606 GN=CHCHD3 PE=1 SV=1
1460	1	Uniprot_Human	B1AK87	51	27423	3	3	3	3	0.67	F-actin-capping protein subunit beta OS=Homo sapiens OX=9606 GN=CAPZB PE=1 SV=2
1461	1	Uniprot_Human	H7C4R5	51	29590	2	2	2	2	0.37	FAST kinase domain-containing protein 4 (Fragment) OS=Homo sapiens OX=9606 GN=TBRG4 PE=1 SV=1
1462	1	Uniprot_Human	P13674	51	61011	1	1	1	1	0.08	Prolyl 4-hydroxylase subunit alpha-1 OS=Homo sapiens OX=9606 GN=P4HA1 PE=1 SV=2
1463	1	Uniprot_Human	A0A0A0MR13	50	41808	2	2	2	2	0.25	Guanine nucleotide-binding protein G(s) subunit alpha isoforms short OS=Homo sapiens OX=9606 GN=GNAS PE=1 SV=2
1464	1	Uniprot_Human	A0A5H1ZRP4	50	69995	1	1	1	1	0.07	Negative elongation factor B OS=Homo sapiens OX=9606 GN=NELFB PE=1 SV=1
1465	1	Uniprot_Human	A0A087WTP2	50	8602	1	1	1	1	0.71	Farnesyl pyrophosphate synthase OS=Homo sapiens OX=9606 GN=FDPS PE=1 SV=1
1466	1	Uniprot_Human	H0Y5K5	50	44650	1	1	1	1	0.11	Endoplasmic reticulum-Golgi intermediate compartment protein 3 (Fragment) OS=Homo sapiens OX=9606 GN=ERGIC3 PE=1 SV=1
1467	1	Uniprot_Human	J3QQW9	50	80271	2	2	2	2	0.13	Polycomb protein SUZ12 OS=Homo sapiens OX=9606 GN=SUZ12 PE=1 SV=1
1468	1	Uniprot_Human	H0Y9V7	50	98986	2	2	2	2	0.1	Calcium-transporting ATPase type 2C member 1 (Fragment) OS=Homo sapiens OX=9606 GN=ATP2C1 PE=1 SV=1
1469	1	Uniprot_Human	H7C0A0	50	15684	1	1	1	1	0.35	AP-4 complex subunit mu-1 (Fragment) OS=Homo sapiens OX=9606 GN=AP4M1 PE=1 SV=1
1470	1	Uniprot_Human	B0QZ18	50	59680	3	3	3	3	0.27	Copine-1 OS=Homo sapiens OX=9606 GN=CPNE1 PE=1 SV=1
1471	1	Uniprot_Human	A0A590UJK4	50	26290	2	2	2	2	0.43	Serine/arginine-rich-splicing factor 6 OS=Homo sapiens OX=9606 GN=SRSF6 PE=1 SV=1
1472	1	Uniprot_Human	Q9UKV5	50	72949	3	3	3	3	0.21	E3 ubiquitin-protein ligase AMFR OS=Homo sapiens OX=9606 GN=AMFR PE=1 SV=2
1473	1	Uniprot_Human	M0R208	50	20555	2	2	2	2	0.58	ATP-dependent Clp protease proteolytic subunit OS=Homo sapiens OX=9606 GN=CLPP PE=1 SV=1
1474	1	Uniprot_Human	Q7Z4R8	50	20759	2	2	2	2	0.57	UPF0669 protein C6orf120 OS=Homo sapiens OX=9606 GN=C6orf120 PE=1 SV=1
1475	1	Uniprot_Human	H0Y630	50	40867	1	1	1	1	0.12	Serine/threonine-protein kinase 24 (Fragment) OS=Homo sapiens OX=9606 GN=STK24 PE=1 SV=1
1476	1	Uniprot_Human	A0A494C0J7	50	78807	1	1	1	1	0.06	TGc domain-containing protein OS=Homo sapiens OX=9606 PE=3 SV=1
1477	1	Uniprot_Human	A0A1W2PP11	50	44978	1	1	1	1	0.11	Rhomboid domain-containing protein OS=Homo sapiens OX=9606 PE=4 SV=1
1478	1	Uniprot_Human	A0A7I2V2H8	50	7800	1	1	1	1	0.8	Glycogen synthase kinase-3 alpha OS=Homo sapiens OX=9606 GN=GSK3A PE=1 SV=1
1479	1	Uniprot_Human	Q9UI30	50	14190	2	2	2	2	0.92	Multifunctional methyltransferase subunit TRM112-like protein OS=Homo sapiens OX=9606 GN=TRMT112 PE=1 SV=1
1480	1	Uniprot_Human	A0A087WXC6	50	11122	1	1	1	1	0.52	Transducin beta-like protein 2 (Fragment) OS=Homo sapiens OX=9606 GN=TBL2 PE=1 SV=1
1481	1	Uniprot_Human	Q15386	48	123844	3	3	3	3	0.12	Ubiquitin-protein ligase E3C OS=Homo sapiens OX=9606 GN=UBE3C PE=1 SV=3
1482	1	Uniprot_Human	Q9NW13	50	85685	4	4	4	4	0.25	RNA-binding protein 28 OS=Homo sapiens OX=9606 GN=RBM28 PE=1 SV=3
1483	1	Uniprot_Human	O94855	50	112936	3	3	3	3	0.13	Protein transport protein Sec24D OS=Homo sapiens OX=9606 GN=SEC24D PE=1 SV=2
1484	1	Uniprot_Human	Q6QNY0	50	21243	1	1	1	1	0.25	Biogenesis of lysosome-related organelles complex 1 subunit 3 OS=Homo sapiens OX=9606 GN=BLOC1S3 PE=1 SV=1
1485	1	Uniprot_Human	O60678	50	59865	1	1	1	1	0.08	Protein arginine N-methyltransferase 3 OS=Homo sapiens OX=9606 GN=PRMT3 PE=1 SV=4
1486	1	Uniprot_Human	H0YEH2	50	120152	1	1	1	1	0.04	Pumilio homolog 1 (Fragment) OS=Homo sapiens OX=9606 GN=PUM1 PE=1 SV=1
1487	1	Uniprot_Human	M0QXU7	50	31141	1	1	1	1	0.16	Mitochondrial import inner membrane translocase subunit TIM44 (Fragment) OS=Homo sapiens OX=9606 GN=TIMM44 PE=1 SV=1
1488	1	Uniprot_Human	Q6ZXV5	50	103942	2	2	2	2	0.1	Protein O-mannosyl-transferase TMTC3 OS=Homo sapiens OX=9606 GN=TMTC3 PE=1 SV=2
1488	2	Uniprot_Human	E5RH53	46	28616	2	2	2	2	0.39	Regulator of microtubule dynamics protein 1 OS=Homo sapiens OX=9606 GN=RMDN1 PE=1 SV=1
1489	1	Uniprot_Human	H7C5C7	50	16212	2	2	2	2	0.78	Cytoplasmic protein NCK1 (Fragment) OS=Homo sapiens OX=9606 GN=NCK1 PE=1 SV=1
1490	1	Uniprot_Human	Q9HB40	49	50798	1	1	1	1	0.1	Retinoid-inducible serine carboxypeptidase OS=Homo sapiens OX=9606 GN=SCPEP1 PE=1 SV=1
1491	1	Uniprot_Human	P56199	49	130765	1	1	1	1	0.04	Integrin alpha-1 OS=Homo sapiens OX=9606 GN=ITGA1 PE=1 SV=2
1492	1	Uniprot_Human	H3BNF5	49	23040	1	1	1	1	0.23	Y+L amino acid transporter 2 OS=Homo sapiens OX=9606 GN=SLC7A6 PE=1 SV=1
1493	1	Uniprot_Human	A0A1B0GXE7	49	12262	1	1	1	1	0.46	ORM1-like protein 1 OS=Homo sapiens OX=9606 GN=ORMDL1 PE=1 SV=1
1494	1	Uniprot_Human	Q86T03	49	29450	2	2	2	2	0.38	Type 1 phosphatidylinositol 4,5-bisphosphate 4-phosphatase OS=Homo sapiens OX=9606 GN=PIP4P1 PE=1 SV=1
1495	1	Uniprot_Human	P32455	49	67888	4	4	4	4	0.32	Guanylate-binding protein 1 OS=Homo sapiens OX=9606 GN=GBP1 PE=1 SV=2
1496	1	Uniprot_Human	Q9P287	49	35957	2	2	2	2	0.3	BRCA2 and CDKN1A-interacting protein OS=Homo sapiens OX=9606 GN=BCCIP PE=1 SV=1
1497	1	Uniprot_Human	E5RJN7	49	34840	3	3	3	3	0.5	Double-stranded RNA-binding protein Staufen homolog 2 (Fragment) OS=Homo sapiens OX=9606 GN=STAU2 PE=1 SV=1
1498	1	Uniprot_Human	C9JJ19	49	26316	2	2	2	2	0.43	28S ribosomal protein S34, mitochondrial OS=Homo sapiens OX=9606 GN=MRPS34 PE=1 SV=2
1499	1	Uniprot_Human	P05121	49	45031	2	2	2	2	0.23	Plasminogen activator inhibitor 1 OS=Homo sapiens OX=9606 GN=SERPINE1 PE=1 SV=1
1500	1	Uniprot_Human	Q9Y679	49	45758	3	3	3	3	0.36	Lipid droplet-regulating VLDL assembly factor AUP1 OS=Homo sapiens OX=9606 GN=AUP1 PE=1 SV=2
1501	1	Uniprot_Human	H7C5E4	49	130108	1	1	1	1	0.04	5'-3' exoribonuclease 1 (Fragment) OS=Homo sapiens OX=9606 GN=XRN1 PE=1 SV=1
1502	1	Uniprot_Human	A0A2R8Y653	49	27391	2	2	2	2	0.41	Uridine/cytidine kinase OS=Homo sapiens OX=9606 GN=UCK2 PE=1 SV=1
1503	1	Uniprot_Human	Q01081	49	27854	1	1	1	1	0.18	Splicing factor U2AF 35 kDa subunit OS=Homo sapiens OX=9606 GN=U2AF1 PE=1 SV=3
1504	1	Uniprot_Human	Q6ZVX7	49	30828	1	1	1	1	0.16	F-box only protein 50 OS=Homo sapiens OX=9606 GN=NCCRP1 PE=1 SV=1
1505	1	Uniprot_Human	Q92572	49	21718	3	3	3	3	0.91	AP-3 complex subunit sigma-1 OS=Homo sapiens OX=9606 GN=AP3S1 PE=1 SV=1
1506	1	Uniprot_Human	G3V1R5	49	125040	2	2	2	2	0.08	Nardilysin OS=Homo sapiens OX=9606 GN=NRDC PE=1 SV=1
1507	1	Uniprot_Human	A0A6Q8PFA7	49	50286	1	1	1	1	0.1	Apoptosis-inducing factor 1, mitochondrial OS=Homo sapiens OX=9606 GN=AIFM1 PE=1 SV=1
1508	1	Uniprot_Human	E7EXA6	49	107365	3	3	3	3	0.14	Chromosome transmission fidelity protein 18 homolog OS=Homo sapiens OX=9606 GN=CHTF18 PE=1 SV=2
1508	2	Uniprot_Human	A0A2R8Y5Q8	37	61772	2	2	2	2	0.17	Tubulin-specific chaperone E OS=Homo sapiens OX=9606 GN=TBCE PE=1 SV=1
1509	1	Uniprot_Human	Q9P035	49	43132	3	3	3	3	0.39	Very-long-chain (3R)-3-hydroxyacyl-CoA dehydratase 3 OS=Homo sapiens OX=9606 GN=HACD3 PE=1 SV=2
1510	1	Uniprot_Human	Q13243	49	31245	1	1	1	1	0.16	Serine/arginine-rich splicing factor 5 OS=Homo sapiens OX=9606 GN=SRSF5 PE=1 SV=1
1511	1	Uniprot_Human	Q13017	49	172352	2	2	2	2	0.06	Rho GTPase-activating protein 5 OS=Homo sapiens OX=9606 GN=ARHGAP5 PE=1 SV=2
1512	1	Uniprot_Human	A0A8I5KX72	49	87958	2	2	2	2	0.11	NF-kappa-B-repressing factor OS=Homo sapiens OX=9606 GN=NKRF PE=4 SV=1
1513	1	Uniprot_Human	A0A804HIS0	49	33124	2	2	2	2	0.33	Mannose-1-phosphate guanyltransferase alpha OS=Homo sapiens OX=9606 GN=GMPPA PE=1 SV=1
1514	1	Uniprot_Human	B9ZVN9	49	187689	2	2	2	2	0.05	DNA-directed RNA polymerase subunit OS=Homo sapiens OX=9606 GN=POLR1A PE=1 SV=1
1515	1	Uniprot_Human	M0R0P9	48	51538	3	3	3	3	0.32	Non-specific serine/threonine protein kinase OS=Homo sapiens OX=9606 GN=AKT2 PE=1 SV=1
1516	1	Uniprot_Human	Q86Y56	48	93462	4	4	4	4	0.22	Dynein axonemal assembly factor 5 OS=Homo sapiens OX=9606 GN=DNAAF5 PE=1 SV=4
1517	1	Uniprot_Human	B4DQI4	48	19743	1	1	1	1	0.27	Protein ABHD14B OS=Homo sapiens OX=9606 GN=ABHD14B PE=1 SV=1
1518	1	Uniprot_Human	Q9Y3I0	48	55175	1	1	1	1	0.09	RNA-splicing ligase RtcB homolog OS=Homo sapiens OX=9606 GN=RTCB PE=1 SV=1
1519	1	Uniprot_Human	P31689	48	44839	2	2	2	2	0.23	DnaJ homolog subfamily A member 1 OS=Homo sapiens OX=9606 GN=DNAJA1 PE=1 SV=2
1520	1	Uniprot_Human	A0A804HI27	48	92216	5	5	5	5	0.29	Gamma-tubulin complex component OS=Homo sapiens OX=9606 GN=TUBGCP2 PE=1 SV=1
1521	1	Uniprot_Human	A0A2Y9D025	48	17859	2	2	2	2	0.69	NADH dehydrogenase [ubiquinone] 1 alpha subcomplex subunit 6 OS=Homo sapiens OX=9606 GN=NDUFA6 PE=1 SV=1
1522	1	Uniprot_Human	H7C5H5	48	56200	1	1	1	1	0.09	Mitofusin-1 (Fragment) OS=Homo sapiens OX=9606 GN=MFN1 PE=1 SV=1
1523	1	Uniprot_Human	B8ZZ99	48	19044	2	2	2	2	0.63	Coiled-coil domain-containing protein 115 OS=Homo sapiens OX=9606 GN=CCDC115 PE=1 SV=1
1523	2	Uniprot_Human	F8WCZ3	44	21077	2	2	2	2	0.56	Coiled-coil domain-containing protein 115 OS=Homo sapiens OX=9606 GN=CCDC115 PE=1 SV=1
1524	1	Uniprot_Human	A0A0D9SGH0	48	75791	1	1	1	1	0.06	Sodium/hydrogen exchanger OS=Homo sapiens OX=9606 GN=SLC9A6 PE=1 SV=5
1525	1	Uniprot_Human	Q96PU4	48	89928	2	2	2	2	0.11	E3 ubiquitin-protein ligase UHRF2 OS=Homo sapiens OX=9606 GN=UHRF2 PE=1 SV=1
1526	1	Uniprot_Human	A0A0C4DGV4	48	18147	1	1	1	1	0.29	Ragulator complex protein LAMTOR5 OS=Homo sapiens OX=9606 GN=LAMTOR5 PE=1 SV=1
1527	1	Uniprot_Human	H3BNW0	48	15752	1	1	1	1	0.34	THUMP domain-containing protein 1 OS=Homo sapiens OX=9606 GN=THUMPD1 PE=1 SV=1
1528	1	Uniprot_Human	G3V295	48	22827	1	1	1	1	0.23	Proteasome subunit alpha type OS=Homo sapiens OX=9606 GN=PSMA6 PE=1 SV=1
1529	1	Uniprot_Human	Q8N392	48	74930	2	2	2	2	0.13	Rho GTPase-activating protein 18 OS=Homo sapiens OX=9606 GN=ARHGAP18 PE=1 SV=3
1530	1	Uniprot_Human	P25398	48	14505	3	3	2	2	0.9	40S ribosomal protein S12 OS=Homo sapiens OX=9606 GN=RPS12 PE=1 SV=3
1531	1	Uniprot_Human	C9JKL2	48	24781	3	3	2	2	0.77	STARD3 N-terminal-like protein OS=Homo sapiens OX=9606 GN=STARD3NL PE=1 SV=1
1532	1	Uniprot_Human	A0A804HJ93	48	15168	2	2	2	2	0.85	Dolichol-phosphate mannosyltransferase subunit 1 OS=Homo sapiens OX=9606 GN=DPM1 PE=1 SV=1
1533	1	Uniprot_Human	Q9Y376	48	39844	2	2	2	2	0.27	Calcium-binding protein 39 OS=Homo sapiens OX=9606 GN=CAB39 PE=1 SV=1
1534	1	Uniprot_Human	Q9H0D6	48	108513	1	1	1	1	0.04	5'-3' exoribonuclease 2 OS=Homo sapiens OX=9606 GN=XRN2 PE=1 SV=1
1535	1	Uniprot_Human	A0A096LPA6	48	25422	1	1	1	1	0.2	Ran-binding protein 6 (Fragment) OS=Homo sapiens OX=9606 GN=RANBP6 PE=1 SV=1
1536	1	Uniprot_Human	H0YGN5	48	17778	1	1	1	1	0.3	Cysteine desulfurase, mitochondrial (Fragment) OS=Homo sapiens OX=9606 PE=4 SV=1
1537	1	Uniprot_Human	P60468	48	9968	2	2	2	2	1.52	Protein transport protein Sec61 subunit beta OS=Homo sapiens OX=9606 GN=SEC61B PE=1 SV=2
1538	1	Uniprot_Human	H3BRR0	48	17247	1	1	1	1	0.31	Maspardin OS=Homo sapiens OX=9606 GN=SPG21 PE=1 SV=1
1539	1	Uniprot_Human	A0A3B3ISP1	48	129824	1	1	1	1	0.04	Ankyrin repeat and SAM domain-containing protein 1A OS=Homo sapiens OX=9606 GN=ANKS1A PE=1 SV=1
1540	1	Uniprot_Human	J3QQM4	48	64258	1	1	1	1	0.08	HECT-type E3 ubiquitin transferase (Fragment) OS=Homo sapiens OX=9606 GN=SMURF2 PE=1 SV=1
1541	1	Uniprot_Human	K7EL16	48	22634	1	1	1	1	0.23	Hsp70-binding protein 1 (Fragment) OS=Homo sapiens OX=9606 GN=HSPBP1 PE=1 SV=1
1542	1	Uniprot_Human	Q14139	48	122482	2	2	2	2	0.08	Ubiquitin conjugation factor E4 A OS=Homo sapiens OX=9606 GN=UBE4A PE=1 SV=2
1543	1	Uniprot_Human	A0A7I2V2U6	48	35201	3	3	3	3	0.49	Methenyltetrahydrofolate cyclohydrolase OS=Homo sapiens OX=9606 GN=MTHFD2 PE=1 SV=1
1544	1	Uniprot_Human	Q96K76	48	157212	3	3	3	3	0.09	Ubiquitin carboxyl-terminal hydrolase 47 OS=Homo sapiens OX=9606 GN=USP47 PE=1 SV=3
1545	1	Uniprot_Human	M0QY97	48	95478	2	2	2	2	0.1	Zinc finger CCCH domain-containing protein 4 (Fragment) OS=Homo sapiens OX=9606 GN=ZC3H4 PE=1 SV=1
1546	1	Uniprot_Human	J3KPS0	48	45462	2	2	2	2	0.23	DnaJ (Hsp40) homolog, subfamily B, member 12, isoform CRA_c OS=Homo sapiens OX=9606 GN=DNAJB12 PE=1 SV=1
1547	1	Uniprot_Human	A4D1E9	48	42906	1	1	1	1	0.12	GTP-binding protein 10 OS=Homo sapiens OX=9606 GN=GTPBP10 PE=1 SV=1
1548	1	Uniprot_Human	Q9ULJ7	48	155761	1	1	1	1	0.03	Ankyrin repeat domain-containing protein 50 OS=Homo sapiens OX=9606 GN=ANKRD50 PE=1 SV=4
1549	1	Uniprot_Human	Q8IX12	48	132739	3	3	3	3	0.11	Cell division cycle and apoptosis regulator protein 1 OS=Homo sapiens OX=9606 GN=CCAR1 PE=1 SV=2
1550	1	Uniprot_Human	Q9P265	48	171382	1	1	1	1	0.03	Disco-interacting protein 2 homolog B OS=Homo sapiens OX=9606 GN=DIP2B PE=1 SV=3
1551	1	Uniprot_Human	O14933	48	17757	2	2	2	2	0.69	Ubiquitin/ISG15-conjugating enzyme E2 L6 OS=Homo sapiens OX=9606 GN=UBE2L6 PE=1 SV=4
1552	1	Uniprot_Human	Q14728	48	48308	2	2	2	2	0.22	Major facilitator superfamily domain-containing protein 10 OS=Homo sapiens OX=9606 GN=MFSD10 PE=1 SV=1
1553	1	Uniprot_Human	O60287	47	254227	2	2	2	2	0.04	Nucleolar pre-ribosomal-associated protein 1 OS=Homo sapiens OX=9606 GN=URB1 PE=1 SV=4
1554	1	Uniprot_Human	Q5VZ89	47	212576	1	1	1	1	0.02	DENN domain-containing protein 4C OS=Homo sapiens OX=9606 GN=DENND4C PE=1 SV=3
1555	1	Uniprot_Human	A0A7I2V5T6	47	97996	2	2	2	2	0.1	Anion exchange protein OS=Homo sapiens OX=9606 GN=SLC4A2 PE=1 SV=1
1556	1	Uniprot_Human	A0A087WVM4	47	99249	3	3	3	3	0.15	Formate--tetrahydrofolate ligase OS=Homo sapiens OX=9606 GN=MTHFD1L PE=1 SV=1
1557	1	Uniprot_Human	B4E0K5	47	32336	2	2	2	2	0.34	Mitogen-activated protein kinase OS=Homo sapiens OX=9606 GN=MAPK14 PE=1 SV=1
1557	2	Uniprot_Human	A0A1P0B7D2	35	48294	2	2	2	2	0.22	Stress-activated protein kinase JNK OS=Homo sapiens OX=9606 GN=MAPK10 PE=1 SV=3
1558	1	Uniprot_Human	A0A087X0W8	47	49538	3	3	3	3	0.33	Transcription factor p65 OS=Homo sapiens OX=9606 GN=RELA PE=1 SV=1
1559	1	Uniprot_Human	G3XAG1	47	64554	1	1	1	1	0.08	Zinc finger protein 512 OS=Homo sapiens OX=9606 GN=ZNF512 PE=1 SV=1
1560	1	Uniprot_Human	H0YKU5	47	30890	3	3	3	3	0.58	COP9 signalosome complex subunit 2 (Fragment) OS=Homo sapiens OX=9606 GN=COPS2 PE=1 SV=1
1561	1	Uniprot_Human	Q9NU22	47	632420	2	2	2	2	0.02	Midasin OS=Homo sapiens OX=9606 GN=MDN1 PE=1 SV=2
1562	1	Uniprot_Human	M0R0F0	47	22377	2	2	1	1	0.52	40S ribosomal protein S5 (Fragment) OS=Homo sapiens OX=9606 GN=RPS5 PE=1 SV=1
1563	1	Uniprot_Human	A0A0J9YX62	47	36635	1	1	1	1	0.14	DnaJ homolog subfamily B member 6 OS=Homo sapiens OX=9606 GN=DNAJB6 PE=1 SV=1
1564	1	Uniprot_Human	Q9Y426	47	75486	2	2	2	2	0.13	C2 domain-containing protein 2 OS=Homo sapiens OX=9606 GN=C2CD2 PE=1 SV=2
1565	1	Uniprot_Human	H3BNV7	47	17561	1	1	1	1	0.31	Cytosolic iron-sulfur assembly component 2B (Fragment) OS=Homo sapiens OX=9606 GN=CIAO2B PE=1 SV=1
1566	1	Uniprot_Human	Q9Y639	47	44360	3	3	3	3	0.38	Neuroplastin OS=Homo sapiens OX=9606 GN=NPTN PE=1 SV=2
1567	1	Uniprot_Human	Q06609	47	36943	2	2	2	2	0.29	DNA repair protein RAD51 homolog 1 OS=Homo sapiens OX=9606 GN=RAD51 PE=1 SV=1
1568	1	Uniprot_Human	Q6UVK1	47	250382	2	2	2	2	0.04	Chondroitin sulfate proteoglycan 4 OS=Homo sapiens OX=9606 GN=CSPG4 PE=1 SV=2
1569	1	Uniprot_Human	K7ELW0	47	17898	1	1	1	1	0.3	Parkinson disease protein 7 OS=Homo sapiens OX=9606 GN=PARK7 PE=1 SV=1
1570	1	Uniprot_Human	Q8TCJ2	47	93614	3	3	3	3	0.16	Dolichyl-diphosphooligosaccharide--protein glycosyltransferase subunit STT3B OS=Homo sapiens OX=9606 GN=STT3B PE=1 SV=1
1571	1	Uniprot_Human	Q9Y5S2	47	194193	2	2	2	2	0.05	Serine/threonine-protein kinase MRCK beta OS=Homo sapiens OX=9606 GN=CDC42BPB PE=1 SV=2
1572	1	Uniprot_Human	O95817	47	61557	3	3	3	3	0.26	BAG family molecular chaperone regulator 3 OS=Homo sapiens OX=9606 GN=BAG3 PE=1 SV=3
1573	1	Uniprot_Human	Q9NUV7	47	62010	5	5	5	5	0.46	Serine palmitoyltransferase 3 OS=Homo sapiens OX=9606 GN=SPTLC3 PE=1 SV=3
1574	1	Uniprot_Human	Q9NW15	47	76280	2	2	2	2	0.13	Anoctamin-10 OS=Homo sapiens OX=9606 GN=ANO10 PE=1 SV=2
1575	1	Uniprot_Human	Q5QJE6	47	84418	2	2	2	2	0.12	Deoxynucleotidyltransferase terminal-interacting protein 2 OS=Homo sapiens OX=9606 GN=DNTTIP2 PE=1 SV=2
1576	1	Uniprot_Human	Q9BRS2	47	65542	2	2	2	2	0.16	Serine/threonine-protein kinase RIO1 OS=Homo sapiens OX=9606 GN=RIOK1 PE=1 SV=2
1577	1	Uniprot_Human	A0A8I5KRS4	47	62742	2	2	2	2	0.16	Myotubularin OS=Homo sapiens OX=9606 GN=MTM1 PE=4 SV=1
1578	1	Uniprot_Human	A0A1X7SC65	47	13626	2	2	2	2	0.98	Heat shock protein beta-6 (Fragment) OS=Homo sapiens OX=9606 GN=HSPB6 PE=1 SV=1
1579	1	Uniprot_Human	K7ERF1	47	22081	1	1	1	1	0.24	Eukaryotic translation initiation factor 3 subunit K OS=Homo sapiens OX=9606 GN=EIF3K PE=1 SV=1
1580	1	Uniprot_Human	A0A804HIG6	47	32838	1	1	1	1	0.15	Chitobiosyldiphosphodolichol beta-mannosyltransferase OS=Homo sapiens OX=9606 GN=ALG1 PE=1 SV=1
1581	1	Uniprot_Human	Q96RL7	47	360047	1	1	1	1	0.01	Intermembrane lipid transfer protein VPS13A OS=Homo sapiens OX=9606 GN=VPS13A PE=1 SV=2
1582	1	Uniprot_Human	A0A8I5KT00	47	167142	2	2	2	2	0.06	Condensin-2 complex subunit D3 OS=Homo sapiens OX=9606 GN=NCAPD3 PE=4 SV=1
1583	1	Uniprot_Human	P36915	47	68619	2	2	2	2	0.15	Guanine nucleotide-binding protein-like 1 OS=Homo sapiens OX=9606 GN=GNL1 PE=1 SV=2
1584	1	Uniprot_Human	Q86X83	47	22731	2	2	2	2	0.51	COMM domain-containing protein 2 OS=Homo sapiens OX=9606 GN=COMMD2 PE=1 SV=2
1585	1	Uniprot_Human	Q9P0J7	46	41919	2	2	2	2	0.25	E3 ubiquitin-protein ligase KCMF1 OS=Homo sapiens OX=9606 GN=KCMF1 PE=1 SV=2
1586	1	Uniprot_Human	P00540	46	37796	7	7	1	1	0.13	Proto-oncogene serine/threonine-protein kinase mos OS=Homo sapiens OX=9606 GN=MOS PE=1 SV=1
1587	1	Uniprot_Human	Q9Y2V2	46	15882	1	1	1	1	0.34	Calcium-regulated heat-stable protein 1 OS=Homo sapiens OX=9606 GN=CARHSP1 PE=1 SV=2
1588	1	Uniprot_Human	Q5T181	46	14840	1	1	1	1	0.37	SHC-transforming protein 1 (Fragment) OS=Homo sapiens OX=9606 GN=SHC1 PE=1 SV=1
1589	1	Uniprot_Human	Q9Y3C6	46	18225	1	1	1	1	0.29	Peptidyl-prolyl cis-trans isomerase-like 1 OS=Homo sapiens OX=9606 GN=PPIL1 PE=1 SV=1
1590	1	Uniprot_Human	A0A1B0GTG2	45	58103	2	2	2	2	0.18	Alpha-aminoadipic semialdehyde dehydrogenase OS=Homo sapiens OX=9606 GN=ALDH7A1 PE=1 SV=1
1591	1	Uniprot_Human	M0R0F9	46	49682	1	1	1	1	0.1	Cdc42-interacting protein 4 OS=Homo sapiens OX=9606 GN=TRIP10 PE=1 SV=1
1592	1	Uniprot_Human	Q9UKX7	46	50113	1	1	1	1	0.1	Nuclear pore complex protein Nup50 OS=Homo sapiens OX=9606 GN=NUP50 PE=1 SV=2
1593	1	Uniprot_Human	Q92665	46	45290	1	1	1	1	0.11	28S ribosomal protein S31, mitochondrial OS=Homo sapiens OX=9606 GN=MRPS31 PE=1 SV=3
1594	1	Uniprot_Human	Q13423	46	113823	4	4	4	4	0.18	NAD(P) transhydrogenase, mitochondrial OS=Homo sapiens OX=9606 GN=NNT PE=1 SV=3
1595	1	Uniprot_Human	A0A0B4J2E5	46	102386	2	2	2	2	0.1	Utp12 domain-containing protein OS=Homo sapiens OX=9606 GN=LOC102724159 PE=1 SV=1
1596	1	Uniprot_Human	M0QX52	46	14910	1	1	1	1	0.37	Microtubule-associated protein RP/EB family member 2 (Fragment) OS=Homo sapiens OX=9606 GN=MAPRE2 PE=1 SV=1
1597	1	Uniprot_Human	A0A2H2FJL5	46	58805	1	1	1	1	0.08	CCR4-NOT transcription complex subunit 3 OS=Homo sapiens OX=9606 GN=CNOT3 PE=1 SV=1
1598	1	Uniprot_Human	C9J9J4	46	23042	1	1	1	1	0.23	55 kDa erythrocyte membrane protein (Fragment) OS=Homo sapiens OX=9606 GN=MPP1 PE=1 SV=1
1599	1	Uniprot_Human	A0A087WUE9	46	117364	2	2	2	2	0.08	Symplekin OS=Homo sapiens OX=9606 GN=SYMPK PE=1 SV=1
1600	1	Uniprot_Human	O95433	46	38250	3	3	3	3	0.45	Activator of 90 kDa heat shock protein ATPase homolog 1 OS=Homo sapiens OX=9606 GN=AHSA1 PE=1 SV=1
1601	1	Uniprot_Human	Q0VDF9	46	54760	1	1	1	1	0.09	Heat shock 70 kDa protein 14 OS=Homo sapiens OX=9606 GN=HSPA14 PE=1 SV=1
1602	1	Uniprot_Human	C9J3R0	46	28405	1	1	1	1	0.18	Regulator of chromosome condensation (Fragment) OS=Homo sapiens OX=9606 GN=RCC1 PE=1 SV=9
1603	1	Uniprot_Human	P24386	46	73429	2	2	2	2	0.14	Rab proteins geranylgeranyltransferase component A 1 OS=Homo sapiens OX=9606 GN=CHM PE=1 SV=3
1604	1	Uniprot_Human	O75436	45	38146	3	3	3	3	0.45	Vacuolar protein sorting-associated protein 26A OS=Homo sapiens OX=9606 GN=VPS26A PE=1 SV=2
1605	1	Uniprot_Human	A0A804HI79	45	18475	2	2	2	2	0.66	Retinitis pigmentosa 9 protein OS=Homo sapiens OX=9606 GN=RP9 PE=1 SV=1
1606	1	Uniprot_Human	Q9H4L5	45	101160	1	1	1	1	0.05	Oxysterol-binding protein-related protein 3 OS=Homo sapiens OX=9606 GN=OSBPL3 PE=1 SV=1
1607	1	Uniprot_Human	Q53GA4	45	17082	2	2	2	2	0.73	Pleckstrin homology-like domain family A member 2 OS=Homo sapiens OX=9606 GN=PHLDA2 PE=1 SV=2
1608	1	Uniprot_Human	A0A087WXB0	45	35023	2	2	2	2	0.31	Secretory carrier-associated membrane protein OS=Homo sapiens OX=9606 GN=SCAMP1 PE=1 SV=1
1609	1	Uniprot_Human	A0A087WZ62	45	95860	2	2	2	2	0.1	Mannosyltransferase OS=Homo sapiens OX=9606 PE=3 SV=1
1610	1	Uniprot_Human	O14524	45	50607	1	1	1	1	0.1	Nuclear envelope integral membrane protein 1 OS=Homo sapiens OX=9606 GN=NEMP1 PE=1 SV=2
1611	1	Uniprot_Human	C9JP16	45	41406	3	3	2	2	0.26	Cartilage-associated protein OS=Homo sapiens OX=9606 GN=CRTAP PE=1 SV=1
1612	1	Uniprot_Human	B8ZZY2	45	56378	2	2	2	2	0.18	Arf-GAP domain and FG repeat-containing protein 1 OS=Homo sapiens OX=9606 GN=AGFG1 PE=1 SV=1
1613	1	Uniprot_Human	Q96HE9	45	40060	1	1	1	1	0.12	Proline-rich protein 11 OS=Homo sapiens OX=9606 GN=PRR11 PE=1 SV=1
1614	1	Uniprot_Human	E9PC54	45	35173	1	1	1	1	0.14	Guanine nucleotide-binding protein subunit alpha-12 OS=Homo sapiens OX=9606 GN=GNA12 PE=1 SV=1
1615	1	Uniprot_Human	Q96P53	45	45125	1	1	1	1	0.11	WD repeat and FYVE domain-containing protein 2 OS=Homo sapiens OX=9606 GN=WDFY2 PE=1 SV=2
1616	1	Uniprot_Human	F8VVA7	45	22326	2	2	2	2	0.52	Coatomer subunit zeta OS=Homo sapiens OX=9606 GN=COPZ1 PE=1 SV=1
1617	1	Uniprot_Human	A6ND22	45	11143	1	1	1	1	0.52	28S ribosomal protein S16, mitochondrial OS=Homo sapiens OX=9606 GN=MRPS16 PE=1 SV=1
1618	1	Uniprot_Human	B1AJY5	45	20204	1	1	1	1	0.26	26S proteasome non-ATPase regulatory subunit 10 OS=Homo sapiens OX=9606 GN=PSMD10 PE=1 SV=1
1619	1	Uniprot_Human	Q92504	45	50087	1	1	1	1	0.1	Zinc transporter SLC39A7 OS=Homo sapiens OX=9606 GN=SLC39A7 PE=1 SV=2
1620	1	Uniprot_Human	A0A087WX59	45	37481	1	1	1	1	0.13	Proteasomal ubiquitin receptor ADRM1 OS=Homo sapiens OX=9606 GN=ADRM1 PE=1 SV=1
1621	1	Uniprot_Human	O95391	45	68344	1	1	1	1	0.07	Pre-mRNA-splicing factor SLU7 OS=Homo sapiens OX=9606 GN=SLU7 PE=1 SV=2
1622	1	Uniprot_Human	E9PC90	45	44903	2	2	2	2	0.23	G2/mitotic-specific cyclin-B1 (Fragment) OS=Homo sapiens OX=9606 GN=CCNB1 PE=1 SV=1
1623	1	Uniprot_Human	A0A804HJD7	45	58419	2	2	2	2	0.18	Glutamate dehydrogenase OS=Homo sapiens OX=9606 GN=GLUD1 PE=1 SV=1
1624	1	Uniprot_Human	Q99661	45	81261	2	2	2	2	0.12	Kinesin-like protein KIF2C OS=Homo sapiens OX=9606 GN=KIF2C PE=1 SV=2
1625	1	Uniprot_Human	A0A087WTU1	45	67416	2	2	2	2	0.15	Leucine-rich repeat-containing protein 41 OS=Homo sapiens OX=9606 GN=LRRC41 PE=1 SV=1
1626	1	Uniprot_Human	I3L161	45	18264	2	2	2	2	0.67	Phospholipid scramblase (Fragment) OS=Homo sapiens OX=9606 GN=PLSCR3 PE=1 SV=1
1627	1	Uniprot_Human	C9J8T0	45	47846	1	1	1	1	0.1	Selenocysteine-specific elongation factor OS=Homo sapiens OX=9606 GN=EEFSEC PE=1 SV=1
1628	1	Uniprot_Human	A0A075B768	45	29079	1	1	1	1	0.18	RAB11-binding protein RELCH (Fragment) OS=Homo sapiens OX=9606 GN=RELCH PE=1 SV=1
1629	1	Uniprot_Human	H0YKD0	44	12127	2	2	2	2	1.15	Isocitrate dehydrogenase [NAD] subunit alpha, mitochondrial (Fragment) OS=Homo sapiens OX=9606 GN=IDH3A PE=1 SV=1
1630	1	Uniprot_Human	P33981	44	97011	3	3	3	3	0.16	Dual specificity protein kinase TTK OS=Homo sapiens OX=9606 GN=TTK PE=1 SV=2
1631	1	Uniprot_Human	A0A0S2Z5D0	44	19287	1	1	1	1	0.27	Ceroid-lipofuscinosis neuronal 6 late infantile variant isoform 2 OS=Homo sapiens OX=9606 GN=CLN6 PE=1 SV=1
1632	1	Uniprot_Human	Q66K74	44	112142	2	2	2	2	0.09	Microtubule-associated protein 1S OS=Homo sapiens OX=9606 GN=MAP1S PE=1 SV=2
1633	1	Uniprot_Human	Q9GZR2	44	46643	2	2	2	2	0.22	RNA exonuclease 4 OS=Homo sapiens OX=9606 GN=REXO4 PE=1 SV=2
1634	1	Uniprot_Human	M0QYC4	44	9765	2	2	1	1	0.6	Zinc finger protein 429 (Fragment) OS=Homo sapiens OX=9606 GN=ZNF429 PE=4 SV=1
1635	1	Uniprot_Human	E7EN44	44	68012	2	2	2	2	0.15	Lon protease homolog 2, peroxisomal OS=Homo sapiens OX=9606 GN=LONP2 PE=1 SV=1
1636	1	Uniprot_Human	Q7Z2Z2	44	125350	5	5	4	4	0.16	Elongation factor-like GTPase 1 OS=Homo sapiens OX=9606 GN=EFL1 PE=1 SV=2
1637	1	Uniprot_Human	Q15075	44	162367	2	2	2	2	0.06	Early endosome antigen 1 OS=Homo sapiens OX=9606 GN=EEA1 PE=1 SV=2
1638	1	Uniprot_Human	G3XAJ6	44	58726	1	1	1	1	0.08	Raft-linking protein, isoform CRA_c OS=Homo sapiens OX=9606 GN=RFTN1 PE=1 SV=1
1639	1	Uniprot_Human	A0A3B3ISY9	44	36870	1	1	1	1	0.14	Acylglycerol kinase, mitochondrial OS=Homo sapiens OX=9606 GN=AGK PE=1 SV=1
1640	1	Uniprot_Human	A0A590UK92	44	63212	2	2	2	2	0.16	Telomerase reverse transcriptase OS=Homo sapiens OX=9606 GN=TERT PE=1 SV=1
1641	1	Uniprot_Human	P48507	44	30708	2	2	2	2	0.36	Glutamate--cysteine ligase regulatory subunit OS=Homo sapiens OX=9606 GN=GCLM PE=1 SV=1
1642	1	Uniprot_Human	Q07666	44	48197	2	2	2	2	0.22	KH domain-containing, RNA-binding, signal transduction-associated protein 1 OS=Homo sapiens OX=9606 GN=KHDRBS1 PE=1 SV=1
1643	1	Uniprot_Human	P20042	44	38364	4	4	4	4	0.63	Eukaryotic translation initiation factor 2 subunit 2 OS=Homo sapiens OX=9606 GN=EIF2S2 PE=1 SV=2
1644	1	Uniprot_Human	R4GMU7	44	22971	1	1	1	1	0.23	60S ribosomal protein L7-like 1 (Fragment) OS=Homo sapiens OX=9606 GN=RPL7L1 PE=1 SV=2
1645	1	Uniprot_Human	Q6UW02	44	52399	1	1	1	1	0.09	Cytochrome P450 20A1 OS=Homo sapiens OX=9606 GN=CYP20A1 PE=1 SV=1
1646	1	Uniprot_Human	Q9BZE1	44	48087	3	3	3	3	0.34	39S ribosomal protein L37, mitochondrial OS=Homo sapiens OX=9606 GN=MRPL37 PE=1 SV=2
1647	1	Uniprot_Human	F5GWD3	44	28892	1	1	1	1	0.18	General transcription factor IIH subunit 3 (Fragment) OS=Homo sapiens OX=9606 GN=GTF2H3 PE=1 SV=1
1648	1	Uniprot_Human	D3DTZ5	44	8500	1	1	1	1	0.71	Suppressor of Ty 4 homolog 1 (S. cerevisiae), isoform CRA_b OS=Homo sapiens OX=9606 GN=SUPT4H1 PE=1 SV=1
1649	1	Uniprot_Human	Q8NBX0	44	47121	2	2	2	2	0.22	Saccharopine dehydrogenase-like oxidoreductase OS=Homo sapiens OX=9606 GN=SCCPDH PE=1 SV=1
1650	1	Uniprot_Human	P84022	44	48050	2	2	2	2	0.22	Mothers against decapentaplegic homolog 3 OS=Homo sapiens OX=9606 GN=SMAD3 PE=1 SV=1
1651	1	Uniprot_Human	Q9Y4E6	43	163705	1	1	1	1	0.03	WD repeat-containing protein 7 OS=Homo sapiens OX=9606 GN=WDR7 PE=1 SV=2
1652	1	Uniprot_Human	Q4KMP7	43	87145	2	2	2	2	0.11	TBC1 domain family member 10B OS=Homo sapiens OX=9606 GN=TBC1D10B PE=1 SV=3
1653	1	Uniprot_Human	P09382	43	14706	2	2	2	2	0.89	Galectin-1 OS=Homo sapiens OX=9606 GN=LGALS1 PE=1 SV=2
1654	1	Uniprot_Human	P43378	43	67977	1	1	1	1	0.07	Tyrosine-protein phosphatase non-receptor type 9 OS=Homo sapiens OX=9606 GN=PTPN9 PE=1 SV=1
1655	1	Uniprot_Human	H0Y7R3	43	185772	1	1	1	1	0.03	Non-specific serine/threonine protein kinase (Fragment) OS=Homo sapiens OX=9606 GN=WNK2 PE=1 SV=1
1656	1	Uniprot_Human	A0A494C0X2	43	73754	2	2	2	2	0.14	Serine/threonine-protein kinase TBK1 OS=Homo sapiens OX=9606 GN=TBK1 PE=1 SV=1
1657	1	Uniprot_Human	F8WD88	43	9909	1	1	1	1	0.59	Histone H3-like centromeric protein A OS=Homo sapiens OX=9606 GN=CENPA PE=1 SV=1
1658	1	Uniprot_Human	O15357	43	138513	2	2	2	2	0.07	Phosphatidylinositol 3,4,5-trisphosphate 5-phosphatase 2 OS=Homo sapiens OX=9606 GN=INPPL1 PE=1 SV=2
1659	1	Uniprot_Human	O60783	43	15129	1	1	1	1	0.36	28S ribosomal protein S14, mitochondrial OS=Homo sapiens OX=9606 GN=MRPS14 PE=1 SV=1
1660	1	Uniprot_Human	Q9UHY1	43	59807	1	1	1	1	0.08	Nuclear receptor-binding protein OS=Homo sapiens OX=9606 GN=NRBP1 PE=1 SV=1
1661	1	Uniprot_Human	Q8WTT2	43	92490	1	1	1	1	0.05	Nucleolar complex protein 3 homolog OS=Homo sapiens OX=9606 GN=NOC3L PE=1 SV=1
1662	1	Uniprot_Human	A0A7I2V370	43	33462	2	2	2	2	0.33	Catechol O-methyltransferase OS=Homo sapiens OX=9606 GN=COMT PE=1 SV=1
1663	1	Uniprot_Human	Q5VU77	43	37938	2	2	2	2	0.28	Ubiquitin-associated protein 2-like (Fragment) OS=Homo sapiens OX=9606 GN=UBAP2L PE=1 SV=1
1664	1	Uniprot_Human	U3KQT6	43	36756	1	1	1	1	0.14	Transmembrane protein 161A OS=Homo sapiens OX=9606 GN=TMEM161A PE=1 SV=1
1665	1	Uniprot_Human	P30038	43	61681	2	2	2	2	0.17	Delta-1-pyrroline-5-carboxylate dehydrogenase, mitochondrial OS=Homo sapiens OX=9606 GN=ALDH4A1 PE=1 SV=3
1666	1	Uniprot_Human	U3KQU4	43	5209	1	1	1	1	1.37	Ascorbate ferrireductase (transmembrane) OS=Homo sapiens OX=9606 PE=4 SV=1
1667	1	Uniprot_Human	E7ETU7	42	41602	3	3	3	3	0.4	39S ribosomal protein L3, mitochondrial OS=Homo sapiens OX=9606 GN=MRPL3 PE=1 SV=1
1668	1	Uniprot_Human	A0A0C4DGL3	43	15386	2	2	2	2	0.83	Deoxyuridine 5'-triphosphate nucleotidohydrolase OS=Homo sapiens OX=9606 GN=DUT PE=1 SV=1
1669	1	Uniprot_Human	A0A8I5KRG4	43	26740	1	1	1	1	0.19	Exosome complex component RRP43 OS=Homo sapiens OX=9606 GN=EXOSC8 PE=4 SV=1
1670	1	Uniprot_Human	Q5TB53	43	29862	2	2	2	2	0.37	Transmembrane 9 superfamily member (Fragment) OS=Homo sapiens OX=9606 GN=TM9SF3 PE=1 SV=8
1671	1	Uniprot_Human	J3KND1	43	53425	1	1	1	1	0.09	Protein SAAL1 OS=Homo sapiens OX=9606 GN=SAAL1 PE=1 SV=1
1672	1	Uniprot_Human	Q8TC07	43	79440	2	2	2	2	0.13	TBC1 domain family member 15 OS=Homo sapiens OX=9606 GN=TBC1D15 PE=1 SV=2
1673	1	Uniprot_Human	P00403	43	25548	3	3	3	3	0.74	Cytochrome c oxidase subunit 2 OS=Homo sapiens OX=9606 GN=MT-CO2 PE=1 SV=1
1674	1	Uniprot_Human	Q9H6B4	43	41255	2	2	2	2	0.26	CXADR-like membrane protein OS=Homo sapiens OX=9606 GN=CLMP PE=1 SV=1
1675	1	Uniprot_Human	Q9BVI4	43	58431	1	1	1	1	0.08	Nucleolar complex protein 4 homolog OS=Homo sapiens OX=9606 GN=NOC4L PE=1 SV=1
1676	1	Uniprot_Human	A0A669KB29	42	74575	2	2	2	2	0.14	CXXC-type zinc finger protein 1 OS=Homo sapiens OX=9606 GN=CXXC1 PE=1 SV=1
1677	1	Uniprot_Human	A0A087WUB9	42	65661	1	1	1	1	0.07	Beta-catenin-like protein 1 OS=Homo sapiens OX=9606 GN=CTNNBL1 PE=1 SV=1
1678	1	Uniprot_Human	F8W9M2	42	7727	1	1	1	1	0.8	SWI/SNF-related matrix-associated actin-dependent regulator of chromatin subfamily A-containing DEAD/H box 1 OS=Homo sapiens OX=9606 GN=SMARCAD1 PE=1 SV=1
1679	1	Uniprot_Human	Q92890	42	34478	2	2	2	2	0.31	Ubiquitin recognition factor in ER-associated degradation protein 1 OS=Homo sapiens OX=9606 GN=UFD1 PE=1 SV=3
1680	1	Uniprot_Human	P34910	42	48636	2	2	2	2	0.21	Protein EVI2B OS=Homo sapiens OX=9606 GN=EVI2B PE=1 SV=2
1681	1	Uniprot_Human	A1IGU5	42	76231	1	1	1	1	0.06	Rho guanine nucleotide exchange factor 37 OS=Homo sapiens OX=9606 GN=ARHGEF37 PE=2 SV=2
1682	1	Uniprot_Human	G3V0I5	42	50022	1	1	1	1	0.1	NADH dehydrogenase [ubiquinone] flavoprotein 1, mitochondrial OS=Homo sapiens OX=9606 GN=NDUFV1 PE=1 SV=1
1683	1	Uniprot_Human	Q9BY32	42	21432	1	1	1	1	0.24	Inosine triphosphate pyrophosphatase OS=Homo sapiens OX=9606 GN=ITPA PE=1 SV=2
1684	1	Uniprot_Human	H0Y2V6	42	171980	5	5	1	1	0.03	Centrosomal protein of 170 kDa (Fragment) OS=Homo sapiens OX=9606 GN=CEP170 PE=1 SV=1
1685	1	Uniprot_Human	F5GYF7	42	23625	2	2	2	2	0.49	COP9 signalosome complex subunit 7a (Fragment) OS=Homo sapiens OX=9606 GN=COPS7A PE=1 SV=8
1686	1	Uniprot_Human	A0A2R8Y5P9	42	207922	2	2	1	1	0.02	Protein Shroom3 OS=Homo sapiens OX=9606 GN=SHROOM3 PE=1 SV=1
1687	1	Uniprot_Human	O43156	42	121992	2	2	2	2	0.08	TELO2-interacting protein 1 homolog OS=Homo sapiens OX=9606 GN=TTI1 PE=1 SV=3
1688	1	Uniprot_Human	A0A0U1RRM1	42	63422	1	1	1	1	0.08	Transcriptional repressor p66-beta OS=Homo sapiens OX=9606 GN=GATAD2B PE=1 SV=1
1689	1	Uniprot_Human	F5GXX5	42	9548	1	1	1	1	0.62	Dolichyl-diphosphooligosaccharide--protein glycosyltransferase subunit DAD1 OS=Homo sapiens OX=9606 GN=DAD1 PE=1 SV=1
1690	1	Uniprot_Human	A0A2R8Y422	42	17955	1	1	1	1	0.3	Ubiquitin-40S ribosomal protein S27a OS=Homo sapiens OX=9606 GN=RPS27AP5 PE=3 SV=1
1691	1	Uniprot_Human	A0A2R8Y3B3	42	44837	1	1	1	1	0.11	Peripheral plasma membrane protein CASK (Fragment) OS=Homo sapiens OX=9606 GN=CASK PE=1 SV=2
1692	1	Uniprot_Human	Q96EH3	42	26153	1	1	1	1	0.2	Mitochondrial assembly of ribosomal large subunit protein 1 OS=Homo sapiens OX=9606 GN=MALSU1 PE=1 SV=1
1693	1	Uniprot_Human	P84095	42	21295	3	3	3	3	0.93	Rho-related GTP-binding protein RhoG OS=Homo sapiens OX=9606 GN=RHOG PE=1 SV=1
1694	1	Uniprot_Human	J3KSL8	42	104179	2	2	2	2	0.1	Trafficking protein particle complex subunit 8 OS=Homo sapiens OX=9606 GN=TRAPPC8 PE=1 SV=1
1695	1	Uniprot_Human	A0A075B7C0	42	21898	1	1	1	1	0.24	Calpain small subunit 1 (Fragment) OS=Homo sapiens OX=9606 GN=CAPNS1 PE=1 SV=1
1696	1	Uniprot_Human	A0A087WT92	42	7939	1	1	1	1	0.77	Ragulator complex protein LAMTOR4 OS=Homo sapiens OX=9606 GN=LAMTOR4 PE=1 SV=1
1697	1	Uniprot_Human	Q96RD7	42	48019	1	1	1	1	0.1	Pannexin-1 OS=Homo sapiens OX=9606 GN=PANX1 PE=1 SV=4
1698	1	Uniprot_Human	P82675	42	47976	2	2	2	2	0.22	28S ribosomal protein S5, mitochondrial OS=Homo sapiens OX=9606 GN=MRPS5 PE=1 SV=2
1699	1	Uniprot_Human	G5E9V6	42	44470	2	2	2	2	0.24	Armadillo repeat-containing protein 8 OS=Homo sapiens OX=9606 GN=ARMC8 PE=1 SV=1
1700	1	Uniprot_Human	Q9Y512	42	51943	1	1	1	1	0.1	Sorting and assembly machinery component 50 homolog OS=Homo sapiens OX=9606 GN=SAMM50 PE=1 SV=3
1701	1	Uniprot_Human	Q9Y2Q3	42	25480	3	3	3	3	0.74	Glutathione S-transferase kappa 1 OS=Homo sapiens OX=9606 GN=GSTK1 PE=1 SV=3
1702	1	Uniprot_Human	G5E9D5	42	89979	2	2	2	2	0.11	Zinc phosphodiesterase ELAC protein 2 OS=Homo sapiens OX=9606 GN=ELAC2 PE=1 SV=1
1703	1	Uniprot_Human	Q9HBH5	41	36841	1	1	1	1	0.14	Retinol dehydrogenase 14 OS=Homo sapiens OX=9606 GN=RDH14 PE=1 SV=1
1704	1	Uniprot_Human	D6RCD0	41	28084	2	2	2	2	0.4	Estradiol 17-beta-dehydrogenase 11 OS=Homo sapiens OX=9606 GN=HSD17B11 PE=1 SV=2
1705	1	Uniprot_Human	E7EPR2	41	13025	1	1	1	1	0.43	Butyrophilin subfamily 3 member A1 (Fragment) OS=Homo sapiens OX=9606 GN=BTN3A1 PE=4 SV=1
1706	1	Uniprot_Human	O00264	41	21658	1	1	1	1	0.24	Membrane-associated progesterone receptor component 1 OS=Homo sapiens OX=9606 GN=PGRMC1 PE=1 SV=3
1707	1	Uniprot_Human	H3BPA3	41	12313	1	1	1	1	0.46	Cilia- and flagella-associated protein 20 (Fragment) OS=Homo sapiens OX=9606 GN=CFAP20 PE=1 SV=8
1708	1	Uniprot_Human	K7ENL7	41	11314	2	2	2	2	1.26	Vasodilator-stimulated phosphoprotein OS=Homo sapiens OX=9606 GN=VASP PE=1 SV=1
1709	1	Uniprot_Human	J3KQL8	41	48885	2	2	2	2	0.21	Apolipoprotein L2 OS=Homo sapiens OX=9606 GN=APOL2 PE=1 SV=2
1710	1	Uniprot_Human	Q8N5G2	41	76130	2	2	2	2	0.13	Macoilin OS=Homo sapiens OX=9606 GN=MACO1 PE=1 SV=1
1711	1	Uniprot_Human	Q08554	41	99924	1	1	1	1	0.05	Desmocollin-1 OS=Homo sapiens OX=9606 GN=DSC1 PE=1 SV=2
1712	1	Uniprot_Human	Q9NVH1	41	63239	2	2	2	2	0.16	DnaJ homolog subfamily C member 11 OS=Homo sapiens OX=9606 GN=DNAJC11 PE=1 SV=2
1713	1	Uniprot_Human	B1AH77	41	16765	1	1	1	1	0.32	Ras-related C3 botulinum toxin substrate 2 OS=Homo sapiens OX=9606 GN=RAC2 PE=1 SV=1
1714	1	Uniprot_Human	Q13131	41	63969	2	2	2	2	0.16	5'-AMP-activated protein kinase catalytic subunit alpha-1 OS=Homo sapiens OX=9606 GN=PRKAA1 PE=1 SV=4
1715	1	Uniprot_Human	E9PI90	41	10558	1	1	1	1	0.55	Transmembrane protein 126A OS=Homo sapiens OX=9606 GN=TMEM126A PE=1 SV=1
1716	1	Uniprot_Human	H9ZYI9	41	36828	1	1	1	1	0.14	GA binding protein transcription factor beta subunit 1 transcript variant gamma-2 OS=Homo sapiens OX=9606 GN=GABPB1 PE=1 SV=1
1717	1	Uniprot_Human	P45973	41	22211	2	2	2	2	0.53	Chromobox protein homolog 5 OS=Homo sapiens OX=9606 GN=CBX5 PE=1 SV=1
1718	1	Uniprot_Human	P28838	41	56131	1	1	1	1	0.09	Cytosol aminopeptidase OS=Homo sapiens OX=9606 GN=LAP3 PE=1 SV=3
1719	1	Uniprot_Human	Q5JY83	41	6621	1	1	1	1	0.98	RNA-binding motif protein, X-linked 2 OS=Homo sapiens OX=9606 GN=RBMX2 PE=1 SV=1
1720	1	Uniprot_Human	B8ZZV5	41	11927	1	1	1	1	0.48	39S ribosomal protein L30, mitochondrial OS=Homo sapiens OX=9606 GN=MRPL30 PE=1 SV=1
1721	1	Uniprot_Human	A0A7P0T997	41	67802	3	3	3	3	0.23	Acetyltransferase component of pyruvate dehydrogenase complex OS=Homo sapiens OX=9606 GN=DLAT PE=1 SV=1
1722	1	Uniprot_Human	Q5QPD4	41	30663	2	2	2	2	0.36	Aurora kinase (Fragment) OS=Homo sapiens OX=9606 GN=AURKA PE=1 SV=1
1723	1	Uniprot_Human	P21283	41	43914	2	2	2	2	0.24	V-type proton ATPase subunit C 1 OS=Homo sapiens OX=9606 GN=ATP6V1C1 PE=1 SV=4
1724	1	Uniprot_Human	F1DAL7	41	41601	2	2	2	2	0.25	COUP transcription factor 1 OS=Homo sapiens OX=9606 GN=NR2F1 PE=1 SV=1
1725	1	Uniprot_Human	P34932	41	94271	2	2	2	2	0.11	Heat shock 70 kDa protein 4 OS=Homo sapiens OX=9606 GN=HSPA4 PE=1 SV=4
1726	1	Uniprot_Human	Q9Y3C4	41	19648	1	1	1	1	0.27	EKC/KEOPS complex subunit TPRKB OS=Homo sapiens OX=9606 GN=TPRKB PE=1 SV=1
1727	1	Uniprot_Human	A0A0D9SEI9	41	20997	1	1	1	1	0.25	Mitochondrial glutamate carrier 1 (Fragment) OS=Homo sapiens OX=9606 GN=SLC25A22 PE=1 SV=1
1728	1	Uniprot_Human	P08754	41	40506	1	1	1	1	0.12	Guanine nucleotide-binding protein G(i) subunit alpha-3 OS=Homo sapiens OX=9606 GN=GNAI3 PE=1 SV=3
1729	1	Uniprot_Human	G5E9T8	41	29065	1	1	1	1	0.18	Golgi SNAP receptor complex member 1 (Fragment) OS=Homo sapiens OX=9606 GN=GOSR1 PE=1 SV=2
1730	1	Uniprot_Human	H0Y2Y0	40	8898	1	1	1	1	0.68	Cysteine protease ATG4B (Fragment) OS=Homo sapiens OX=9606 GN=ATG4B PE=1 SV=1
1731	1	Uniprot_Human	Q99805	40	75725	2	2	2	2	0.13	Transmembrane 9 superfamily member 2 OS=Homo sapiens OX=9606 GN=TM9SF2 PE=1 SV=1
1732	1	Uniprot_Human	P08243	40	64329	1	1	1	1	0.08	Asparagine synthetase [glutamine-hydrolyzing] OS=Homo sapiens OX=9606 GN=ASNS PE=1 SV=4
1733	1	Uniprot_Human	Q5SWX8	40	51071	1	1	1	1	0.1	Protein odr-4 homolog OS=Homo sapiens OX=9606 GN=ODR4 PE=1 SV=1
1734	1	Uniprot_Human	A0A087WTJ9	40	123989	1	1	1	1	0.04	E3 ubiquitin-protein ligase OS=Homo sapiens OX=9606 GN=UBR1 PE=1 SV=1
1735	1	Uniprot_Human	Q9H2D1	40	35385	2	2	2	2	0.3	Mitochondrial folate transporter/carrier OS=Homo sapiens OX=9606 GN=SLC25A32 PE=1 SV=2
1736	1	Uniprot_Human	Q9UKJ3	40	164098	2	2	2	2	0.06	G patch domain-containing protein 8 OS=Homo sapiens OX=9606 GN=GPATCH8 PE=1 SV=2
1737	1	Uniprot_Human	Q99643	40	18598	1	1	1	1	0.28	Succinate dehydrogenase cytochrome b560 subunit, mitochondrial OS=Homo sapiens OX=9606 GN=SDHC PE=1 SV=1
1738	1	Uniprot_Human	A0A0A0MS07	40	31963	1	1	1	1	0.16	Immunoglobulin heavy constant gamma 1 (Fragment) OS=Homo sapiens OX=9606 GN=IGHG1 PE=1 SV=1
1739	1	Uniprot_Human	O75531	40	10052	1	1	1	1	0.58	Barrier-to-autointegration factor OS=Homo sapiens OX=9606 GN=BANF1 PE=1 SV=1
1740	1	Uniprot_Human	A0A6Q8PGS9	39	73453	2	2	2	2	0.14	Mitofusin-2 OS=Homo sapiens OX=9606 GN=MFN2 PE=1 SV=1
1741	1	Uniprot_Human	Q5R3B4	40	11673	1	1	1	1	0.49	Mitochondrial pyruvate carrier (Fragment) OS=Homo sapiens OX=9606 GN=MPC2 PE=1 SV=1
1742	1	Uniprot_Human	Q8TEV9	40	104956	2	2	2	2	0.09	Guanine nucleotide exchange protein SMCR8 OS=Homo sapiens OX=9606 GN=SMCR8 PE=1 SV=2
1743	1	Uniprot_Human	Q5JRI1	40	20900	2	2	2	2	0.57	Serine/arginine-rich-splicing factor 10 OS=Homo sapiens OX=9606 GN=SRSF10 PE=1 SV=1
1744	1	Uniprot_Human	Q9Y5K6	40	71407	1	1	1	1	0.07	CD2-associated protein OS=Homo sapiens OX=9606 GN=CD2AP PE=1 SV=1
1745	1	Uniprot_Human	A0A087WY85	40	16807	1	1	1	1	0.32	Ubiquitin-conjugating enzyme E2 D3 OS=Homo sapiens OX=9606 GN=UBE2D3 PE=1 SV=1
1746	1	Uniprot_Human	I3L521	40	16537	1	1	1	1	0.33	RRM domain-containing protein (Fragment) OS=Homo sapiens OX=9606 PE=4 SV=1
1747	1	Uniprot_Human	H0Y8W9	40	4148	1	1	1	1	1.94	Oncostatin-M-specific receptor subunit beta (Fragment) OS=Homo sapiens OX=9606 GN=OSMR PE=1 SV=1
1748	1	Uniprot_Human	H3BQB1	40	17551	3	3	3	3	1.22	Adenine phosphoribosyltransferase (Fragment) OS=Homo sapiens OX=9606 GN=APRT PE=1 SV=1
1749	1	Uniprot_Human	Q9ULC4	40	20542	2	2	2	2	0.58	Malignant T-cell-amplified sequence 1 OS=Homo sapiens OX=9606 GN=MCTS1 PE=1 SV=1
1750	1	Uniprot_Human	A0A087WU65	40	50704	1	1	1	1	0.1	Vacuolar protein sorting-associated protein 45 OS=Homo sapiens OX=9606 GN=VPS45 PE=1 SV=1
1751	1	Uniprot_Human	Q5T447	40	97051	1	1	1	1	0.05	E3 ubiquitin-protein ligase HECTD3 OS=Homo sapiens OX=9606 GN=HECTD3 PE=1 SV=1
1752	1	Uniprot_Human	H0YIB4	40	12717	1	1	1	1	0.44	Serine/arginine-rich-splicing factor 9 (Fragment) OS=Homo sapiens OX=9606 GN=SRSF9 PE=1 SV=8
1753	1	Uniprot_Human	P78324	40	54933	1	1	1	1	0.09	Tyrosine-protein phosphatase non-receptor type substrate 1 OS=Homo sapiens OX=9606 GN=SIRPA PE=1 SV=2
1754	1	Uniprot_Human	A0A0A0MRE5	40	124695	2	2	2	2	0.08	Arf-GAP with SH3 domain, ANK repeat and PH domain-containing protein 1 OS=Homo sapiens OX=9606 GN=ASAP1 PE=1 SV=1
1755	1	Uniprot_Human	J3KN29	40	24538	1	1	1	1	0.21	26S proteasome non-ATPase regulatory subunit 9 OS=Homo sapiens OX=9606 GN=PSMD9 PE=1 SV=1
1756	1	Uniprot_Human	Q13595	40	32669	1	1	1	1	0.16	Transformer-2 protein homolog alpha OS=Homo sapiens OX=9606 GN=TRA2A PE=1 SV=1
1757	1	Uniprot_Human	A0A0J9YVP0	40	224931	2	2	2	2	0.04	E3 ubiquitin-protein ligase HERC2 (Fragment) OS=Homo sapiens OX=9606 GN=HERC2 PE=1 SV=1
1758	1	Uniprot_Human	A0A075B6F9	40	33410	1	1	1	1	0.15	Nitric oxide synthase-interacting protein OS=Homo sapiens OX=9606 GN=NOSIP PE=1 SV=1
1759	1	Uniprot_Human	Q8TBA6	39	82974	2	2	2	2	0.12	Golgin subfamily A member 5 OS=Homo sapiens OX=9606 GN=GOLGA5 PE=1 SV=3
1760	1	Uniprot_Human	Q9Y6J9	39	67772	1	1	1	1	0.07	TAF6-like RNA polymerase II p300/CBP-associated factor-associated factor 65 kDa subunit 6L OS=Homo sapiens OX=9606 GN=TAF6L PE=1 SV=1
1761	1	Uniprot_Human	C9J0I9	39	50530	1	1	1	1	0.1	Nuclear-interacting partner of ALK OS=Homo sapiens OX=9606 GN=ZC3HC1 PE=1 SV=1
1762	1	Uniprot_Human	Q14232	38	33691	2	2	2	2	0.32	Translation initiation factor eIF-2B subunit alpha OS=Homo sapiens OX=9606 GN=EIF2B1 PE=1 SV=1
1763	1	Uniprot_Human	A0A087WX60	39	112647	2	2	2	2	0.09	Myopalladin OS=Homo sapiens OX=9606 GN=MYPN PE=1 SV=1
1764	1	Uniprot_Human	A8MXH2	39	18141	2	2	2	2	0.68	Nucleosome assembly protein 1-like 4 (Fragment) OS=Homo sapiens OX=9606 GN=NAP1L4 PE=1 SV=2
1765	1	Uniprot_Human	A0A7I2V2C6	39	8435	1	1	1	1	0.72	Probable ribosome biogenesis protein RLP24 OS=Homo sapiens OX=9606 GN=RSL24D1 PE=1 SV=1
1766	1	Uniprot_Human	O00483	39	9364	1	1	1	1	0.64	Cytochrome c oxidase subunit NDUFA4 OS=Homo sapiens OX=9606 GN=NDUFA4 PE=1 SV=1
1767	1	Uniprot_Human	A0A590UJX5	39	53763	2	2	2	2	0.19	AMP deaminase 2 OS=Homo sapiens OX=9606 GN=AMPD2 PE=1 SV=2
1768	1	Uniprot_Human	B9A047	39	26156	1	1	1	1	0.2	Ankyrin repeat and SOCS box protein 1 OS=Homo sapiens OX=9606 GN=ASB1 PE=1 SV=1
1769	1	Uniprot_Human	P50395	39	50631	6	6	6	6	0.75	Rab GDP dissociation inhibitor beta OS=Homo sapiens OX=9606 GN=GDI2 PE=1 SV=2
1770	1	Uniprot_Human	A0A7I2YQ78	39	26651	3	3	3	3	0.7	Casein kinase II subunit beta OS=Homo sapiens OX=9606 GN=CSNK2B PE=1 SV=1
1771	1	Uniprot_Human	A0A8I5KWV3	39	62234	2	2	2	2	0.16	Double-strand-break repair protein rad21 homolog OS=Homo sapiens OX=9606 GN=RAD21 PE=4 SV=1
1772	1	Uniprot_Human	Q9Y5V3	39	86107	1	1	1	1	0.06	Melanoma-associated antigen D1 OS=Homo sapiens OX=9606 GN=MAGED1 PE=1 SV=3
1773	1	Uniprot_Human	Q9Y570	39	42288	1	1	1	1	0.12	Protein phosphatase methylesterase 1 OS=Homo sapiens OX=9606 GN=PPME1 PE=1 SV=3
1774	1	Uniprot_Human	E9PCT3	39	12944	2	2	1	1	1.04	Caveolin OS=Homo sapiens OX=9606 GN=CAV2 PE=1 SV=1
1775	1	Uniprot_Human	H0Y8C3	39	43093	1	1	1	1	0.12	Mitochondrial carrier homolog 1 (Fragment) OS=Homo sapiens OX=9606 GN=MTCH1 PE=1 SV=1
1776	1	Uniprot_Human	A0A5F9UJX7	39	38713	3	3	3	3	0.44	45 kDa calcium-binding protein OS=Homo sapiens OX=9606 GN=SDF4 PE=1 SV=1
1777	1	Uniprot_Human	J3QLE5	39	17535	1	1	1	1	0.31	Small nuclear ribonucleoprotein-associated protein N (Fragment) OS=Homo sapiens OX=9606 GN=SNRPN PE=1 SV=1
1778	1	Uniprot_Human	Q8TDX7	39	34528	2	2	2	2	0.31	Serine/threonine-protein kinase Nek7 OS=Homo sapiens OX=9606 GN=NEK7 PE=1 SV=1
1779	1	Uniprot_Human	Q96A72	39	17265	2	2	2	2	0.71	Protein mago nashi homolog 2 OS=Homo sapiens OX=9606 GN=MAGOHB PE=1 SV=1
1780	1	Uniprot_Human	G3V5V3	39	113878	1	1	1	1	0.04	Ribosome quality control complex subunit NEMF (Fragment) OS=Homo sapiens OX=9606 GN=NEMF PE=1 SV=8
1781	1	Uniprot_Human	A0A7P0T9G6	39	55800	2	2	2	2	0.18	Tubulin gamma chain OS=Homo sapiens OX=9606 GN=TUBG1 PE=1 SV=1
1782	1	Uniprot_Human	A0A8I5KUM4	39	56291	2	2	2	2	0.18	Serine palmitoyltransferase 1 OS=Homo sapiens OX=9606 GN=SPTLC1 PE=4 SV=1
1783	1	Uniprot_Human	B1AKP8	39	85846	2	2	2	2	0.12	Non-specific serine/threonine protein kinase OS=Homo sapiens OX=9606 GN=MTOR PE=1 SV=1
1784	1	Uniprot_Human	H3BPJ9	39	19246	1	1	1	1	0.28	NADH dehydrogenase [ubiquinone] 1 beta subcomplex subunit 10 OS=Homo sapiens OX=9606 GN=NDUFB10 PE=1 SV=1
1785	1	Uniprot_Human	A0A0S2Z4L5	39	69469	2	2	2	2	0.15	Non-specific serine/threonine protein kinase (Fragment) OS=Homo sapiens OX=9606 GN=RAF1 PE=2 SV=1
1786	1	Uniprot_Human	V9GY11	39	20808	1	1	1	1	0.25	28S ribosomal protein S29, mitochondrial (Fragment) OS=Homo sapiens OX=9606 GN=DAP3 PE=1 SV=1
1787	1	Uniprot_Human	G5EA06	39	41303	2	2	2	2	0.26	28S ribosomal protein S27, mitochondrial OS=Homo sapiens OX=9606 GN=MRPS27 PE=1 SV=1
1788	1	Uniprot_Human	Q9H993	38	51140	1	1	1	1	0.1	Damage-control phosphatase ARMT1 OS=Homo sapiens OX=9606 GN=ARMT1 PE=1 SV=1
1789	1	Uniprot_Human	Q06190	38	130195	1	1	1	1	0.04	Serine/threonine-protein phosphatase 2A regulatory subunit B'' subunit alpha OS=Homo sapiens OX=9606 GN=PPP2R3A PE=1 SV=1
1790	1	Uniprot_Human	O75165	38	254252	1	1	1	1	0.02	DnaJ homolog subfamily C member 13 OS=Homo sapiens OX=9606 GN=DNAJC13 PE=1 SV=5
1791	1	Uniprot_Human	I3L4E1	38	12019	1	1	1	1	0.47	Calcium-binding and coiled-coil domain-containing protein 2 OS=Homo sapiens OX=9606 GN=CALCOCO2 PE=1 SV=1
1792	1	Uniprot_Human	P86790	38	55830	2	2	2	2	0.18	Vacuolar fusion protein CCZ1 homolog B OS=Homo sapiens OX=9606 GN=CCZ1B PE=1 SV=1
[truncated: 870 more rows]

## Sheet: BioID2 pulldown_Control
Family	Member	Database	Accession	Score	Mass	Num. of matches	Num. of significant matches	Num. of sequences	Num. of significant sequences	emPAI	Description
1	1	Uniprot_Human	P62805	7889	11360	324	324	12	12	458.8	Histone H4 OS=Homo sapiens OX=9606 GN=H4C1 PE=1 SV=2
2	1	Uniprot_Human	P08670	6624	53619	277	277	37	37	56.46	Vimentin OS=Homo sapiens OX=9606 GN=VIM PE=1 SV=4
2	2	Uniprot_Human	K7EPT8	3555	8373	116	116	3	3	8.06	Glial fibrillary acidic protein (Fragment) OS=Homo sapiens OX=9606 GN=GFAP PE=1 SV=2
2	3	Uniprot_Human	P04264	2918	65999	116	116	43	43	24.04	Keratin, type II cytoskeletal 1 OS=Homo sapiens OX=9606 GN=KRT1 PE=1 SV=6
2	4	Uniprot_Human	P35908	1398	65393	52	52	33	33	13.51	Keratin, type II cytoskeletal 2 epidermal OS=Homo sapiens OX=9606 GN=KRT2 PE=1 SV=2
2	5	Uniprot_Human	P19013	1128	56109	48	48	6	6	0.66	Keratin, type II cytoskeletal 4 OS=Homo sapiens OX=9606 GN=KRT4 PE=1 SV=5
2	6	Uniprot_Human	Q6KB66	1111	50494	45	45	3	3	0.32	Keratin, type II cytoskeletal 80 OS=Homo sapiens OX=9606 GN=KRT80 PE=1 SV=2
2	7	Uniprot_Human	A0A1W2PQU7	1096	3430	48	48	3	3	44.53	Glial fibrillary acidic protein (Fragment) OS=Homo sapiens OX=9606 GN=GFAP PE=1 SV=1
2	8	Uniprot_Human	P04259	819	60030	38	38	25	25	7.37	Keratin, type II cytoskeletal 6B OS=Homo sapiens OX=9606 GN=KRT6B PE=1 SV=5
2	9	Uniprot_Human	P13647	786	62340	40	40	27	27	8.7	Keratin, type II cytoskeletal 5 OS=Homo sapiens OX=9606 GN=KRT5 PE=1 SV=3
2	10	Uniprot_Human	P02538	728	60008	34	34	24	24	6.15	Keratin, type II cytoskeletal 6A OS=Homo sapiens OX=9606 GN=KRT6A PE=1 SV=3
2	11	Uniprot_Human	E7EMV2	242	78834	13	13	11	11	0.94	Neurofilament medium polypeptide OS=Homo sapiens OX=9606 GN=NEFM PE=1 SV=1
2	12	Uniprot_Human	Q8N1N4	152	56830	5	5	5	5	0.52	Keratin, type II cytoskeletal 78 OS=Homo sapiens OX=9606 GN=KRT78 PE=1 SV=2
2	13	Uniprot_Human	Q7Z794	118	61864	7	7	6	6	0.58	Keratin, type II cytoskeletal 1b OS=Homo sapiens OX=9606 GN=KRT77 PE=1 SV=3
3	1	Uniprot_Human	A0A087WVQ9	4018	49838	113	113	14	14	3.14	Elongation factor 1-alpha OS=Homo sapiens OX=9606 GN=EEF1A1 PE=1 SV=2
4	1	Uniprot_Human	Q15149-4	3595	515884	161	161	157	157	3.16	Isoform 4 of Plectin OS=Homo sapiens OX=9606 GN=PLEC
4	2	Uniprot_Human	Q15149	3550	531466	160	160	156	156	2.95	Plectin OS=Homo sapiens OX=9606 GN=PLEC PE=1 SV=3
4	3	Uniprot_Human	Q15149-3	3494	517716	159	159	155	155	3.06	Isoform 3 of Plectin OS=Homo sapiens OX=9606 GN=PLEC
4	4	Uniprot_Human	A0A7P0MQR8	80	837444	3	3	3	3	0.02	Microtubule-actin cross-linking factor 1, isoforms 1/2/3/5 OS=Homo sapiens OX=9606 GN=MACF1 PE=1 SV=1
5	1	Uniprot_Human	H7BY10	3198	17792	151	151	10	10	17.04	60S ribosomal protein L23a (Fragment) OS=Homo sapiens OX=9606 GN=RPL23A PE=1 SV=1
6	1	Uniprot_Human	Q6FI13	2878	14087	197	197	7	7	13	Histone H2A type 2-A OS=Homo sapiens OX=9606 GN=H2AC18 PE=1 SV=3
6	2	Uniprot_Human	P16104	1625	15135	158	158	6	6	5.37	Histone H2AX OS=Homo sapiens OX=9606 GN=H2AX PE=1 SV=2
6	3	Uniprot_Human	P0C0S5	1480	13545	147	147	5	5	4.56	Histone H2A.Z OS=Homo sapiens OX=9606 GN=H2AZ1 PE=1 SV=2
6	4	Uniprot_Human	Q8IUE6	715	13987	59	59	7	7	9.25	Histone H2A type 2-B OS=Homo sapiens OX=9606 GN=H2AC21 PE=1 SV=3
7	1	Uniprot_Human	Q13085	2755	265385	150	150	87	87	4.27	Acetyl-CoA carboxylase 1 OS=Homo sapiens OX=9606 GN=ACACA PE=1 SV=2
7	2	Uniprot_Human	O00763	403	276365	22	22	11	11	0.23	Acetyl-CoA carboxylase 2 OS=Homo sapiens OX=9606 GN=ACACB PE=1 SV=3
8	1	Uniprot_Human	Q71DI3	2648	15379	119	119	6	6	7.28	Histone H3.2 OS=Homo sapiens OX=9606 GN=H3C15 PE=1 SV=3
8	2	Uniprot_Human	K7EK07	2492	14905	112	112	5	5	3.78	Histone H3 (Fragment) OS=Homo sapiens OX=9606 GN=H3-3B PE=1 SV=1
8	3	Uniprot_Human	Q5TEC6	2492	15421	110	110	5	5	3.53	Histone H3-7 OS=Homo sapiens OX=9606 GN=H3-7 PE=1 SV=1
8	4	Uniprot_Human	Q6NXT2	2452	15204	109	109	4	4	2.4	Histone H3.3C OS=Homo sapiens OX=9606 GN=H3-5 PE=1 SV=3
9	1	Uniprot_Human	U3KQK0	2619	18792	126	126	7	7	8.42	Histone H2B OS=Homo sapiens OX=9606 GN=H2BC15 PE=1 SV=1
9	2	Uniprot_Human	P06899	2482	13896	120	120	7	7	19.4	Histone H2B type 1-J OS=Homo sapiens OX=9606 GN=H2BC11 PE=1 SV=3
9	3	Uniprot_Human	Q96A08	1451	14159	84	84	4	4	2.7	Histone H2B type 1-A OS=Homo sapiens OX=9606 GN=H2BC1 PE=1 SV=3
9	4	Uniprot_Human	P55060	396	110346	33	33	14	14	0.82	Exportin-2 OS=Homo sapiens OX=9606 GN=CSE1L PE=1 SV=3
9	5	Uniprot_Human	M0QZR4	42	108256	7	7	5	5	0.24	Rho guanine nucleotide exchange factor 1 OS=Homo sapiens OX=9606 GN=ARHGEF1 PE=1 SV=1
9	6	Uniprot_Human	G3V2L5	31	9353	4	4	2	2	1.68	Ubiquinone biosynthesis monooxygenase COQ6, mitochondrial OS=Homo sapiens OX=9606 GN=COQ6 PE=1 SV=1
10	1	Uniprot_Human	P11498	2420	129551	114	114	48	48	6.2	Pyruvate carboxylase, mitochondrial OS=Homo sapiens OX=9606 GN=PC PE=1 SV=2
11	1	Uniprot_Human	P35527	1981	62027	70	70	32	32	18.49	Keratin, type I cytoskeletal 9 OS=Homo sapiens OX=9606 GN=KRT9 PE=1 SV=3
11	2	Uniprot_Human	A0A1B0GVI3	1671	63308	59	59	33	33	13.71	Keratin, type I cytoskeletal 10 OS=Homo sapiens OX=9606 GN=KRT10 PE=1 SV=2
11	3	Uniprot_Human	P08779	1092	51236	41	41	28	28	18.02	Keratin, type I cytoskeletal 16 OS=Homo sapiens OX=9606 GN=KRT16 PE=1 SV=4
11	4	Uniprot_Human	P02533	850	51529	36	36	24	24	10.88	Keratin, type I cytoskeletal 14 OS=Homo sapiens OX=9606 GN=KRT14 PE=1 SV=4
11	5	Uniprot_Human	Q7Z3Y8	392	49792	14	14	3	3	0.61	Keratin, type I cytoskeletal 27 OS=Homo sapiens OX=9606 GN=KRT27 PE=1 SV=2
11	6	Uniprot_Human	Q04695	322	48076	13	13	11	11	2.25	Keratin, type I cytoskeletal 17 OS=Homo sapiens OX=9606 GN=KRT17 PE=1 SV=2
11	7	Uniprot_Human	P19012	255	49181	12	12	11	11	1.87	Keratin, type I cytoskeletal 15 OS=Homo sapiens OX=9606 GN=KRT15 PE=1 SV=3
12	1	Uniprot_Human	P61353	1974	15788	116	116	6	6	9.65	60S ribosomal protein L27 OS=Homo sapiens OX=9606 GN=RPL27 PE=1 SV=2
13	1	Uniprot_Human	P10412	1968	21852	97	97	11	11	9.55	Histone H1.4 OS=Homo sapiens OX=9606 GN=H1-4 PE=1 SV=2
13	2	Uniprot_Human	P16403	1923	21352	98	98	10	10	8	Histone H1.2 OS=Homo sapiens OX=9606 GN=H1-2 PE=1 SV=2
13	3	Uniprot_Human	P16402	1794	22336	86	86	8	8	4.37	Histone H1.3 OS=Homo sapiens OX=9606 GN=H1-3 PE=1 SV=2
13	4	Uniprot_Human	P16401	1339	22566	64	64	11	11	8.85	Histone H1.5 OS=Homo sapiens OX=9606 GN=H1-5 PE=1 SV=3
13	5	Uniprot_Human	Q02539	733	21829	33	33	6	6	2.62	Histone H1.1 OS=Homo sapiens OX=9606 GN=H1-1 PE=1 SV=3
14	1	Uniprot_Human	Q96RQ3	1750	80422	66	66	29	29	6.38	Methylcrotonoyl-CoA carboxylase subunit alpha, mitochondrial OS=Homo sapiens OX=9606 GN=MCCC1 PE=1 SV=3
15	1	Uniprot_Human	A0A2R8Y5T0	1723	527252	92	92	91	91	1.27	Cytoplasmic dynein 1 heavy chain 1 OS=Homo sapiens OX=9606 GN=DYNC1H1 PE=1 SV=2
16	1	Uniprot_Human	P02768	1668	69321	132	132	31	31	9.14	Albumin OS=Homo sapiens OX=9606 GN=ALB PE=1 SV=2
17	1	Uniprot_Human	Q5JR95	1514	21866	100	100	10	10	7.52	40S ribosomal protein S8 OS=Homo sapiens OX=9606 GN=RPS8 PE=1 SV=1
18	1	Uniprot_Human	P12883	1434	222959	58	58	52	52	2.15	Myosin-7 OS=Homo sapiens OX=9606 GN=MYH7 PE=1 SV=5
18	2	Uniprot_Human	P12882	1432	223006	53	53	47	47	1.77	Myosin-1 OS=Homo sapiens OX=9606 GN=MYH1 PE=1 SV=3
18	3	Uniprot_Human	Q9UKX2	1325	222906	52	52	46	46	1.72	Myosin-2 OS=Homo sapiens OX=9606 GN=MYH2 PE=1 SV=1
19	1	Uniprot_Human	P07437	1350	49639	59	59	18	18	8.8	Tubulin beta chain OS=Homo sapiens OX=9606 GN=TUBB PE=1 SV=2
19	2	Uniprot_Human	P68371	1268	49799	55	55	19	19	8.71	Tubulin beta-4B chain OS=Homo sapiens OX=9606 GN=TUBB4B PE=1 SV=1
19	3	Uniprot_Human	Q13509	1047	50400	40	40	15	15	5.51	Tubulin beta-3 chain OS=Homo sapiens OX=9606 GN=TUBB3 PE=1 SV=2
19	4	Uniprot_Human	P04350	1007	49554	45	45	17	17	6.4	Tubulin beta-4A chain OS=Homo sapiens OX=9606 GN=TUBB4A PE=1 SV=2
19	5	Uniprot_Human	Q13885	1003	49875	44	44	18	18	7.83	Tubulin beta-2A chain OS=Homo sapiens OX=9606 GN=TUBB2A PE=1 SV=1
19	6	Uniprot_Human	Q9BUF5	625	49825	26	26	16	16	4.5	Tubulin beta-6 chain OS=Homo sapiens OX=9606 GN=TUBB6 PE=1 SV=1
20	1	Uniprot_Human	P05165	1309	80008	51	51	22	22	3.38	Propionyl-CoA carboxylase alpha chain, mitochondrial OS=Homo sapiens OX=9606 GN=PCCA PE=1 SV=4
21	1	Uniprot_Human	Q02878	1186	32708	64	64	15	15	7.63	60S ribosomal protein L6 OS=Homo sapiens OX=9606 GN=RPL6 PE=1 SV=3
22	1	Uniprot_Human	A0A8I5KWT8	1154	229036	52	52	51	51	1.87	Myosin-9 OS=Homo sapiens OX=9606 GN=MYH9 PE=4 SV=1
22	2	Uniprot_Human	A0A8I5KZ38	142	230017	9	9	9	9	0.2	Myosin-10 OS=Homo sapiens OX=9606 GN=MYH10 PE=4 SV=1
23	1	Uniprot_Human	P21333	1145	280564	52	52	51	51	1.37	Filamin-A OS=Homo sapiens OX=9606 GN=FLNA PE=1 SV=4
23	2	Uniprot_Human	Q14315	589	290841	25	25	25	25	0.5	Filamin-C OS=Homo sapiens OX=9606 GN=FLNC PE=1 SV=3
23	3	Uniprot_Human	A0A804HL72	292	242938	22	22	22	22	0.54	Filamin-B OS=Homo sapiens OX=9606 GN=FLNB PE=1 SV=1
24	1	Uniprot_Human	P39023	1140	46080	60	60	22	22	16.59	60S ribosomal protein L3 OS=Homo sapiens OX=9606 GN=RPL3 PE=1 SV=2
25	1	Uniprot_Human	P12111	1099	343457	50	50	50	50	0.99	Collagen alpha-3(VI) chain OS=Homo sapiens OX=9606 GN=COL6A3 PE=1 SV=5
26	1	Uniprot_Human	P78527	990	468788	57	57	57	57	0.78	DNA-dependent protein kinase catalytic subunit OS=Homo sapiens OX=9606 GN=PRKDC PE=1 SV=3
27	1	Uniprot_Human	E7EX59	885	61615	36	36	18	18	4.84	Propionyl-CoA carboxylase beta chain, mitochondrial OS=Homo sapiens OX=9606 GN=PCCB PE=1 SV=1
27	2	Uniprot_Human	E7EUY3	847	55673	34	34	17	17	5.45	Propionyl-CoA carboxylase beta chain, mitochondrial OS=Homo sapiens OX=9606 GN=PCCB PE=1 SV=1
28	1	Uniprot_Human	P68363	875	50120	49	49	17	17	5.56	Tubulin alpha-1B chain OS=Homo sapiens OX=9606 GN=TUBA1B PE=1 SV=1
28	2	Uniprot_Human	P68366	646	49892	40	40	14	14	4	Tubulin alpha-4A chain OS=Homo sapiens OX=9606 GN=TUBA4A PE=1 SV=1
29	1	Uniprot_Human	O75367	787	39592	38	38	15	15	4.95	Core histone macro-H2A.1 OS=Homo sapiens OX=9606 GN=MACROH2A1 PE=1 SV=4
29	2	Uniprot_Human	A0A7I2V3R0	243	7707	10	10	3	3	5	Histone H2A (Fragment) OS=Homo sapiens OX=9606 GN=MACROH2A2 PE=1 SV=1
30	1	Uniprot_Human	A0A804HJ31	759	47086	35	35	20	20	8.07	Methylcrotonoyl-CoA carboxylase OS=Homo sapiens OX=9606 GN=MCCC2 PE=1 SV=1
30	2	Uniprot_Human	A0A804HJ24	737	56128	34	34	19	19	4.85	Methylcrotonoyl-CoA carboxylase OS=Homo sapiens OX=9606 GN=MCCC2 PE=1 SV=1
31	1	Uniprot_Human	O14617	739	130076	32	32	27	27	1.67	AP-3 complex subunit delta-1 OS=Homo sapiens OX=9606 GN=AP3D1 PE=1 SV=1
32	1	Uniprot_Human	A0A087X0X3	739	77518	36	36	26	26	6.05	Heterogeneous nuclear ribonucleoprotein M OS=Homo sapiens OX=9606 GN=HNRNPM PE=1 SV=1
33	1	Uniprot_Human	P06733	720	47139	27	27	13	13	3.48	Alpha-enolase OS=Homo sapiens OX=9606 GN=ENO1 PE=1 SV=2
33	2	Uniprot_Human	E5RGZ4	154	30384	4	4	3	3	0.59	Phosphopyruvate hydratase OS=Homo sapiens OX=9606 GN=ENO3 PE=1 SV=1
34	1	Uniprot_Human	A0A7I2YQG2	717	25685	40	40	9	9	6.49	Ribosomal protein L19 OS=Homo sapiens OX=9606 GN=RPL19 PE=1 SV=1
35	1	Uniprot_Human	P11388	678	174276	34	34	34	34	1.52	DNA topoisomerase 2-alpha OS=Homo sapiens OX=9606 GN=TOP2A PE=1 SV=3
35	2	Uniprot_Human	Q02880	209	183152	12	12	12	12	0.36	DNA topoisomerase 2-beta OS=Homo sapiens OX=9606 GN=TOP2B PE=1 SV=3
36	1	Uniprot_Human	A0A804HIG4	664	154998	31	31	30	30	1.5	Leucine-rich PPR motif-containing protein, mitochondrial OS=Homo sapiens OX=9606 GN=LRPPRC PE=1 SV=1
37	1	Uniprot_Human	Q92616	648	292524	34	34	34	34	0.74	eIF-2-alpha kinase activator GCN1 OS=Homo sapiens OX=9606 GN=GCN1 PE=1 SV=7
38	1	Uniprot_Human	Q86YZ3	642	282228	18	18	18	18	0.35	Hornerin OS=Homo sapiens OX=9606 GN=HRNR PE=1 SV=2
39	1	Uniprot_Human	P08238	631	83212	37	37	25	25	3.64	Heat shock protein HSP 90-beta OS=Homo sapiens OX=9606 GN=HSP90AB1 PE=1 SV=4
39	2	Uniprot_Human	P07900	575	84607	32	32	22	22	2.62	Heat shock protein HSP 90-alpha OS=Homo sapiens OX=9606 GN=HSP90AA1 PE=1 SV=5
39	3	Uniprot_Human	A0A7P0TAE1	394	90694	19	19	18	18	1.7	Endoplasmin OS=Homo sapiens OX=9606 GN=HSP90B1 PE=1 SV=1
40	1	Uniprot_Human	F8W727	604	17951	29	29	13	13	81.77	60S ribosomal protein L32 OS=Homo sapiens OX=9606 GN=RPL32 PE=1 SV=1
41	1	Uniprot_Human	A0A6Q8PFJ0	576	80854	17	17	16	16	1.55	Prelamin-A/C OS=Homo sapiens OX=9606 GN=LMNA PE=1 SV=1
42	1	Uniprot_Human	P36578	568	47667	24	24	14	14	3.42	60S ribosomal protein L4 OS=Homo sapiens OX=9606 GN=RPL4 PE=1 SV=5
43	1	Uniprot_Human	O00567	546	66009	24	24	21	21	3.83	Nucleolar protein 56 OS=Homo sapiens OX=9606 GN=NOP56 PE=1 SV=4
44	1	Uniprot_Human	P46940	537	189134	27	27	27	27	0.97	Ras GTPase-activating-like protein IQGAP1 OS=Homo sapiens OX=9606 GN=IQGAP1 PE=1 SV=1
44	2	Uniprot_Human	Q86VI3	280	184584	15	15	15	15	0.47	Ras GTPase-activating-like protein IQGAP3 OS=Homo sapiens OX=9606 GN=IQGAP3 PE=1 SV=2
45	1	Uniprot_Human	P68133	531	42024	38	38	12	12	5.01	Actin, alpha skeletal muscle OS=Homo sapiens OX=9606 GN=ACTA1 PE=1 SV=1
45	2	Uniprot_Human	A0A6Q8PFE4	358	37317	27	27	10	10	4.16	Actin, cytoplasmic 1 OS=Homo sapiens OX=9606 GN=ACTB PE=1 SV=1
46	1	Uniprot_Human	A0A6I8PRA0	531	125216	14	14	9	9	0.46	Treacle protein (Fragment) OS=Homo sapiens OX=9606 GN=TCOF1 PE=1 SV=1
47	1	Uniprot_Human	A0A087WVQ6	522	191936	31	31	31	31	1.15	Clathrin heavy chain OS=Homo sapiens OX=9606 GN=CLTC PE=1 SV=1
48	1	Uniprot_Human	P07814	522	170483	23	23	23	23	0.9	Bifunctional glutamate/proline--tRNA ligase OS=Homo sapiens OX=9606 GN=EPRS1 PE=1 SV=5
49	1	Uniprot_Human	P46821	517	270468	22	22	22	22	0.47	Microtubule-associated protein 1B OS=Homo sapiens OX=9606 GN=MAP1B PE=1 SV=2
49	2	Uniprot_Human	E9PGC8	126	331055	5	5	5	5	0.07	Microtubule-associated protein 1A OS=Homo sapiens OX=9606 GN=MAP1A PE=1 SV=1
50	1	Uniprot_Human	O76094	510	74560	17	17	17	17	1.94	Signal recognition particle subunit SRP72 OS=Homo sapiens OX=9606 GN=SRP72 PE=1 SV=3
51	1	Uniprot_Human	A0A075B6Z2	507	2220	86	86	1	1	5.64	T cell receptor alpha joining 56 (Fragment) OS=Homo sapiens OX=9606 GN=TRAJ56 PE=4 SV=1
52	1	Uniprot_Human	P25705	496	59714	17	17	15	15	2.84	ATP synthase subunit alpha, mitochondrial OS=Homo sapiens OX=9606 GN=ATP5F1A PE=1 SV=1
53	1	Uniprot_Human	P61247	494	29926	29	29	11	11	7.99	40S ribosomal protein S3a OS=Homo sapiens OX=9606 GN=RPS3A PE=1 SV=2
54	1	Uniprot_Human	Q9Y2X3	492	59541	14	14	13	13	1.81	Nucleolar protein 58 OS=Homo sapiens OX=9606 GN=NOP58 PE=1 SV=1
55	1	Uniprot_Human	P02751	492	272150	23	23	23	23	0.49	Fibronectin OS=Homo sapiens OX=9606 GN=FN1 PE=1 SV=5
56	1	Uniprot_Human	Q9BVP2	487	61954	24	24	16	16	2.66	Guanine nucleotide-binding protein-like 3 OS=Homo sapiens OX=9606 GN=GNL3 PE=1 SV=2
57	1	Uniprot_Human	P07305	481	20850	17	17	5	5	2.84	Histone H1.0 OS=Homo sapiens OX=9606 GN=H1-0 PE=1 SV=3
58	1	Uniprot_Human	A0A2R8YD58	453	44390	19	19	15	15	4.47	Casein kinase II subunit alpha OS=Homo sapiens OX=9606 GN=CSNK2A1 PE=1 SV=1
58	2	Uniprot_Human	P19784	263	41187	13	13	12	12	2.95	Casein kinase II subunit alpha' OS=Homo sapiens OX=9606 GN=CSNK2A2 PE=1 SV=1
59	1	Uniprot_Human	A0A804HII9	452	105374	19	19	19	19	1.35	Alpha-actinin-1 OS=Homo sapiens OX=9606 GN=ACTN1 PE=1 SV=1
59	2	Uniprot_Human	P35609	427	103788	16	16	16	16	1.07	Alpha-actinin-2 OS=Homo sapiens OX=9606 GN=ACTN2 PE=1 SV=1
59	3	Uniprot_Human	F5GXS2	410	104789	18	18	18	18	1.26	Actinin, alpha 4, isoform CRA_a OS=Homo sapiens OX=9606 GN=ACTN4 PE=1 SV=3
60	1	Uniprot_Human	P15924	444	331569	33	33	30	30	0.56	Desmoplakin OS=Homo sapiens OX=9606 GN=DSP PE=1 SV=3
61	1	Uniprot_Human	Q8WUM4	441	95963	18	18	18	18	1.43	Programmed cell death 6-interacting protein OS=Homo sapiens OX=9606 GN=PDCD6IP PE=1 SV=1
62	1	Uniprot_Human	E9PD53	439	144365	19	19	19	19	0.87	Structural maintenance of chromosomes protein OS=Homo sapiens OX=9606 GN=SMC4 PE=1 SV=1
63	1	Uniprot_Human	P11142	423	70854	18	18	18	18	2.33	Heat shock cognate 71 kDa protein OS=Homo sapiens OX=9606 GN=HSPA8 PE=1 SV=1
63	2	Uniprot_Human	P11021	292	72288	13	13	13	13	1.34	Endoplasmic reticulum chaperone BiP OS=Homo sapiens OX=9606 GN=HSPA5 PE=1 SV=2
63	3	Uniprot_Human	A0A0G2JIW1	99	70066	3	3	3	3	0.22	Heat shock 70 kDa protein 1B OS=Homo sapiens OX=9606 GN=HSPA1B PE=1 SV=1
64	1	Uniprot_Human	P33993	418	81257	19	19	18	18	2.02	DNA replication licensing factor MCM7 OS=Homo sapiens OX=9606 GN=MCM7 PE=1 SV=4
65	1	Uniprot_Human	Q8TAA9	417	59937	21	21	14	14	2.26	Vang-like protein 1 OS=Homo sapiens OX=9606 GN=VANGL1 PE=1 SV=1
66	1	Uniprot_Human	P13010	417	82652	24	24	20	20	2.14	X-ray repair cross-complementing protein 5 OS=Homo sapiens OX=9606 GN=XRCC5 PE=1 SV=3
67	1	Uniprot_Human	Q9NZN4	416	61123	17	17	17	17	2.72	EH domain-containing protein 2 OS=Homo sapiens OX=9606 GN=EHD2 PE=1 SV=2
67	2	Uniprot_Human	A0A024R571	221	61888	11	11	11	11	1.31	EH domain-containing protein 1 OS=Homo sapiens OX=9606 GN=EHD1 PE=1 SV=1
67	3	Uniprot_Human	Q9H223	113	61137	6	6	6	6	0.59	EH domain-containing protein 4 OS=Homo sapiens OX=9606 GN=EHD4 PE=1 SV=1
68	1	Uniprot_Human	Q9BQG0	416	148762	19	19	19	19	0.83	Myb-binding protein 1A OS=Homo sapiens OX=9606 GN=MYBBP1A PE=1 SV=2
69	1	Uniprot_Human	H0YMW4	411	41873	15	15	15	15	4.42	Annexin OS=Homo sapiens OX=9606 GN=ANXA2 PE=1 SV=2
70	1	Uniprot_Human	Q9UHB9	408	70686	14	14	14	14	1.55	Signal recognition particle subunit SRP68 OS=Homo sapiens OX=9606 GN=SRP68 PE=1 SV=2
71	1	Uniprot_Human	P23396	404	26671	17	17	12	12	10.79	40S ribosomal protein S3 OS=Homo sapiens OX=9606 GN=RPS3 PE=1 SV=2
72	1	Uniprot_Human	O60832	398	57638	18	18	18	18	3.37	H/ACA ribonucleoprotein complex subunit DKC1 OS=Homo sapiens OX=9606 GN=DKC1 PE=1 SV=3
73	1	Uniprot_Human	Q12906	394	95279	15	15	15	15	1.11	Interleukin enhancer-binding factor 3 OS=Homo sapiens OX=9606 GN=ILF3 PE=1 SV=3
74	1	Uniprot_Human	F8VPD4	379	235873	20	20	20	20	0.49	CAD protein OS=Homo sapiens OX=9606 GN=CAD PE=1 SV=1
75	1	Uniprot_Human	A0A2R8Y849	377	15187	22	22	5	5	7.53	40S ribosomal protein S24 OS=Homo sapiens OX=9606 GN=RPS24 PE=1 SV=1
76	1	Uniprot_Human	A0A3B3IS84	374	136024	19	19	19	19	0.94	Coatomer subunit alpha OS=Homo sapiens OX=9606 GN=COPA PE=1 SV=1
77	1	Uniprot_Human	A0A669KB53	371	91115	18	18	17	17	1.42	Signal transducer and activator of transcription OS=Homo sapiens OX=9606 GN=STAT1 PE=1 SV=1
78	1	Uniprot_Human	P62701	371	29579	13	13	12	12	5.76	40S ribosomal protein S4, X isoform OS=Homo sapiens OX=9606 GN=RPS4X PE=1 SV=2
79	1	Uniprot_Human	A0A3B3IU45	370	91134	20	20	20	20	1.83	DNA replication licensing factor MCM4 OS=Homo sapiens OX=9606 GN=MCM4 PE=1 SV=1
80	1	Uniprot_Human	P16615	357	114683	16	16	15	15	0.94	Sarcoplasmic/endoplasmic reticulum calcium ATPase 2 OS=Homo sapiens OX=9606 GN=ATP2A2 PE=1 SV=1
81	1	Uniprot_Human	P18124	355	29207	17	17	13	13	7.11	60S ribosomal protein L7 OS=Homo sapiens OX=9606 GN=RPL7 PE=1 SV=1
82	1	Uniprot_Human	P18583	353	263664	18	18	17	17	0.36	Protein SON OS=Homo sapiens OX=9606 GN=SON PE=1 SV=4
83	1	Uniprot_Human	P14618	350	57900	15	15	14	14	2.13	Pyruvate kinase PKM OS=Homo sapiens OX=9606 GN=PKM PE=1 SV=4
83	2	Uniprot_Human	A0A804F6T5	321	61555	14	14	14	14	1.93	Pyruvate kinase OS=Homo sapiens OX=9606 GN=PKM PE=1 SV=1
84	1	Uniprot_Human	Q5JR04	349	107142	14	14	14	14	0.86	RNA helicase OS=Homo sapiens OX=9606 GN=MOV10 PE=1 SV=1
85	1	Uniprot_Human	P22087	347	33763	16	16	10	10	4.33	rRNA 2'-O-methyltransferase fibrillarin OS=Homo sapiens OX=9606 GN=FBL PE=1 SV=2
86	1	Uniprot_Human	Q92900	345	124267	20	20	20	20	1.14	Regulator of nonsense transcripts 1 OS=Homo sapiens OX=9606 GN=UPF1 PE=1 SV=2
87	1	Uniprot_Human	Q86VP6	345	136289	15	15	15	15	0.68	Cullin-associated NEDD8-dissociated protein 1 OS=Homo sapiens OX=9606 GN=CAND1 PE=1 SV=2
88	1	Uniprot_Human	Q9NX58	344	43607	15	15	11	11	2.66	Cell growth-regulating nucleolar protein OS=Homo sapiens OX=9606 GN=LYAR PE=1 SV=3
89	1	Uniprot_Human	A0A0A0MSX9	344	142198	18	18	17	17	0.76	Isoleucine--tRNA ligase OS=Homo sapiens OX=9606 GN=IARS1 PE=1 SV=1
90	1	Uniprot_Human	Q14974	336	97108	17	17	17	17	1.29	Importin subunit beta-1 OS=Homo sapiens OX=9606 GN=KPNB1 PE=1 SV=2
91	1	Uniprot_Human	P13639	335	95277	16	16	16	16	1.21	Elongation factor 2 OS=Homo sapiens OX=9606 GN=EEF2 PE=1 SV=4
92	1	Uniprot_Human	P60842	333	46125	19	19	17	17	4.68	Eukaryotic initiation factor 4A-I OS=Homo sapiens OX=9606 GN=EIF4A1 PE=1 SV=1
92	2	Uniprot_Human	P38919	267	46841	13	13	13	13	2.7	Eukaryotic initiation factor 4A-III OS=Homo sapiens OX=9606 GN=EIF4A3 PE=1 SV=4
93	1	Uniprot_Human	F5H2F4	332	104644	13	13	13	13	0.8	C-1-tetrahydrofolate synthase, cytoplasmic OS=Homo sapiens OX=9606 GN=MTHFD1 PE=1 SV=2
94	1	Uniprot_Human	P11387	331	90669	20	20	16	16	1.43	DNA topoisomerase 1 OS=Homo sapiens OX=9606 GN=TOP1 PE=1 SV=2
95	1	Uniprot_Human	P04844	330	69241	8	8	8	8	0.73	Dolichyl-diphosphooligosaccharide--protein glycosyltransferase subunit 2 OS=Homo sapiens OX=9606 GN=RPN2 PE=1 SV=3
96	1	Uniprot_Human	P35268	328	14778	11	11	3	3	1.58	60S ribosomal protein L22 OS=Homo sapiens OX=9606 GN=RPL22 PE=1 SV=2
97	1	Uniprot_Human	J3KTA4	327	69044	17	17	16	16	1.99	Probable ATP-dependent RNA helicase DDX5 OS=Homo sapiens OX=9606 GN=DDX5 PE=1 SV=1
97	2	Uniprot_Human	A0A0D9SF53	285	81426	16	16	16	16	1.53	RNA helicase OS=Homo sapiens OX=9606 GN=DDX3X PE=1 SV=1
97	3	Uniprot_Human	A0A1X7SBZ2	130	80204	6	6	6	6	0.42	RNA helicase OS=Homo sapiens OX=9606 GN=DDX17 PE=1 SV=1
98	1	Uniprot_Human	Q15021	325	157082	15	15	15	15	0.57	Condensin complex subunit 1 OS=Homo sapiens OX=9606 GN=NCAPD2 PE=1 SV=3
99	1	Uniprot_Human	P14923	324	81693	8	8	7	7	0.59	Junction plakoglobin OS=Homo sapiens OX=9606 GN=JUP PE=1 SV=3
99	2	Uniprot_Human	A0A2R8Y543	83	78355	2	2	2	2	0.13	Catenin beta-1 OS=Homo sapiens OX=9606 GN=CTNNB1 PE=1 SV=1
100	1	Uniprot_Human	P06576	320	56525	12	12	12	12	1.73	ATP synthase subunit beta, mitochondrial OS=Homo sapiens OX=9606 GN=ATP5F1B PE=1 SV=3
101	1	Uniprot_Human	P49411	317	49510	13	13	13	13	2.45	Elongation factor Tu, mitochondrial OS=Homo sapiens OX=9606 GN=TUFM PE=1 SV=2
102	1	Uniprot_Human	E7ETU9	317	81119	12	12	12	12	1.01	Procollagen-lysine 5-dioxygenase OS=Homo sapiens OX=9606 GN=PLOD2 PE=1 SV=1
103	1	Uniprot_Human	P12956	316	69799	21	21	19	19	2.62	X-ray repair cross-complementing protein 6 OS=Homo sapiens OX=9606 GN=XRCC6 PE=1 SV=2
103	2	Uniprot_Human	Q14683	219	143144	14	14	14	14	0.59	Structural maintenance of chromosomes protein 1A OS=Homo sapiens OX=9606 GN=SMC1A PE=1 SV=2
104	1	Uniprot_Human	Q08211	316	140869	19	19	19	19	0.89	ATP-dependent RNA helicase A OS=Homo sapiens OX=9606 GN=DHX9 PE=1 SV=4
105	1	Uniprot_Human	Q9Y678	315	97655	11	11	11	11	0.7	Coatomer subunit gamma-1 OS=Homo sapiens OX=9606 GN=COPG1 PE=1 SV=1
106	1	Uniprot_Human	Q6P2Q9	310	273427	24	24	23	23	0.49	Pre-mRNA-processing-splicing factor 8 OS=Homo sapiens OX=9606 GN=PRPF8 PE=1 SV=2
107	1	Uniprot_Human	J3QSU6	308	220712	15	15	15	15	0.38	Tenascin OS=Homo sapiens OX=9606 GN=TNC PE=1 SV=1
108	1	Uniprot_Human	P54136	307	75331	12	12	12	12	1.12	Arginine--tRNA ligase, cytoplasmic OS=Homo sapiens OX=9606 GN=RARS1 PE=1 SV=2
109	1	Uniprot_Human	P48426	306	46195	11	11	9	9	1.51	Phosphatidylinositol 5-phosphate 4-kinase type-2 alpha OS=Homo sapiens OX=9606 GN=PIP4K2A PE=1 SV=2
109	2	Uniprot_Human	P78356	302	47348	11	11	10	10	1.71	Phosphatidylinositol 5-phosphate 4-kinase type-2 beta OS=Homo sapiens OX=9606 GN=PIP4K2B PE=1 SV=1
110	1	Uniprot_Human	Q13200	306	100136	12	12	12	12	0.76	26S proteasome non-ATPase regulatory subunit 2 OS=Homo sapiens OX=9606 GN=PSMD2 PE=1 SV=3
111	1	Uniprot_Human	O60701	304	54989	8	8	8	8	0.99	UDP-glucose 6-dehydrogenase OS=Homo sapiens OX=9606 GN=UGDH PE=1 SV=1
112	1	Uniprot_Human	O00410	302	123550	11	11	11	11	0.52	Importin-5 OS=Homo sapiens OX=9606 GN=IPO5 PE=1 SV=4
113	1	Uniprot_Human	Q96PK6	302	69449	11	11	10	10	0.97	RNA-binding protein 14 OS=Homo sapiens OX=9606 GN=RBM14 PE=1 SV=2
114	1	Uniprot_Human	P09874	302	113012	20	20	20	20	1.31	Poly [ADP-ribose] polymerase 1 OS=Homo sapiens OX=9606 GN=PARP1 PE=1 SV=4
115	1	Uniprot_Human	P50454	300	46411	14	14	13	13	3.15	Serpin H1 OS=Homo sapiens OX=9606 GN=SERPINH1 PE=1 SV=2
116	1	Uniprot_Human	Q8TDD1	300	98534	11	11	11	11	0.7	ATP-dependent RNA helicase DDX54 OS=Homo sapiens OX=9606 GN=DDX54 PE=1 SV=2
117	1	Uniprot_Human	Q99848	298	34830	8	8	8	8	1.95	Probable rRNA-processing protein EBP2 OS=Homo sapiens OX=9606 GN=EBNA1BP2 PE=1 SV=2
118	1	Uniprot_Human	A0A087WTW0	297	96560	13	13	13	13	0.89	RING-type E3 ubiquitin transferase OS=Homo sapiens OX=9606 GN=UHRF1 PE=1 SV=1
119	1	Uniprot_Human	P61254	297	17248	18	18	10	10	18.77	60S ribosomal protein L26 OS=Homo sapiens OX=9606 GN=RPL26 PE=1 SV=1
119	2	Uniprot_Human	Q9UNX3	296	17246	18	18	10	10	18.77	60S ribosomal protein L26-like 1 OS=Homo sapiens OX=9606 GN=RPL26L1 PE=1 SV=1
120	1	Uniprot_Human	A0A8I5KNN2	295	89901	17	17	17	17	1.45	Nucleolar RNA helicase 2 OS=Homo sapiens OX=9606 GN=DDX21 PE=4 SV=1
121	1	Uniprot_Human	Q09666	292	628699	16	16	16	16	0.13	Neuroblast differentiation-associated protein AHNAK OS=Homo sapiens OX=9606 GN=AHNAK PE=1 SV=2
122	1	Uniprot_Human	H0YAR2	292	66608	16	16	16	16	2.11	Polyadenylate-binding protein OS=Homo sapiens OX=9606 GN=PABPC1 PE=1 SV=2
122	2	Uniprot_Human	A0A7I2V4L7	251	66458	11	11	11	11	1.19	Polyadenylate-binding protein OS=Homo sapiens OX=9606 GN=PABPC4 PE=1 SV=1
122	3	Uniprot_Human	H0YEQ8	104	12580	3	3	3	3	2.03	Polyadenylate-binding protein 4 (Fragment) OS=Homo sapiens OX=9606 GN=PABPC4 PE=1 SV=1
123	1	Uniprot_Human	O75643	289	244353	19	19	19	19	0.45	U5 small nuclear ribonucleoprotein 200 kDa helicase OS=Homo sapiens OX=9606 GN=SNRNP200 PE=1 SV=2
124	1	Uniprot_Human	P69905	288	15248	10	10	7	7	10.59	Hemoglobin subunit alpha OS=Homo sapiens OX=9606 GN=HBA1 PE=1 SV=2
125	1	Uniprot_Human	A0A7I2V2R3	287	35390	9	9	8	8	1.9	Heterogeneous nuclear ribonucleoprotein A3 OS=Homo sapiens OX=9606 GN=HNRNPA3 PE=1 SV=1
125	2	Uniprot_Human	A0A7I2V3R8	244	34118	10	10	8	8	2.02	Heterogeneous nuclear ribonucleoprotein A1 OS=Homo sapiens OX=9606 GN=HNRNPA1 PE=1 SV=1
125	3	Uniprot_Human	A0A7I2V4I6	216	34238	12	12	10	10	2.96	Heterogeneous nuclear ribonucleoproteins A2/B1 OS=Homo sapiens OX=9606 GN=HNRNPA2B1 PE=1 SV=1
125	4	Uniprot_Human	Q13151	86	30822	4	4	3	3	0.58	Heterogeneous nuclear ribonucleoprotein A0 OS=Homo sapiens OX=9606 GN=HNRNPA0 PE=1 SV=1
126	1	Uniprot_Human	F8VYV2	286	15630	9	9	6	6	4.97	60S ribosomal protein L18 OS=Homo sapiens OX=9606 GN=RPL18 PE=1 SV=1
127	1	Uniprot_Human	P22102	285	107699	13	13	13	13	0.77	Trifunctional purine biosynthetic protein adenosine-3 OS=Homo sapiens OX=9606 GN=GART PE=1 SV=1
128	1	Uniprot_Human	A0A7I2V2Y6	285	118088	16	16	15	15	0.82	Exportin-1 OS=Homo sapiens OX=9606 GN=XPO1 PE=1 SV=1
129	1	Uniprot_Human	Q96P70	285	115889	11	11	10	10	0.5	Importin-9 OS=Homo sapiens OX=9606 GN=IPO9 PE=1 SV=3
130	1	Uniprot_Human	Q9NZM1	284	234561	14	14	14	14	0.33	Myoferlin OS=Homo sapiens OX=9606 GN=MYOF PE=1 SV=1
131	1	Uniprot_Human	F5H6X6	284	96156	10	10	10	10	0.64	Neutral alpha-glucosidase AB OS=Homo sapiens OX=9606 GN=GANAB PE=1 SV=1
132	1	Uniprot_Human	P53618	284	107074	15	15	15	15	0.94	Coatomer subunit beta OS=Homo sapiens OX=9606 GN=COPB1 PE=1 SV=3
133	1	Uniprot_Human	H3BRG4	281	44607	10	10	10	10	1.88	Cytochrome b-c1 complex subunit 2, mitochondrial OS=Homo sapiens OX=9606 GN=UQCRC2 PE=1 SV=1
134	1	Uniprot_Human	P40227	280	57988	17	17	15	15	2.4	T-complex protein 1 subunit zeta OS=Homo sapiens OX=9606 GN=CCT6A PE=1 SV=3
135	1	Uniprot_Human	A0A0U1RQF0	278	273026	14	14	13	13	0.25	Fatty acid synthase OS=Homo sapiens OX=9606 GN=FASN PE=1 SV=1
135	2	Uniprot_Human	A0A087WYJ2	64	121103	4	4	3	3	0.12	DNA polymerase OS=Homo sapiens OX=9606 GN=POLD1 PE=1 SV=1
136	1	Uniprot_Human	P62424	277	29977	11	11	10	10	3.8	60S ribosomal protein L7a OS=Homo sapiens OX=9606 GN=RPL7A PE=1 SV=2
137	1	Uniprot_Human	A0A7I2V3F3	276	74799	13	13	13	13	1.27	Nucleolin OS=Homo sapiens OX=9606 GN=NCL PE=1 SV=1
138	1	Uniprot_Human	O60763	275	107828	11	11	10	10	0.55	General vesicular transport factor p115 OS=Homo sapiens OX=9606 GN=USO1 PE=1 SV=2
139	1	Uniprot_Human	Q14566	275	92831	14	14	14	14	1.04	DNA replication licensing factor MCM6 OS=Homo sapiens OX=9606 GN=MCM6 PE=1 SV=1
140	1	Uniprot_Human	I3L0N3	273	82040	12	12	12	12	1	Vesicle-fusing ATPase OS=Homo sapiens OX=9606 GN=NSF PE=1 SV=1
141	1	Uniprot_Human	B0YIW6	270	61587	9	9	9	9	0.99	Coatomer subunit delta OS=Homo sapiens OX=9606 GN=ARCN1 PE=1 SV=1
142	1	Uniprot_Human	Q5T3I0	270	50351	9	9	9	9	1.32	G patch domain-containing protein 4 OS=Homo sapiens OX=9606 GN=GPATCH4 PE=1 SV=2
143	1	Uniprot_Human	Q9Y490	270	269599	13	13	13	13	0.26	Talin-1 OS=Homo sapiens OX=9606 GN=TLN1 PE=1 SV=3
144	1	Uniprot_Human	P68871	269	15988	8	8	8	8	9.31	Hemoglobin subunit beta OS=Homo sapiens OX=9606 GN=HBB PE=1 SV=2
144	2	Uniprot_Human	P02042	187	16045	5	5	5	5	3.26	Hemoglobin subunit delta OS=Homo sapiens OX=9606 GN=HBD PE=1 SV=2
145	1	Uniprot_Human	A0A669KB05	268	102227	11	11	11	11	0.66	Catenin delta-1 OS=Homo sapiens OX=9606 GN=CTNND1 PE=1 SV=1
146	1	Uniprot_Human	Q6DD88	267	60503	10	10	10	10	1.18	Atlastin-3 OS=Homo sapiens OX=9606 GN=ATL3 PE=1 SV=1
146	2	Uniprot_Human	Q8NHH9	109	66187	4	4	4	4	0.33	Atlastin-2 OS=Homo sapiens OX=9606 GN=ATL2 PE=1 SV=2
147	1	Uniprot_Human	Q9UQE7	266	141454	12	12	12	12	0.49	Structural maintenance of chromosomes protein 3 OS=Homo sapiens OX=9606 GN=SMC3 PE=1 SV=2
148	1	Uniprot_Human	P26640	265	140387	10	10	10	10	0.4	Valine--tRNA ligase OS=Homo sapiens OX=9606 GN=VARS1 PE=1 SV=4
149	1	Uniprot_Human	P26373	263	24247	12	12	5	5	2.88	60S ribosomal protein L13 OS=Homo sapiens OX=9606 GN=RPL13 PE=1 SV=4
150	1	Uniprot_Human	P17812	263	66648	15	15	15	15	1.9	CTP synthase 1 OS=Homo sapiens OX=9606 GN=CTPS1 PE=1 SV=2
151	1	Uniprot_Human	Q5D862	263	247928	6	6	6	6	0.12	Filaggrin-2 OS=Homo sapiens OX=9606 GN=FLG2 PE=1 SV=1
152	1	Uniprot_Human	G5E948	262	157689	10	10	10	10	0.35	Mitogen-activated protein kinase kinase kinase kinase 4 OS=Homo sapiens OX=9606 GN=MAP4K4 PE=1 SV=3
152	2	Uniprot_Human	Q8N4C8	56	149729	3	3	3	3	0.1	Misshapen-like kinase 1 OS=Homo sapiens OX=9606 GN=MINK1 PE=1 SV=2
153	1	Uniprot_Human	Q8TBX8	259	47270	10	10	10	10	1.71	Phosphatidylinositol 5-phosphate 4-kinase type-2 gamma OS=Homo sapiens OX=9606 GN=PIP4K2C PE=1 SV=3
154	1	Uniprot_Human	Q96TA1	259	84085	15	15	15	15	1.32	Protein Niban 2 OS=Homo sapiens OX=9606 GN=NIBAN2 PE=1 SV=3
155	1	Uniprot_Human	P08133	259	75826	16	16	16	16	1.71	Annexin A6 OS=Homo sapiens OX=9606 GN=ANXA6 PE=1 SV=3
156	1	Uniprot_Human	S4R3G1	259	3329	24	24	3	3	50.19	Motor neuron and pancreas homeobox protein 1 (Fragment) OS=Homo sapiens OX=9606 GN=MNX1 PE=4 SV=1
157	1	Uniprot_Human	A0A087X054	258	104713	13	13	13	13	0.8	Hypoxia up-regulated protein 1 OS=Homo sapiens OX=9606 GN=HYOU1 PE=1 SV=1
158	1	Uniprot_Human	P63244	257	35055	10	10	8	8	1.93	Receptor of activated protein C kinase 1 OS=Homo sapiens OX=9606 GN=RACK1 PE=1 SV=3
159	1	Uniprot_Human	A0A2R8Y811	257	16149	5	5	4	4	2.19	40S ribosomal protein S14 (Fragment) OS=Homo sapiens OX=9606 GN=RPS14 PE=1 SV=1
160	1	Uniprot_Human	O75955	257	47326	7	7	7	7	1.01	Flotillin-1 OS=Homo sapiens OX=9606 GN=FLOT1 PE=1 SV=3
161	1	Uniprot_Human	P05023	254	112824	15	15	15	15	0.88	Sodium/potassium-transporting ATPase subunit alpha-1 OS=Homo sapiens OX=9606 GN=ATP1A1 PE=1 SV=1
162	1	Uniprot_Human	Q16891-2	254	82574	10	10	10	10	0.77	Isoform 2 of MICOS complex subunit MIC60 OS=Homo sapiens OX=9606 GN=IMMT
163	1	Uniprot_Human	Q9NSD9	254	66074	10	10	10	10	1.05	Phenylalanine--tRNA ligase beta subunit OS=Homo sapiens OX=9606 GN=FARSB PE=1 SV=3
164	1	Uniprot_Human	G3V4C1	253	32219	11	11	8	8	2.73	Heterogeneous nuclear ribonucleoproteins C1/C2 OS=Homo sapiens OX=9606 GN=HNRNPC PE=1 SV=1
165	1	Uniprot_Human	P33176	253	109617	10	10	10	10	0.54	Kinesin-1 heavy chain OS=Homo sapiens OX=9606 GN=KIF5B PE=1 SV=1
166	1	Uniprot_Human	Q5KU26	252	81465	11	11	11	11	0.89	Collectin-12 OS=Homo sapiens OX=9606 GN=COLEC12 PE=1 SV=3
167	1	Uniprot_Human	P04843	251	68527	16	16	16	16	2.02	Dolichyl-diphosphooligosaccharide--protein glycosyltransferase subunit 1 OS=Homo sapiens OX=9606 GN=RPN1 PE=1 SV=1
168	1	Uniprot_Human	A0A7P0Z4C3	248	139678	11	11	11	11	0.45	Dynactin subunit 1 OS=Homo sapiens OX=9606 GN=DCTN1 PE=1 SV=1
169	1	Uniprot_Human	P54886	246	87248	9	9	9	9	0.63	Delta-1-pyrroline-5-carboxylate synthase OS=Homo sapiens OX=9606 GN=ALDH18A1 PE=1 SV=2
170	1	Uniprot_Human	A0A0R4J2E8	245	94565	10	10	10	10	0.65	Matrin-3 OS=Homo sapiens OX=9606 GN=MATR3 PE=1 SV=1
171	1	Uniprot_Human	P61313	244	24131	12	12	11	11	7.52	60S ribosomal protein L15 OS=Homo sapiens OX=9606 GN=RPL15 PE=1 SV=2
172	1	Uniprot_Human	P25205	242	90924	13	13	13	13	0.97	DNA replication licensing factor MCM3 OS=Homo sapiens OX=9606 GN=MCM3 PE=1 SV=3
173	1	Uniprot_Human	J3QSV6	242	48179	11	11	11	11	1.94	Ribosomal L1 domain-containing protein 1 (Fragment) OS=Homo sapiens OX=9606 GN=RSL1D1 PE=1 SV=1
174	1	Uniprot_Human	A0A7I2V4Z0	241	60971	8	8	8	8	0.86	Heterogeneous nuclear ribonucleoprotein Q OS=Homo sapiens OX=9606 GN=SYNCRIP PE=1 SV=1
174	2	Uniprot_Human	O43390	203	70899	10	10	10	10	0.95	Heterogeneous nuclear ribonucleoprotein R OS=Homo sapiens OX=9606 GN=HNRNPR PE=1 SV=1
175	1	Uniprot_Human	Q969Q0	241	12461	6	6	6	6	8.38	60S ribosomal protein L36a-like OS=Homo sapiens OX=9606 GN=RPL36AL PE=1 SV=3
175	2	Uniprot_Human	H0Y5B4	219	13219	6	6	6	6	7.24	60S ribosomal protein L36a OS=Homo sapiens OX=9606 GN=RPL36A PE=1 SV=2
176	1	Uniprot_Human	O43795-2	241	124872	12	12	12	12	0.58	Isoform 2 of Unconventional myosin-Ib OS=Homo sapiens OX=9606 GN=MYO1B
176	2	Uniprot_Human	F5H6E2	165	118920	11	11	11	11	0.55	Unconventional myosin-Ic OS=Homo sapiens OX=9606 GN=MYO1C PE=1 SV=1
177	1	Uniprot_Human	P67809	239	35903	7	7	7	7	1.51	Y-box-binding protein 1 OS=Homo sapiens OX=9606 GN=YBX1 PE=1 SV=3
178	1	Uniprot_Human	A0A024R4E5	238	141352	13	13	13	13	0.55	High density lipoprotein binding protein (Vigilin), isoform CRA_a OS=Homo sapiens OX=9606 GN=HDLBP PE=1 SV=1
179	1	Uniprot_Human	P04792	237	22768	10	10	8	8	4.2	Heat shock protein beta-1 OS=Homo sapiens OX=9606 GN=HSPB1 PE=1 SV=2
180	1	Uniprot_Human	P26641	236	50087	8	8	8	8	1.13	Elongation factor 1-gamma OS=Homo sapiens OX=9606 GN=EEF1G PE=1 SV=3
181	1	Uniprot_Human	A0A1B0GVU9	234	83730	11	11	11	11	0.86	Glutamine--tRNA ligase (Fragment) OS=Homo sapiens OX=9606 GN=QARS1 PE=1 SV=1
182	1	Uniprot_Human	O00148	233	49098	9	9	9	9	1.38	ATP-dependent RNA helicase DDX39A OS=Homo sapiens OX=9606 GN=DDX39A PE=1 SV=2
183	1	Uniprot_Human	O75531	232	10052	10	10	5	5	23.46	Barrier-to-autointegration factor OS=Homo sapiens OX=9606 GN=BANF1 PE=1 SV=1
184	1	Uniprot_Human	P05976	231	21132	7	7	7	7	3.73	Myosin light chain 1/3, skeletal muscle isoform OS=Homo sapiens OX=9606 GN=MYL1 PE=1 SV=3
184	2	Uniprot_Human	B7Z6Z4	175	26690	6	6	6	6	1.88	Myosin light polypeptide 6 OS=Homo sapiens OX=9606 GN=MYL6 PE=1 SV=1
184	3	Uniprot_Human	P08590	143	21918	7	7	7	7	3.48	Myosin light chain 3 OS=Homo sapiens OX=9606 GN=MYL3 PE=1 SV=3
184	4	Uniprot_Human	F8W1I5	59	19024	2	2	2	2	0.64	Myosin light chain 6B OS=Homo sapiens OX=9606 GN=MYL6B PE=1 SV=1
185	1	Uniprot_Human	P15880	231	31305	9	9	8	8	2.33	40S ribosomal protein S2 OS=Homo sapiens OX=9606 GN=RPS2 PE=1 SV=2
186	1	Uniprot_Human	D6REX3	230	136141	9	9	9	9	0.37	Protein transport protein Sec31A OS=Homo sapiens OX=9606 GN=SEC31A PE=1 SV=1
187	1	Uniprot_Human	B0QYF8	230	15978	6	6	5	5	4.75	Myoglobin (Fragment) OS=Homo sapiens OX=9606 GN=MB PE=1 SV=1
188	1	Uniprot_Human	O43852-2	227	37111	12	12	12	12	3.59	Isoform 2 of Calumenin OS=Homo sapiens OX=9606 GN=CALU
188	2	Uniprot_Human	O43852	188	37084	12	12	12	12	3.59	Calumenin OS=Homo sapiens OX=9606 GN=CALU PE=1 SV=2
189	1	Uniprot_Human	P14868	227	57100	11	11	11	11	1.49	Aspartate--tRNA ligase, cytoplasmic OS=Homo sapiens OX=9606 GN=DARS1 PE=1 SV=2
190	1	Uniprot_Human	O75533	226	145738	12	12	12	12	0.48	Splicing factor 3B subunit 1 OS=Homo sapiens OX=9606 GN=SF3B1 PE=1 SV=3
191	1	Uniprot_Human	P12109	225	108462	9	9	9	9	0.48	Collagen alpha-1(VI) chain OS=Homo sapiens OX=9606 GN=COL6A1 PE=1 SV=3
192	1	Uniprot_Human	Q6PL18	225	158456	13	13	13	13	0.47	ATPase family AAA domain-containing protein 2 OS=Homo sapiens OX=9606 GN=ATAD2 PE=1 SV=1
193	1	Uniprot_Human	Q6ZU80	224	127937	12	12	12	12	0.56	Centrosomal protein of 128 kDa OS=Homo sapiens OX=9606 GN=CEP128 PE=1 SV=2
194	1	Uniprot_Human	G8JLB6	223	51197	6	6	5	5	0.59	Heterogeneous nuclear ribonucleoprotein H OS=Homo sapiens OX=9606 GN=HNRNPH1 PE=1 SV=1
194	2	Uniprot_Human	P55795	166	49232	6	6	5	5	0.61	Heterogeneous nuclear ribonucleoprotein H2 OS=Homo sapiens OX=9606 GN=HNRNPH2 PE=1 SV=1
194	3	Uniprot_Human	H0YBD7	95	21236	3	3	3	3	0.94	Heterogeneous nuclear ribonucleoprotein H (Fragment) OS=Homo sapiens OX=9606 GN=HNRNPH1 PE=1 SV=8
194	4	Uniprot_Human	P52597	85	45643	4	4	4	4	0.51	Heterogeneous nuclear ribonucleoprotein F OS=Homo sapiens OX=9606 GN=HNRNPF PE=1 SV=3
195	1	Uniprot_Human	Q07065	221	65983	8	8	8	8	0.77	Cytoskeleton-associated protein 4 OS=Homo sapiens OX=9606 GN=CKAP4 PE=1 SV=2
196	1	Uniprot_Human	Q9BZE4	219	73918	11	11	11	11	1.02	GTP-binding protein 4 OS=Homo sapiens OX=9606 GN=GTPBP4 PE=1 SV=3
197	1	Uniprot_Human	A0A286YF22	217	55903	9	9	9	9	1.14	D-3-phosphoglycerate dehydrogenase OS=Homo sapiens OX=9606 GN=PHGDH PE=1 SV=1
198	1	Uniprot_Human	Q9H0H5	216	70982	10	10	10	10	0.95	Rac GTPase-activating protein 1 OS=Homo sapiens OX=9606 GN=RACGAP1 PE=1 SV=1
199	1	Uniprot_Human	P62269	216	17708	7	7	7	7	5.3	40S ribosomal protein S18 OS=Homo sapiens OX=9606 GN=RPS18 PE=1 SV=3
200	1	Uniprot_Human	A0A087WYB4	215	33388	5	5	5	5	1.02	Stomatin-like protein 2, mitochondrial OS=Homo sapiens OX=9606 GN=STOML2 PE=1 SV=1
201	1	Uniprot_Human	O95478	215	30047	8	8	8	8	2.49	Ribosome biogenesis protein NSA2 homolog OS=Homo sapiens OX=9606 GN=NSA2 PE=1 SV=1
202	1	Uniprot_Human	P11216	215	96635	15	15	15	15	1.08	Glycogen phosphorylase, brain form OS=Homo sapiens OX=9606 GN=PYGB PE=1 SV=5
202	2	Uniprot_Human	P11217	131	97031	9	9	9	9	0.55	Glycogen phosphorylase, muscle form OS=Homo sapiens OX=9606 GN=PYGM PE=1 SV=6
202	3	Uniprot_Human	E9PK47	93	94011	5	5	5	5	0.29	Alpha-1,4 glucan phosphorylase OS=Homo sapiens OX=9606 GN=PYGL PE=1 SV=1
203	1	Uniprot_Human	Q6NZI2	215	43450	11	11	9	9	1.96	Caveolae-associated protein 1 OS=Homo sapiens OX=9606 GN=CAVIN1 PE=1 SV=1
204	1	Uniprot_Human	P62753	215	28663	10	10	5	5	1.68	40S ribosomal protein S6 OS=Homo sapiens OX=9606 GN=RPS6 PE=1 SV=1
205	1	Uniprot_Human	B5MCF9	215	66036	9	9	9	9	0.9	Pescadillo homolog OS=Homo sapiens OX=9606 GN=PES1 PE=1 SV=1
206	1	Uniprot_Human	Q6PCB5	214	94810	11	11	11	11	0.73	Lysine-specific demethylase RSBN1L OS=Homo sapiens OX=9606 GN=RSBN1L PE=1 SV=2
207	1	Uniprot_Human	H0YDX7	213	60573	9	9	9	9	1.02	HBS1-like protein (Fragment) OS=Homo sapiens OX=9606 GN=HBS1L PE=1 SV=1
208	1	Uniprot_Human	J3KQE5	211	26799	6	6	5	5	1.41	GTP-binding nuclear protein Ran (Fragment) OS=Homo sapiens OX=9606 GN=RAN PE=1 SV=1
209	1	Uniprot_Human	P61204	211	20588	12	12	6	6	5.19	ADP-ribosylation factor 3 OS=Homo sapiens OX=9606 GN=ARF3 PE=1 SV=2
209	2	Uniprot_Human	P18085	201	20498	11	11	6	6	5.19	ADP-ribosylation factor 4 OS=Homo sapiens OX=9606 GN=ARF4 PE=1 SV=3
209	3	Uniprot_Human	P84085	171	20517	9	9	6	6	3.93	ADP-ribosylation factor 5 OS=Homo sapiens OX=9606 GN=ARF5 PE=1 SV=2
210	1	Uniprot_Human	K7ER00	211	62356	10	10	10	10	1.13	Phenylalanine--tRNA ligase alpha subunit OS=Homo sapiens OX=9606 GN=FARSA PE=1 SV=1
210	2	Uniprot_Human	K7EPH2	135	43015	8	8	8	8	1.4	Phenylalanine--tRNA ligase (Fragment) OS=Homo sapiens OX=9606 GN=FARSA PE=1 SV=8
211	1	Uniprot_Human	P55084	211	51262	9	9	9	9	1.29	Trifunctional enzyme subunit beta, mitochondrial OS=Homo sapiens OX=9606 GN=HADHB PE=1 SV=3
212	1	Uniprot_Human	Q9H0U4	210	22157	9	9	7	7	4.41	Ras-related protein Rab-1B OS=Homo sapiens OX=9606 GN=RAB1B PE=1 SV=1
212	2	Uniprot_Human	P51153	122	22760	7	7	7	7	3.23	Ras-related protein Rab-13 OS=Homo sapiens OX=9606 GN=RAB13 PE=1 SV=1
212	3	Uniprot_Human	P61026	108	22527	5	5	5	5	1.83	Ras-related protein Rab-10 OS=Homo sapiens OX=9606 GN=RAB10 PE=1 SV=1
212	4	Uniprot_Human	P62820	102	22663	6	6	6	6	2.46	Ras-related protein Rab-1A OS=Homo sapiens OX=9606 GN=RAB1A PE=1 SV=3
212	5	Uniprot_Human	P20337	65	24742	3	3	3	3	0.77	Ras-related protein Rab-3B OS=Homo sapiens OX=9606 GN=RAB3B PE=1 SV=2
212	6	Uniprot_Human	P20340	57	23578	2	2	2	2	0.49	Ras-related protein Rab-6A OS=Homo sapiens OX=9606 GN=RAB6A PE=1 SV=3
212	7	Uniprot_Human	A0A494C0Z5	35	30669	2	2	2	2	0.36	Ras-related protein Rab-33B OS=Homo sapiens OX=9606 GN=RAB33B PE=1 SV=1
213	1	Uniprot_Human	P27694	210	68095	5	5	5	5	0.42	Replication protein A 70 kDa DNA-binding subunit OS=Homo sapiens OX=9606 GN=RPA1 PE=1 SV=2
214	1	Uniprot_Human	A0A6I8PRN4	209	68498	9	9	9	9	0.86	Glutamine--fructose-6-phosphate transaminase (isomerizing) OS=Homo sapiens OX=9606 GN=GFPT1 PE=1 SV=1
215	1	Uniprot_Human	Q9NV70	209	101917	9	9	9	9	0.52	Exocyst complex component 1 OS=Homo sapiens OX=9606 GN=EXOC1 PE=1 SV=4
216	1	Uniprot_Human	B4DUR8	209	55639	9	9	9	9	1.15	T-complex protein 1 subunit gamma OS=Homo sapiens OX=9606 GN=CCT3 PE=1 SV=1
217	1	Uniprot_Human	A0A6Q8PFX2	208	53559	11	11	11	11	1.63	Tyrosine--tRNA ligase OS=Homo sapiens OX=9606 GN=YARS1 PE=1 SV=1
218	1	Uniprot_Human	H0YLA2	207	13050	7	7	5	5	4.89	Signal recognition particle 14 kDa protein OS=Homo sapiens OX=9606 GN=SRP14 PE=1 SV=1
219	1	Uniprot_Human	H0Y3P2	207	98056	9	9	9	9	0.54	Eukaryotic translation initiation factor 4 gamma 2 OS=Homo sapiens OX=9606 GN=EIF4G2 PE=1 SV=1
220	1	Uniprot_Human	Q8IY81	206	96499	8	8	8	8	0.48	pre-rRNA 2'-O-ribose RNA methyltransferase FTSJ3 OS=Homo sapiens OX=9606 GN=FTSJ3 PE=1 SV=2
221	1	Uniprot_Human	B4DXZ6	204	68285	10	10	9	9	0.86	Fragile X mental retardation syndrome-related protein 1 OS=Homo sapiens OX=9606 GN=FXR1 PE=1 SV=1
221	2	Uniprot_Human	P51116	116	74178	5	5	5	5	0.38	Fragile X mental retardation syndrome-related protein 2 OS=Homo sapiens OX=9606 GN=FXR2 PE=1 SV=2
222	1	Uniprot_Human	A0A7I2V2G1	204	87532	8	8	8	8	0.54	Signal transducer and activator of transcription OS=Homo sapiens OX=9606 GN=STAT3 PE=1 SV=1
223	1	Uniprot_Human	A0A1X7SBS1	204	81744	8	8	8	8	0.59	Heterogeneous nuclear ribonucleoprotein U OS=Homo sapiens OX=9606 GN=HNRNPU PE=1 SV=1
224	1	Uniprot_Human	J3QRS3	203	20444	9	9	7	7	5.25	Myosin regulatory light chain 12A OS=Homo sapiens OX=9606 GN=MYL12A PE=1 SV=1
224	2	Uniprot_Human	P24844	167	19814	8	8	7	7	5.58	Myosin regulatory light polypeptide 9 OS=Homo sapiens OX=9606 GN=MYL9 PE=1 SV=4
225	1	Uniprot_Human	A0A024QZP7	202	34060	8	8	8	8	2.02	Cell division cycle 2, G1 to S and G2 to M, isoform CRA_a OS=Homo sapiens OX=9606 GN=CDK1 PE=1 SV=1
225	2	Uniprot_Human	G3V5T9	136	39153	4	4	4	4	0.62	Cyclin-dependent kinase 2 OS=Homo sapiens OX=9606 GN=CDK2 PE=1 SV=1
225	3	Uniprot_Human	A0A2R8Y4Z0	66	143813	2	2	2	2	0.07	Cyclin-dependent kinase 13 (Fragment) OS=Homo sapiens OX=9606 GN=CDK13 PE=1 SV=1
226	1	Uniprot_Human	P62244	201	14830	11	11	6	6	7.94	40S ribosomal protein S15a OS=Homo sapiens OX=9606 GN=RPS15A PE=1 SV=2
227	1	Uniprot_Human	A0A7I2V4J2	200	53784	10	10	10	10	1.4	Non-POU domain-containing octamer-binding protein OS=Homo sapiens OX=9606 GN=NONO PE=1 SV=1
227	2	Uniprot_Human	P23246	81	76102	5	5	5	5	0.36	Splicing factor, proline- and glutamine-rich OS=Homo sapiens OX=9606 GN=SFPQ PE=1 SV=2
228	1	Uniprot_Human	O95347	200	135572	13	13	13	13	0.58	Structural maintenance of chromosomes protein 2 OS=Homo sapiens OX=9606 GN=SMC2 PE=1 SV=2
229	1	Uniprot_Human	E7EUT5	199	27853	10	10	8	8	4.4	Glyceraldehyde-3-phosphate dehydrogenase OS=Homo sapiens OX=9606 GN=GAPDH PE=1 SV=1
230	1	Uniprot_Human	A0A087WUT6	199	138597	9	9	9	9	0.36	Eukaryotic translation initiation factor 5B OS=Homo sapiens OX=9606 GN=EIF5B PE=1 SV=1
231	1	Uniprot_Human	Q9UG63	199	71245	10	10	10	10	0.94	ATP-binding cassette sub-family F member 2 OS=Homo sapiens OX=9606 GN=ABCF2 PE=1 SV=2
232	1	Uniprot_Human	P46777	198	34341	6	6	6	6	1.28	60S ribosomal protein L5 OS=Homo sapiens OX=9606 GN=RPL5 PE=1 SV=3
233	1	Uniprot_Human	Q9UGI8	198	47964	6	6	6	6	0.8	Testin OS=Homo sapiens OX=9606 GN=TES PE=1 SV=1
234	1	Uniprot_Human	A0A087WWP8	197	84923	8	8	8	8	0.56	Lysine-specific demethylase 9 OS=Homo sapiens OX=9606 GN=RSBN1 PE=1 SV=1
235	1	Uniprot_Human	O60264	196	121828	11	11	11	11	0.53	SWI/SNF-related matrix-associated actin-dependent regulator of chromatin subfamily A member 5 OS=Homo sapiens OX=9606 GN=SMARCA5 PE=1 SV=1
235	2	Uniprot_Human	A0A0A0MRP6	117	122786	8	8	8	8	0.36	Probable global transcription activator SNF2L1 OS=Homo sapiens OX=9606 GN=SMARCA1 PE=1 SV=1
236	1	Uniprot_Human	A0A087X253	194	101268	8	8	8	8	0.45	AP complex subunit beta OS=Homo sapiens OX=9606 GN=AP2B1 PE=1 SV=1
236	2	Uniprot_Human	C9J1E7	143	65273	4	4	4	4	0.34	AP-1 complex subunit beta-1 (Fragment) OS=Homo sapiens OX=9606 GN=AP1B1 PE=1 SV=1
237	1	Uniprot_Human	P23634	193	137833	9	9	9	9	0.36	Plasma membrane calcium-transporting ATPase 4 OS=Homo sapiens OX=9606 GN=ATP2B4 PE=1 SV=2
238	1	Uniprot_Human	Q15645	193	48520	8	8	8	8	1.18	Pachytene checkpoint protein 2 homolog OS=Homo sapiens OX=9606 GN=TRIP13 PE=1 SV=2
239	1	Uniprot_Human	Q9NVI7-2	193	66177	11	11	11	11	1.19	Isoform 2 of ATPase family AAA domain-containing protein 3A OS=Homo sapiens OX=9606 GN=ATAD3A
240	1	Uniprot_Human	A0A7I2V5Y5	192	111628	8	8	8	8	0.4	Kinesin-like protein OS=Homo sapiens OX=9606 GN=KIF23 PE=1 SV=1
241	1	Uniprot_Human	Q9NZB2	191	121811	9	9	9	9	0.42	Constitutive coactivator of PPAR-gamma-like protein 1 OS=Homo sapiens OX=9606 GN=FAM120A PE=1 SV=2
242	1	Uniprot_Human	P12110	188	108512	9	9	9	9	0.48	Collagen alpha-2(VI) chain OS=Homo sapiens OX=9606 GN=COL6A2 PE=1 SV=4
243	1	Uniprot_Human	Q9Y5B9	188	119838	14	14	14	14	0.74	FACT complex subunit SPT16 OS=Homo sapiens OX=9606 GN=SUPT16H PE=1 SV=1
244	1	Uniprot_Human	Q5STZ8	186	95995	4	4	4	4	0.22	ATP-binding cassette sub-family F member 1 OS=Homo sapiens OX=9606 GN=ABCF1 PE=1 SV=10
245	1	Uniprot_Human	P00338	184	36665	13	13	12	12	3.68	L-lactate dehydrogenase A chain OS=Homo sapiens OX=9606 GN=LDHA PE=1 SV=2
245	2	Uniprot_Human	A0A5F9ZHM4	86	37382	5	5	5	5	0.88	L-lactate dehydrogenase OS=Homo sapiens OX=9606 GN=LDHB PE=1 SV=1
246	1	Uniprot_Human	P62081	184	22113	11	11	7	7	3.41	40S ribosomal protein S7 OS=Homo sapiens OX=9606 GN=RPS7 PE=1 SV=1
247	1	Uniprot_Human	Q01813	184	85542	11	11	10	10	0.74	ATP-dependent 6-phosphofructokinase, platelet type OS=Homo sapiens OX=9606 GN=PFKP PE=1 SV=2
247	2	Uniprot_Human	A0A2R8Y891	120	96846	8	8	7	7	0.41	ATP-dependent 6-phosphofructokinase OS=Homo sapiens OX=9606 GN=PFKM PE=1 SV=1
247	3	Uniprot_Human	P17858	75	84964	7	7	6	6	0.4	ATP-dependent 6-phosphofructokinase, liver type OS=Homo sapiens OX=9606 GN=PFKL PE=1 SV=6
248	1	Uniprot_Human	P50990	184	59583	9	9	9	9	1.04	T-complex protein 1 subunit theta OS=Homo sapiens OX=9606 GN=CCT8 PE=1 SV=4
249	1	Uniprot_Human	A0A7I2YQF8	183	40464	7	7	7	7	1.26	Eukaryotic translation initiation factor 3 subunit I OS=Homo sapiens OX=9606 GN=EIF3I PE=1 SV=1
250	1	Uniprot_Human	P08240	182	69767	8	8	8	8	0.72	Signal recognition particle receptor subunit alpha OS=Homo sapiens OX=9606 GN=SRPRA PE=1 SV=2
251	1	Uniprot_Human	B4DR61	181	52915	6	6	6	6	0.71	Protein transport protein Sec61 subunit alpha isoform 1 OS=Homo sapiens OX=9606 GN=SEC61A1 PE=1 SV=1
252	1	Uniprot_Human	B3KQV6	181	45575	6	6	6	6	0.86	Serine/threonine-protein phosphatase 2A 65 kDa regulatory subunit A alpha isoform OS=Homo sapiens OX=9606 GN=PPP2R1A PE=1 SV=1
253	1	Uniprot_Human	Q14692	181	145716	10	10	10	10	0.38	Ribosome biogenesis protein BMS1 homolog OS=Homo sapiens OX=9606 GN=BMS1 PE=1 SV=1
254	1	Uniprot_Human	P23258	180	51138	6	6	5	5	0.74	Tubulin gamma-1 chain OS=Homo sapiens OX=9606 GN=TUBG1 PE=1 SV=2
255	1	Uniprot_Human	H3BVG0	180	99492	12	12	12	12	0.77	Nuclear pore complex protein Nup93 OS=Homo sapiens OX=9606 GN=NUP93 PE=1 SV=1
256	1	Uniprot_Human	P30041	180	25019	8	8	8	8	3.5	Peroxiredoxin-6 OS=Homo sapiens OX=9606 GN=PRDX6 PE=1 SV=3
257	1	Uniprot_Human	P49792	179	357974	8	8	8	8	0.11	E3 SUMO-protein ligase RanBP2 OS=Homo sapiens OX=9606 GN=RANBP2 PE=1 SV=2
258	1	Uniprot_Human	B0QY89	179	70857	9	9	9	9	0.82	Eukaryotic translation initiation factor 3 subunit L OS=Homo sapiens OX=9606 GN=EIF3L PE=1 SV=1
259	1	Uniprot_Human	P06732	178	43074	8	8	8	8	1.4	Creatine kinase M-type OS=Homo sapiens OX=9606 GN=CKM PE=1 SV=2
260	1	Uniprot_Human	P05141	178	32831	10	10	10	10	3.19	ADP/ATP translocase 2 OS=Homo sapiens OX=9606 GN=SLC25A5 PE=1 SV=7
260	2	Uniprot_Human	P12235	125	33043	7	7	7	7	1.71	ADP/ATP translocase 1 OS=Homo sapiens OX=9606 GN=SLC25A4 PE=1 SV=4
261	1	Uniprot_Human	H3BQK0	177	54465	7	7	7	7	0.83	RNA helicase OS=Homo sapiens OX=9606 GN=DDX19B PE=1 SV=1
262	1	Uniprot_Human	H3BQN4	177	39315	6	6	6	6	1.05	Fructose-bisphosphate aldolase OS=Homo sapiens OX=9606 GN=ALDOA PE=1 SV=1
263	1	Uniprot_Human	O00203	176	121244	6	6	6	6	0.26	AP-3 complex subunit beta-1 OS=Homo sapiens OX=9606 GN=AP3B1 PE=1 SV=3
264	1	Uniprot_Human	Q9UNX4	176	106032	8	8	8	8	0.43	WD repeat-containing protein 3 OS=Homo sapiens OX=9606 GN=WDR3 PE=1 SV=1
265	1	Uniprot_Human	P42766	176	14543	10	10	4	4	2.6	60S ribosomal protein L35 OS=Homo sapiens OX=9606 GN=RPL35 PE=1 SV=2
266	1	Uniprot_Human	Q9Y3U8	174	12246	7	7	3	3	3.57	60S ribosomal protein L36 OS=Homo sapiens OX=9606 GN=RPL36 PE=1 SV=3
267	1	Uniprot_Human	A0A7I2V3S3	174	59252	10	10	10	10	1.22	Eukaryotic translation initiation factor 3 subunit E OS=Homo sapiens OX=9606 GN=EIF3E PE=1 SV=1
268	1	Uniprot_Human	E7ENZ3	174	53814	7	7	7	7	0.85	T-complex protein 1 subunit epsilon OS=Homo sapiens OX=9606 GN=CCT5 PE=1 SV=1
269	1	Uniprot_Human	Q9UKM9	174	32444	7	7	7	7	1.76	RNA-binding protein Raly OS=Homo sapiens OX=9606 GN=RALY PE=1 SV=1
270	1	Uniprot_Human	Q9BYG3	173	34201	5	5	5	5	0.99	MKI67 FHA domain-interacting nucleolar phosphoprotein OS=Homo sapiens OX=9606 GN=NIFK PE=1 SV=1
271	1	Uniprot_Human	Q9P2E9	173	152365	9	9	9	9	0.32	Ribosome-binding protein 1 OS=Homo sapiens OX=9606 GN=RRBP1 PE=1 SV=5
272	1	Uniprot_Human	A0A2R8Y440	173	137832	6	6	6	6	0.23	Transcription activator BRG1 (Fragment) OS=Homo sapiens OX=9606 GN=SMARCA4 PE=1 SV=1
272	2	Uniprot_Human	A0A0U1RQZ9	130	162269	7	7	7	7	0.23	Probable global transcription activator SNF2L2 OS=Homo sapiens OX=9606 GN=SMARCA2 PE=1 SV=1
273	1	Uniprot_Human	E9PMD7	172	33404	7	7	7	7	1.68	Serine/threonine-protein phosphatase OS=Homo sapiens OX=9606 GN=PPP1CA PE=1 SV=2
273	2	Uniprot_Human	F8VYE8	149	34927	6	6	6	6	1.24	Serine/threonine-protein phosphatase OS=Homo sapiens OX=9606 GN=PPP1CC PE=1 SV=1
273	3	Uniprot_Human	P62140	141	37163	5	5	5	5	0.88	Serine/threonine-protein phosphatase PP1-beta catalytic subunit OS=Homo sapiens OX=9606 GN=PPP1CB PE=1 SV=3
274	1	Uniprot_Human	E9PLL6	171	12194	7	7	4	4	3.57	60S ribosomal protein L27a OS=Homo sapiens OX=9606 GN=RPL27A PE=1 SV=1
275	1	Uniprot_Human	Q08J23	171	86416	11	11	11	11	0.83	RNA cytosine C(5)-methyltransferase NSUN2 OS=Homo sapiens OX=9606 GN=NSUN2 PE=1 SV=2
276	1	Uniprot_Human	Q96PZ2	171	70151	10	10	10	10	0.96	Serine protease FAM111A OS=Homo sapiens OX=9606 GN=FAM111A PE=1 SV=2
277	1	Uniprot_Human	E9PR30	170	10898	14	14	2	2	1.34	FAU ubiquitin-like and ribosomal protein S30 OS=Homo sapiens OX=9606 GN=FAU PE=1 SV=1
278	1	Uniprot_Human	A0A7P0T9T8	170	83241	7	7	7	7	0.49	RNA helicase OS=Homo sapiens OX=9606 GN=DDX20 PE=1 SV=1
279	1	Uniprot_Human	P07737	169	15045	6	6	5	5	3.68	Profilin-1 OS=Homo sapiens OX=9606 GN=PFN1 PE=1 SV=2
280	1	Uniprot_Human	P07451	169	29539	8	8	8	8	2.57	Carbonic anhydrase 3 OS=Homo sapiens OX=9606 GN=CA3 PE=1 SV=3
281	1	Uniprot_Human	A0A804HJA4	168	203863	7	7	7	7	0.18	Proteasome adapter and scaffold protein ECM29 OS=Homo sapiens OX=9606 GN=ECPAS PE=1 SV=1
282	1	Uniprot_Human	P43686	167	47337	6	6	6	6	0.82	26S proteasome regulatory subunit 6B OS=Homo sapiens OX=9606 GN=PSMC4 PE=1 SV=2
283	1	Uniprot_Human	Q13523	167	116916	7	7	7	7	0.33	Serine/threonine-protein kinase PRP4 homolog OS=Homo sapiens OX=9606 GN=PRPF4B PE=1 SV=3
284	1	Uniprot_Human	P05387	167	11658	7	7	6	6	9.85	60S acidic ribosomal protein P2 OS=Homo sapiens OX=9606 GN=RPLP2 PE=1 SV=1
284	2	Uniprot_Human	H0YDD8	71	9091	4	4	3	3	3.55	60S acidic ribosomal protein P2 (Fragment) OS=Homo sapiens OX=9606 GN=RPLP2 PE=1 SV=1
285	1	Uniprot_Human	Q92621	167	227776	10	10	10	10	0.23	Nuclear pore complex protein Nup205 OS=Homo sapiens OX=9606 GN=NUP205 PE=1 SV=3
286	1	Uniprot_Human	Q02413	166	113676	8	8	7	7	0.4	Desmoglein-1 OS=Homo sapiens OX=9606 GN=DSG1 PE=1 SV=2
287	1	Uniprot_Human	A0A2R8Y6P0	166	103321	8	8	8	8	0.44	DNA mismatch repair protein OS=Homo sapiens OX=9606 GN=MSH2 PE=1 SV=1
288	1	Uniprot_Human	F5GY37	166	29705	7	7	7	7	2.02	Prohibitin OS=Homo sapiens OX=9606 GN=PHB2 PE=1 SV=1
289	1	Uniprot_Human	A0A0C4DG89	165	117389	8	8	8	8	0.38	RNA helicase OS=Homo sapiens OX=9606 GN=DDX46 PE=1 SV=1
290	1	Uniprot_Human	P62266	165	15798	6	6	6	6	4.9	40S ribosomal protein S23 OS=Homo sapiens OX=9606 GN=RPS23 PE=1 SV=3
291	1	Uniprot_Human	P04181	165	48504	5	5	5	5	0.63	Ornithine aminotransferase, mitochondrial OS=Homo sapiens OX=9606 GN=OAT PE=1 SV=1
292	1	Uniprot_Human	P50570	165	98003	11	11	11	11	0.7	Dynamin-2 OS=Homo sapiens OX=9606 GN=DNM2 PE=1 SV=2
293	1	Uniprot_Human	Q32P28	165	83341	5	5	5	5	0.33	Prolyl 3-hydroxylase 1 OS=Homo sapiens OX=9606 GN=P3H1 PE=1 SV=2
294	1	Uniprot_Human	P35232	165	29786	9	9	9	9	3.15	Prohibitin 1 OS=Homo sapiens OX=9606 GN=PHB1 PE=1 SV=1
295	1	Uniprot_Human	B5ME19	164	105407	8	8	8	8	0.43	Eukaryotic translation initiation factor 3 subunit C-like protein OS=Homo sapiens OX=9606 GN=EIF3CL PE=1 SV=1
296	1	Uniprot_Human	Q15361	164	102987	9	9	6	6	0.44	Transcription termination factor 1 OS=Homo sapiens OX=9606 GN=TTF1 PE=1 SV=3
297	1	Uniprot_Human	G3V0E5	163	75917	7	7	7	7	0.55	Transferrin receptor protein 1 OS=Homo sapiens OX=9606 GN=TFRC PE=1 SV=1
298	1	Uniprot_Human	P46779	163	15738	6	6	6	6	4.9	60S ribosomal protein L28 OS=Homo sapiens OX=9606 GN=RPL28 PE=1 SV=3
299	1	Uniprot_Human	A0A804HKC9	162	197487	9	9	9	9	0.24	Probable ATP-dependent RNA helicase DDX60-like OS=Homo sapiens OX=9606 GN=DDX60L PE=1 SV=1
300	1	Uniprot_Human	A0A7I2Y1C3	162	173000	10	10	10	10	0.32	Eukaryotic translation initiation factor 4 gamma 1 OS=Homo sapiens OX=9606 GN=EIF4G1 PE=1 SV=1
301	1	Uniprot_Human	Q9UQ35	162	299438	9	9	9	9	0.15	Serine/arginine repetitive matrix protein 2 OS=Homo sapiens OX=9606 GN=SRRM2 PE=1 SV=2
302	1	Uniprot_Human	Q03701	162	120898	7	7	7	7	0.32	CCAAT/enhancer-binding protein zeta OS=Homo sapiens OX=9606 GN=CEBPZ PE=1 SV=3
303	1	Uniprot_Human	A0A0A0MRA5	162	85887	7	7	7	7	0.47	Heterogeneous nuclear ribonucleoprotein U-like protein 1 OS=Homo sapiens OX=9606 GN=HNRNPUL1 PE=1 SV=1
304	1	Uniprot_Human	P82675	161	47976	6	6	6	6	0.8	28S ribosomal protein S5, mitochondrial OS=Homo sapiens OX=9606 GN=MRPS5 PE=1 SV=2
305	1	Uniprot_Human	P53396	161	120762	7	7	7	7	0.32	ATP-citrate synthase OS=Homo sapiens OX=9606 GN=ACLY PE=1 SV=3
306	1	Uniprot_Human	C9JNW5	161	17532	6	6	4	4	2.79	60S ribosomal protein L24 OS=Homo sapiens OX=9606 GN=RPL24 PE=1 SV=1
307	1	Uniprot_Human	P17987	161	60306	8	8	7	7	0.73	T-complex protein 1 subunit alpha OS=Homo sapiens OX=9606 GN=TCP1 PE=1 SV=1
308	1	Uniprot_Human	A0A087X1X7	160	69240	3	3	3	3	0.23	Elongation factor 1-delta OS=Homo sapiens OX=9606 GN=EEF1D PE=1 SV=1
309	1	Uniprot_Human	A0A7I2V389	160	99492	7	7	7	7	0.4	Aminopeptidase OS=Homo sapiens OX=9606 GN=NPEPPS PE=1 SV=1
310	1	Uniprot_Human	P62195	159	45597	6	6	6	6	0.86	26S proteasome regulatory subunit 8 OS=Homo sapiens OX=9606 GN=PSMC5 PE=1 SV=1
310	2	Uniprot_Human	P62191	101	49154	6	6	6	6	0.78	26S proteasome regulatory subunit 4 OS=Homo sapiens OX=9606 GN=PSMC1 PE=1 SV=1
310	3	Uniprot_Human	A0A6Q8PGU6	57	100287	3	3	3	3	0.15	Vesicle-fusing ATPase OS=Homo sapiens OX=9606 GN=SPATA5 PE=1 SV=1
311	1	Uniprot_Human	Q99575	159	114636	5	5	5	5	0.23	Ribonucleases P/MRP protein subunit POP1 OS=Homo sapiens OX=9606 GN=POP1 PE=1 SV=2
312	1	Uniprot_Human	P02452	159	138827	6	6	6	6	0.23	Collagen alpha-1(I) chain OS=Homo sapiens OX=9606 GN=COL1A1 PE=1 SV=6
313	1	Uniprot_Human	A0A7I2V5J1	159	80217	8	8	8	8	0.6	A disintegrin and metalloproteinase with thrombospondin motifs 1 OS=Homo sapiens OX=9606 GN=ADAMTS1 PE=1 SV=1
314	1	Uniprot_Human	P78371	159	57452	6	6	6	6	0.64	T-complex protein 1 subunit beta OS=Homo sapiens OX=9606 GN=CCT2 PE=1 SV=4
315	1	Uniprot_Human	Q9UN86	158	54088	5	5	5	5	0.55	Ras GTPase-activating protein-binding protein 2 OS=Homo sapiens OX=9606 GN=G3BP2 PE=1 SV=2
316	1	Uniprot_Human	A0A7P0T8C0	158	54276	6	6	6	6	0.69	Protein disulfide-isomerase OS=Homo sapiens OX=9606 GN=P4HB PE=1 SV=1
317	1	Uniprot_Human	A0A6I8PIT3	158	132996	10	10	10	10	0.43	Leucine--tRNA ligase OS=Homo sapiens OX=9606 GN=LARS1 PE=1 SV=1
318	1	Uniprot_Human	A0A3B3ITT5	157	18500	4	4	2	2	0.66	60S ribosomal protein L29 OS=Homo sapiens OX=9606 GN=RPL29 PE=1 SV=1
319	1	Uniprot_Human	A0A494C0M1	157	142764	5	5	5	5	0.18	DNA mismatch repair protein OS=Homo sapiens OX=9606 GN=MSH6 PE=1 SV=1
320	1	Uniprot_Human	P11413	157	59219	8	8	8	8	0.89	Glucose-6-phosphate 1-dehydrogenase OS=Homo sapiens OX=9606 GN=G6PD PE=1 SV=4
321	1	Uniprot_Human	J3QLD9	157	47113	6	6	6	6	0.82	Flotillin OS=Homo sapiens OX=9606 GN=FLOT2 PE=1 SV=1
322	1	Uniprot_Human	H0Y8C2	157	16890	4	4	4	4	2.02	60S ribosomal protein L22-like 1 (Fragment) OS=Homo sapiens OX=9606 GN=RPL22L1 PE=1 SV=1
323	1	Uniprot_Human	A0A7I2V2X6	155	57723	6	6	6	6	0.63	60 kDa heat shock protein, mitochondrial OS=Homo sapiens OX=9606 GN=HSPD1 PE=1 SV=1
324	1	Uniprot_Human	A0A7I2V351	155	55053	8	8	8	8	0.99	Importin subunit alpha OS=Homo sapiens OX=9606 GN=KPNA2 PE=1 SV=1
325	1	Uniprot_Human	A0A0B4J2B4	154	13733	12	12	5	5	9.63	40S ribosomal protein S15 OS=Homo sapiens OX=9606 GN=RPS15 PE=1 SV=1
326	1	Uniprot_Human	Q8TDN6	153	41375	7	7	6	6	0.98	Ribosome biogenesis protein BRX1 homolog OS=Homo sapiens OX=9606 GN=BRIX1 PE=1 SV=2
327	1	Uniprot_Human	Q1ED39	153	51557	8	8	8	8	1.08	Lysine-rich nucleolar protein 1 OS=Homo sapiens OX=9606 GN=KNOP1 PE=1 SV=1
328	1	Uniprot_Human	O00154	153	41769	3	3	3	3	0.4	Cytosolic acyl coenzyme A thioester hydrolase OS=Homo sapiens OX=9606 GN=ACOT7 PE=1 SV=3
329	1	Uniprot_Human	H0YDT6	153	37725	5	5	5	5	0.87	Eukaryotic translation initiation factor 3 subunit F OS=Homo sapiens OX=9606 GN=EIF3F PE=1 SV=2
330	1	Uniprot_Human	A0A024QZ42	152	14441	5	5	5	5	4.01	HCG1985580, isoform CRA_c OS=Homo sapiens OX=9606 GN=PDCD6 PE=1 SV=1
331	1	Uniprot_Human	A0A7I2V2L9	152	22920	6	6	5	5	1.79	60S ribosomal protein L13a OS=Homo sapiens OX=9606 GN=RPL13A PE=1 SV=1
332	1	Uniprot_Human	Q9BXP5	152	100604	5	5	5	5	0.27	Serrate RNA effector molecule homolog OS=Homo sapiens OX=9606 GN=SRRT PE=1 SV=1
333	1	Uniprot_Human	A0A7I2V5S2	152	33854	6	6	6	6	1.3	Nucleophosmin OS=Homo sapiens OX=9606 GN=NPM1 PE=1 SV=1
334	1	Uniprot_Human	H7BXY3	152	130469	7	7	7	7	0.29	RNA helicase OS=Homo sapiens OX=9606 GN=DHX30 PE=1 SV=1
335	1	Uniprot_Human	A0A087WY71	151	49495	6	6	6	6	0.77	AP-2 complex subunit mu OS=Homo sapiens OX=9606 GN=AP2M1 PE=1 SV=1
336	1	Uniprot_Human	P46087	151	89247	7	7	7	7	0.45	Probable 28S rRNA (cytosine(4447)-C(5))-methyltransferase OS=Homo sapiens OX=9606 GN=NOP2 PE=1 SV=2
337	1	Uniprot_Human	Q9Y6N5	151	49929	5	5	5	5	0.6	Sulfide:quinone oxidoreductase, mitochondrial OS=Homo sapiens OX=9606 GN=SQOR PE=1 SV=1
338	1	Uniprot_Human	E7EPB3	151	14549	7	7	5	5	3.95	60S ribosomal protein L14 OS=Homo sapiens OX=9606 GN=RPL14 PE=1 SV=1
339	1	Uniprot_Human	Q02809	149	83497	11	11	11	11	0.87	Procollagen-lysine,2-oxoglutarate 5-dioxygenase 1 OS=Homo sapiens OX=9606 GN=PLOD1 PE=1 SV=2
340	1	Uniprot_Human	Q13425	149	57913	6	6	6	6	0.63	Beta-2-syntrophin OS=Homo sapiens OX=9606 GN=SNTB2 PE=1 SV=1
340	2	Uniprot_Human	A0A3B3ITC2	90	44222	4	4	4	4	0.53	Beta-1-syntrophin OS=Homo sapiens OX=9606 GN=SNTB1 PE=1 SV=1
340	3	Uniprot_Human	Q13424	51	53862	2	2	2	2	0.19	Alpha-1-syntrophin OS=Homo sapiens OX=9606 GN=SNTA1 PE=1 SV=1
341	1	Uniprot_Human	H3BRU6	149	31691	4	4	4	4	0.81	Poly(rC)-binding protein 2 (Fragment) OS=Homo sapiens OX=9606 GN=PCBP2 PE=1 SV=1
342	1	Uniprot_Human	Q9UBT2	149	71179	5	5	5	5	0.39	SUMO-activating enzyme subunit 2 OS=Homo sapiens OX=9606 GN=UBA2 PE=1 SV=2
343	1	Uniprot_Human	Q14980	149	238115	6	6	6	6	0.13	Nuclear mitotic apparatus protein 1 OS=Homo sapiens OX=9606 GN=NUMA1 PE=1 SV=2
344	1	Uniprot_Human	Q15008	148	45502	6	6	6	6	0.86	26S proteasome non-ATPase regulatory subunit 6 OS=Homo sapiens OX=9606 GN=PSMD6 PE=1 SV=1
345	1	Uniprot_Human	Q969G5	148	27685	5	5	5	5	1.34	Caveolae-associated protein 3 OS=Homo sapiens OX=9606 GN=CAVIN3 PE=1 SV=3
346	1	Uniprot_Human	O94874	148	89540	7	7	7	7	0.45	E3 UFM1-protein ligase 1 OS=Homo sapiens OX=9606 GN=UFL1 PE=1 SV=2
347	1	Uniprot_Human	M0R210	148	14410	7	7	6	6	5.92	40S ribosomal protein S16 OS=Homo sapiens OX=9606 GN=RPS16 PE=1 SV=1
348	1	Uniprot_Human	A0A804HI36	147	72851	7	7	7	7	0.58	Long-chain-fatty-acid--CoA ligase 4 OS=Homo sapiens OX=9606 GN=ACSL4 PE=1 SV=1
348	2	Uniprot_Human	A0A7P0TA76	115	79593	6	6	6	6	0.43	Fatty acid CoA ligase Acsl3 OS=Homo sapiens OX=9606 GN=ACSL3 PE=1 SV=1
349	1	Uniprot_Human	Q9H9B4	147	35596	6	6	6	6	1.21	Sideroflexin-1 OS=Homo sapiens OX=9606 GN=SFXN1 PE=1 SV=4
349	2	Uniprot_Human	Q9BWM7	98	35481	4	4	4	4	0.7	Sideroflexin-3 OS=Homo sapiens OX=9606 GN=SFXN3 PE=1 SV=3
350	1	Uniprot_Human	O95373	147	119440	8	8	8	8	0.37	Importin-7 OS=Homo sapiens OX=9606 GN=IPO7 PE=1 SV=1
351	1	Uniprot_Human	Q14152	147	166468	12	12	12	12	0.41	Eukaryotic translation initiation factor 3 subunit A OS=Homo sapiens OX=9606 GN=EIF3A PE=1 SV=1
352	1	Uniprot_Human	Q969V3	146	62935	7	7	7	7	0.69	Nicalin OS=Homo sapiens OX=9606 GN=NCLN PE=1 SV=2
353	1	Uniprot_Human	A0A0C4DG17	146	33293	6	6	5	5	1.03	40S ribosomal protein SA OS=Homo sapiens OX=9606 GN=RPSA PE=1 SV=1
354	1	Uniprot_Human	Q5T6W2	146	41781	5	5	5	5	0.76	Heterogeneous nuclear ribonucleoprotein K (Fragment) OS=Homo sapiens OX=9606 GN=HNRNPK PE=1 SV=1
355	1	Uniprot_Human	J3KPP4	145	58185	7	7	7	7	0.77	Cisplatin resistance-associated overexpressed protein, isoform CRA_b OS=Homo sapiens OX=9606 GN=LUC7L3 PE=1 SV=1
356	1	Uniprot_Human	Q5JTH9	145	143611	9	9	9	9	0.35	RRP12-like protein OS=Homo sapiens OX=9606 GN=RRP12 PE=1 SV=2
356	2	Uniprot_Human	O60306	60	171186	2	2	2	2	0.06	RNA helicase aquarius OS=Homo sapiens OX=9606 GN=AQR PE=1 SV=4
357	1	Uniprot_Human	Q15029	145	109366	9	9	8	8	0.41	116 kDa U5 small nuclear ribonucleoprotein component OS=Homo sapiens OX=9606 GN=EFTUD2 PE=1 SV=1
358	1	Uniprot_Human	A0A494C0G1	144	55352	8	8	8	8	0.98	Phosphoacetylglucosamine mutase OS=Homo sapiens OX=9606 GN=PGM3 PE=1 SV=1
359	1	Uniprot_Human	P55884	143	92424	8	8	8	8	0.51	Eukaryotic translation initiation factor 3 subunit B OS=Homo sapiens OX=9606 GN=EIF3B PE=1 SV=3
360	1	Uniprot_Human	J3KMX5	142	16722	4	4	4	4	2.04	40S ribosomal protein S13 OS=Homo sapiens OX=9606 GN=RPS13 PE=1 SV=1
361	1	Uniprot_Human	A0A1B0GUA3	142	74736	7	7	7	7	0.56	KIF-binding protein OS=Homo sapiens OX=9606 GN=KIFBP PE=1 SV=1
362	1	Uniprot_Human	H3BPE7	142	53465	4	4	3	3	0.42	RNA-binding protein FUS OS=Homo sapiens OX=9606 GN=FUS PE=1 SV=1
363	1	Uniprot_Human	A0A087WXM6	141	19573	7	7	5	5	2.31	60S ribosomal protein L17 (Fragment) OS=Homo sapiens OX=9606 GN=RPL17 PE=1 SV=1
364	1	Uniprot_Human	P13489	141	49941	3	3	3	3	0.33	Ribonuclease inhibitor OS=Homo sapiens OX=9606 GN=RNH1 PE=1 SV=2
365	1	Uniprot_Human	B8ZZZ7	140	54911	5	5	5	5	0.54	DNA polymerase-transactivated protein 6, isoform CRA_b OS=Homo sapiens OX=9606 GN=SPATS2L PE=1 SV=1
366	1	Uniprot_Human	C9J4Z3	140	7619	4	4	2	2	2.3	60S ribosomal protein L37a OS=Homo sapiens OX=9606 GN=RPL37A PE=1 SV=1
367	1	Uniprot_Human	A0A0A0MSI0	140	18964	5	5	5	5	2.43	Peroxiredoxin-1 (Fragment) OS=Homo sapiens OX=9606 GN=PRDX1 PE=1 SV=1
367	2	Uniprot_Human	P32119	123	21878	5	5	5	5	1.92	Peroxiredoxin-2 OS=Homo sapiens OX=9606 GN=PRDX2 PE=1 SV=5
368	1	Uniprot_Human	A0A7I2V2T3	140	56806	4	4	4	4	0.39	Inosine-5'-monophosphate dehydrogenase OS=Homo sapiens OX=9606 GN=IMPDH2 PE=1 SV=1
369	1	Uniprot_Human	P49257	140	57513	10	10	9	9	1.09	Protein ERGIC-53 OS=Homo sapiens OX=9606 GN=LMAN1 PE=1 SV=2
370	1	Uniprot_Human	A0A6Q8PGA8	139	77386	10	10	10	10	0.84	Glycine--tRNA ligase OS=Homo sapiens OX=9606 GN=GARS1 PE=1 SV=1
371	1	Uniprot_Human	A0A0A0MTH3	138	54577	7	7	7	7	0.83	Integrin-linked protein kinase OS=Homo sapiens OX=9606 GN=ILK PE=1 SV=1
372	1	Uniprot_Human	P56537	138	26582	3	3	3	3	0.7	Eukaryotic translation initiation factor 6 OS=Homo sapiens OX=9606 GN=EIF6 PE=1 SV=1
373	1	Uniprot_Human	P46781	138	22578	8	8	8	8	4.28	40S ribosomal protein S9 OS=Homo sapiens OX=9606 GN=RPS9 PE=1 SV=3
374	1	Uniprot_Human	P63173	138	8213	6	6	5	5	15.28	60S ribosomal protein L38 OS=Homo sapiens OX=9606 GN=RPL38 PE=1 SV=2
375	1	Uniprot_Human	A0A7I2V2F9	137	87868	6	6	6	6	0.38	Integrin beta OS=Homo sapiens OX=9606 GN=ITGB1 PE=1 SV=1
376	1	Uniprot_Human	P48735	136	50877	5	5	5	5	0.59	Isocitrate dehydrogenase [NADP], mitochondrial OS=Homo sapiens OX=9606 GN=IDH2 PE=1 SV=2
377	1	Uniprot_Human	Q16629	136	27350	7	7	7	7	2.33	Serine/arginine-rich splicing factor 7 OS=Homo sapiens OX=9606 GN=SRSF7 PE=1 SV=1
378	1	Uniprot_Human	P50991	136	57888	10	10	10	10	1.26	T-complex protein 1 subunit delta OS=Homo sapiens OX=9606 GN=CCT4 PE=1 SV=4
379	1	Uniprot_Human	P26038	136	67778	7	7	7	7	0.63	Moesin OS=Homo sapiens OX=9606 GN=MSN PE=1 SV=3
379	2	Uniprot_Human	P15311	109	69370	5	5	5	5	0.41	Ezrin OS=Homo sapiens OX=9606 GN=EZR PE=1 SV=4
380	1	Uniprot_Human	Q6NUK1	136	53320	7	7	7	7	0.86	Calcium-binding mitochondrial carrier protein SCaMC-1 OS=Homo sapiens OX=9606 GN=SLC25A24 PE=1 SV=2
381	1	Uniprot_Human	Q15717	135	36069	6	6	6	6	1.19	ELAV-like protein 1 OS=Homo sapiens OX=9606 GN=ELAVL1 PE=1 SV=2
382	1	Uniprot_Human	P56192	135	101052	8	8	8	8	0.45	Methionine--tRNA ligase, cytoplasmic OS=Homo sapiens OX=9606 GN=MARS1 PE=1 SV=2
383	1	Uniprot_Human	J3KQJ1	135	35900	5	5	5	5	0.93	Inactive C-alpha-formylglycine-generating enzyme 2 OS=Homo sapiens OX=9606 GN=SUMF2 PE=1 SV=1
384	1	Uniprot_Human	P46977	135	80477	8	8	8	8	0.6	Dolichyl-diphosphooligosaccharide--protein glycosyltransferase subunit STT3A OS=Homo sapiens OX=9606 GN=STT3A PE=1 SV=2
385	1	Uniprot_Human	P08559	135	43268	5	5	5	5	0.72	Pyruvate dehydrogenase E1 component subunit alpha, somatic form, mitochondrial OS=Homo sapiens OX=9606 GN=PDHA1 PE=1 SV=3
386	1	Uniprot_Human	P46783	134	18886	4	4	3	3	1.1	40S ribosomal protein S10 OS=Homo sapiens OX=9606 GN=RPS10 PE=1 SV=1
387	1	Uniprot_Human	Q6NUQ4	134	77101	7	7	7	7	0.54	Transmembrane protein 214 OS=Homo sapiens OX=9606 GN=TMEM214 PE=1 SV=2
388	1	Uniprot_Human	H0Y938	134	101469	6	6	6	6	0.32	Coatomer subunit beta' OS=Homo sapiens OX=9606 GN=COPB2 PE=1 SV=2
389	1	Uniprot_Human	A0A0A0MRA3	134	3012112	8	8	8	8	0.01	Titin OS=Homo sapiens OX=9606 GN=TTN PE=1 SV=1
390	1	Uniprot_Human	Q96I24	133	61602	6	6	6	6	0.58	Far upstream element-binding protein 3 OS=Homo sapiens OX=9606 GN=FUBP3 PE=1 SV=2
391	1	Uniprot_Human	P20042	133	38364	5	5	5	5	0.85	Eukaryotic translation initiation factor 2 subunit 2 OS=Homo sapiens OX=9606 GN=EIF2S2 PE=1 SV=2
392	1	Uniprot_Human	B4DM58	133	14491	5	5	5	5	3.95	Dihydrofolate reductase OS=Homo sapiens OX=9606 GN=DHFR PE=1 SV=1
393	1	Uniprot_Human	A0A494C1M4	132	102785	6	6	6	6	0.32	10-formyltetrahydrofolate dehydrogenase OS=Homo sapiens OX=9606 GN=ALDH1L2 PE=1 SV=1
394	1	Uniprot_Human	A0A8I5KQA0	132	100996	7	7	7	7	0.39	ER membrane protein complex subunit 1 OS=Homo sapiens OX=9606 GN=EMC1 PE=4 SV=1
395	1	Uniprot_Human	Q96A65	132	110429	6	6	6	6	0.29	Exocyst complex component 4 OS=Homo sapiens OX=9606 GN=EXOC4 PE=1 SV=1
396	1	Uniprot_Human	A0A0C4DGS1	131	48769	6	6	6	6	0.79	Dolichyl-diphosphooligosaccharide--protein glycosyltransferase 48 kDa subunit OS=Homo sapiens OX=9606 GN=DDOST PE=1 SV=1
397	1	Uniprot_Human	P29992	131	42097	5	5	5	5	0.75	Guanine nucleotide-binding protein subunit alpha-11 OS=Homo sapiens OX=9606 GN=GNA11 PE=1 SV=2
397	2	Uniprot_Human	P50148	60	42115	2	2	2	2	0.25	Guanine nucleotide-binding protein G(q) subunit alpha OS=Homo sapiens OX=9606 GN=GNAQ PE=1 SV=4
398	1	Uniprot_Human	A0A0A6YYI3	131	58163	5	5	5	5	0.5	Protein PPAN-P2RY11 OS=Homo sapiens OX=9606 GN=PPAN-P2RY11 PE=4 SV=1
399	1	Uniprot_Human	G3V529	131	91424	8	8	8	8	0.51	RNA helicase OS=Homo sapiens OX=9606 GN=DDX24 PE=1 SV=1
400	1	Uniprot_Human	Q15365	131	37474	5	5	5	5	0.87	Poly(rC)-binding protein 1 OS=Homo sapiens OX=9606 GN=PCBP1 PE=1 SV=2
401	1	Uniprot_Human	J3KTL2	131	28312	7	7	7	7	2.2	Serine/arginine-rich splicing factor 1 OS=Homo sapiens OX=9606 GN=SRSF1 PE=1 SV=1
402	1	Uniprot_Human	Q15181	130	32639	6	6	6	6	1.38	Inorganic pyrophosphatase OS=Homo sapiens OX=9606 GN=PPA1 PE=1 SV=2
403	1	Uniprot_Human	P22314	130	117774	7	7	7	7	0.33	Ubiquitin-like modifier-activating enzyme 1 OS=Homo sapiens OX=9606 GN=UBA1 PE=1 SV=3
404	1	Uniprot_Human	Q7KZF4	130	101934	10	10	10	10	0.59	Staphylococcal nuclease domain-containing protein 1 OS=Homo sapiens OX=9606 GN=SND1 PE=1 SV=1
405	1	Uniprot_Human	Q96HC4	130	63904	7	7	7	7	0.68	PDZ and LIM domain protein 5 OS=Homo sapiens OX=9606 GN=PDLIM5 PE=1 SV=5
406	1	Uniprot_Human	Q9UER7	129	81323	6	6	6	6	0.42	Death domain-associated protein 6 OS=Homo sapiens OX=9606 GN=DAXX PE=1 SV=2
407	1	Uniprot_Human	H3BNV2	129	28476	5	5	5	5	1.28	NAD(P)H dehydrogenase [quinone] 1 OS=Homo sapiens OX=9606 GN=NQO1 PE=1 SV=1
408	1	Uniprot_Human	A0A0A0MRI2	129	47774	6	6	6	6	0.81	Sorting nexin OS=Homo sapiens OX=9606 GN=SNX6 PE=1 SV=1
409	1	Uniprot_Human	Q5BKZ1	129	65613	6	6	6	6	0.54	DBIRD complex subunit ZNF326 OS=Homo sapiens OX=9606 GN=ZNF326 PE=1 SV=2
410	1	Uniprot_Human	Q9NUQ8	128	79695	5	5	5	5	0.35	ATP-binding cassette sub-family F member 3 OS=Homo sapiens OX=9606 GN=ABCF3 PE=1 SV=2
411	1	Uniprot_Human	X1WI28	128	22960	6	6	6	6	2.4	60S ribosomal protein L10 (Fragment) OS=Homo sapiens OX=9606 GN=RPL10 PE=1 SV=7
412	1	Uniprot_Human	P08123	126	129235	4	4	4	4	0.16	Collagen alpha-2(I) chain OS=Homo sapiens OX=9606 GN=COL1A2 PE=1 SV=7
413	1	Uniprot_Human	P17612	126	40564	8	8	8	8	1.54	cAMP-dependent protein kinase catalytic subunit alpha OS=Homo sapiens OX=9606 GN=PRKACA PE=1 SV=2
414	1	Uniprot_Human	Q15393	125	135492	7	7	7	7	0.28	Splicing factor 3B subunit 3 OS=Homo sapiens OX=9606 GN=SF3B3 PE=1 SV=4
415	1	Uniprot_Human	Q9NVD7	125	42217	4	4	4	4	0.56	Alpha-parvin OS=Homo sapiens OX=9606 GN=PARVA PE=1 SV=1
416	1	Uniprot_Human	Q9Y383	124	46486	5	5	5	5	0.66	Putative RNA-binding protein Luc7-like 2 OS=Homo sapiens OX=9606 GN=LUC7L2 PE=1 SV=2
416	2	Uniprot_Human	A0A8C8MUD1	117	28412	4	4	4	4	0.94	Aminoacyl tRNA synthase complex-interacting multifunctional protein 1 OS=Homo sapiens OX=9606 GN=AIMP1 PE=1 SV=1
417	1	Uniprot_Human	P38159	124	42306	6	6	6	6	0.95	RNA-binding motif protein, X chromosome OS=Homo sapiens OX=9606 GN=RBMX PE=1 SV=3
418	1	Uniprot_Human	P62829	124	14856	5	5	5	5	3.78	60S ribosomal protein L23 OS=Homo sapiens OX=9606 GN=RPL23 PE=1 SV=1
419	1	Uniprot_Human	J3KT10	124	70133	5	5	5	5	0.4	Nuclear pore complex protein Nup85 OS=Homo sapiens OX=9606 GN=NUP85 PE=1 SV=1
420	1	Uniprot_Human	Q5VVC8	123	19012	6	6	4	4	1.68	60S ribosomal protein L11 OS=Homo sapiens OX=9606 GN=RPL11 PE=1 SV=2
421	1	Uniprot_Human	Q8N3C0	123	251301	7	7	7	7	0.14	Activating signal cointegrator 1 complex subunit 3 OS=Homo sapiens OX=9606 GN=ASCC3 PE=1 SV=3
422	1	Uniprot_Human	O75569	123	34383	4	4	4	4	0.73	Interferon-inducible double-stranded RNA-dependent protein kinase activator A OS=Homo sapiens OX=9606 GN=PRKRA PE=1 SV=1
423	1	Uniprot_Human	P62995	123	33646	4	4	4	4	0.75	Transformer-2 protein homolog beta OS=Homo sapiens OX=9606 GN=TRA2B PE=1 SV=1
423	2	Uniprot_Human	Q13595	105	32669	4	4	4	4	0.78	Transformer-2 protein homolog alpha OS=Homo sapiens OX=9606 GN=TRA2A PE=1 SV=1
424	1	Uniprot_Human	P11172	123	52189	7	7	7	7	0.88	Uridine 5'-monophosphate synthase OS=Homo sapiens OX=9606 GN=UMPS PE=1 SV=1
425	1	Uniprot_Human	Q15020	123	109865	6	6	6	6	0.3	Squamous cell carcinoma antigen recognized by T-cells 3 OS=Homo sapiens OX=9606 GN=SART3 PE=1 SV=1
426	1	Uniprot_Human	B4DJ81	123	66879	4	4	4	4	0.33	NADH-ubiquinone oxidoreductase 75 kDa subunit, mitochondrial OS=Homo sapiens OX=9606 GN=NDUFS1 PE=1 SV=1
427	1	Uniprot_Human	A0A2R8YCS7	122	67900	8	8	8	8	0.74	Deoxynucleoside triphosphate triphosphohydrolase SAMHD1 OS=Homo sapiens OX=9606 GN=SAMHD1 PE=1 SV=1
428	1	Uniprot_Human	A0A0A0MS08	122	43884	10	10	6	6	0.91	Immunoglobulin heavy constant gamma 1 (Fragment) OS=Homo sapiens OX=9606 GN=IGHG1 PE=1 SV=1
429	1	Uniprot_Human	P49207	122	13284	7	7	4	4	3.03	60S ribosomal protein L34 OS=Homo sapiens OX=9606 GN=RPL34 PE=1 SV=3
430	1	Uniprot_Human	P13797	122	70766	5	5	5	5	0.4	Plastin-3 OS=Homo sapiens OX=9606 GN=PLS3 PE=1 SV=4
431	1	Uniprot_Human	Q99832	122	59329	6	6	6	6	0.61	T-complex protein 1 subunit eta OS=Homo sapiens OX=9606 GN=CCT7 PE=1 SV=2
432	1	Uniprot_Human	Q9NZ01	122	36011	5	5	5	5	0.92	Very-long-chain enoyl-CoA reductase OS=Homo sapiens OX=9606 GN=TECR PE=1 SV=1
433	1	Uniprot_Human	Q02040	121	80686	5	5	5	5	0.34	A-kinase anchor protein 17A OS=Homo sapiens OX=9606 GN=AKAP17A PE=1 SV=2
434	1	Uniprot_Human	Q9ULX3	121	46646	5	5	5	5	0.66	RNA-binding protein NOB1 OS=Homo sapiens OX=9606 GN=NOB1 PE=1 SV=1
435	1	Uniprot_Human	Q9UBB4	121	53455	6	6	6	6	0.7	Ataxin-10 OS=Homo sapiens OX=9606 GN=ATXN10 PE=1 SV=1
436	1	Uniprot_Human	A0A8I5KTQ3	121	73046	8	8	8	8	0.68	Cold shock domain-containing protein E1 OS=Homo sapiens OX=9606 GN=CSDE1 PE=4 SV=1
437	1	Uniprot_Human	P62899	121	14454	4	4	4	4	2.63	60S ribosomal protein L31 OS=Homo sapiens OX=9606 GN=RPL31 PE=1 SV=1
438	1	Uniprot_Human	P46778	121	18553	5	5	5	5	2.53	60S ribosomal protein L21 OS=Homo sapiens OX=9606 GN=RPL21 PE=1 SV=2
439	1	Uniprot_Human	Q96C19	121	26680	4	4	4	4	1.02	EF-hand domain-containing protein D2 OS=Homo sapiens OX=9606 GN=EFHD2 PE=1 SV=1
440	1	Uniprot_Human	A0A5F9ZHX5	121	155038	8	8	7	7	0.24	DNA helicase (Fragment) OS=Homo sapiens OX=9606 GN=CHD3 PE=1 SV=1
440	2	Uniprot_Human	Q8TDI0	82	222909	5	5	5	5	0.11	Chromodomain-helicase-DNA-binding protein 5 OS=Homo sapiens OX=9606 GN=CHD5 PE=1 SV=1
440	3	Uniprot_Human	A0A0C4DGG9	70	220336	5	5	5	5	0.11	DNA helicase OS=Homo sapiens OX=9606 GN=CHD4 PE=1 SV=1
441	1	Uniprot_Human	P36507	121	44396	5	5	5	5	0.7	Dual specificity mitogen-activated protein kinase kinase 2 OS=Homo sapiens OX=9606 GN=MAP2K2 PE=1 SV=1
441	2	Uniprot_Human	A0A8I5KRX5	70	45238	5	5	5	5	0.68	Dual-specificity mitogen-activated protein kinase kinase 1 OS=Homo sapiens OX=9606 GN=MAP2K1 PE=4 SV=1
442	1	Uniprot_Human	A0A5F9ZI21	120	126560	6	6	6	6	0.25	Rho guanine nucleotide exchange factor 2 OS=Homo sapiens OX=9606 GN=ARHGEF2 PE=1 SV=1
443	1	Uniprot_Human	Q13242	120	25526	5	5	5	5	1.51	Serine/arginine-rich splicing factor 9 OS=Homo sapiens OX=9606 GN=SRSF9 PE=1 SV=1
444	1	Uniprot_Human	Q16666	120	88199	6	6	6	6	0.38	Gamma-interferon-inducible protein 16 OS=Homo sapiens OX=9606 GN=IFI16 PE=1 SV=3
445	1	Uniprot_Human	P31942	119	36903	3	3	3	3	0.47	Heterogeneous nuclear ribonucleoprotein H3 OS=Homo sapiens OX=9606 GN=HNRNPH3 PE=1 SV=2
446	1	Uniprot_Human	B1AXG1	119	80700	5	5	5	5	0.34	Non-specific serine/threonine protein kinase OS=Homo sapiens OX=9606 GN=RPS6KA3 PE=1 SV=2
447	1	Uniprot_Human	B7Z6D5	119	86551	9	9	9	9	0.64	RNA helicase OS=Homo sapiens OX=9606 GN=DDX27 PE=1 SV=1
448	1	Uniprot_Human	E7EVX8	119	54732	6	6	6	6	0.68	U4/U6 small nuclear ribonucleoprotein Prp31 OS=Homo sapiens OX=9606 GN=PRPF31 PE=1 SV=1
449	1	Uniprot_Human	Q9BRX2	119	43332	3	3	3	3	0.39	Protein pelota homolog OS=Homo sapiens OX=9606 GN=PELO PE=1 SV=2
450	1	Uniprot_Human	Q13823	119	83603	6	6	6	6	0.4	Nucleolar GTP-binding protein 2 OS=Homo sapiens OX=9606 GN=GNL2 PE=1 SV=1
451	1	Uniprot_Human	B1AHB1	119	77544	8	8	8	8	0.63	DNA replication licensing factor MCM5 OS=Homo sapiens OX=9606 GN=MCM5 PE=1 SV=1
452	1	Uniprot_Human	O96005	119	76048	3	3	3	3	0.21	Cleft lip and palate transmembrane protein 1 OS=Homo sapiens OX=9606 GN=CLPTM1 PE=1 SV=1
453	1	Uniprot_Human	Q7L576	119	145089	6	6	6	6	0.22	Cytoplasmic FMR1-interacting protein 1 OS=Homo sapiens OX=9606 GN=CYFIP1 PE=1 SV=1
454	1	Uniprot_Human	A0A7P0TAL9	119	56212	7	7	7	7	0.8	Interferon-induced, double-stranded RNA-activated protein kinase OS=Homo sapiens OX=9606 GN=EIF2AK2 PE=1 SV=1
455	1	Uniprot_Human	P52306	119	66275	4	4	4	4	0.33	Rap1 GTPase-GDP dissociation stimulator 1 OS=Homo sapiens OX=9606 GN=RAP1GDS1 PE=1 SV=3
455	2	Uniprot_Human	Q9C0E2	49	130056	2	2	2	2	0.08	Exportin-4 OS=Homo sapiens OX=9606 GN=XPO4 PE=1 SV=2
456	1	Uniprot_Human	Q9NPE3	119	7701	3	3	3	3	5	H/ACA ribonucleoprotein complex subunit 3 OS=Homo sapiens OX=9606 GN=NOP10 PE=1 SV=1
457	1	Uniprot_Human	G5E9C0	118	61701	5	5	5	5	0.47	SP110 nuclear body protein, isoform CRA_b OS=Homo sapiens OX=9606 GN=SP110 PE=1 SV=1
458	1	Uniprot_Human	X6RJP6	118	21073	5	5	5	5	2.03	Transgelin-2 (Fragment) OS=Homo sapiens OX=9606 GN=TAGLN2 PE=1 SV=1
459	1	Uniprot_Human	Q5BJF6	118	95342	5	5	5	5	0.28	Outer dense fiber protein 2 OS=Homo sapiens OX=9606 GN=ODF2 PE=1 SV=1
460	1	Uniprot_Human	O75821	118	35589	4	4	4	4	0.7	Eukaryotic translation initiation factor 3 subunit G OS=Homo sapiens OX=9606 GN=EIF3G PE=1 SV=2
461	1	Uniprot_Human	P61160	118	44732	6	6	5	5	0.69	Actin-related protein 2 OS=Homo sapiens OX=9606 GN=ACTR2 PE=1 SV=1
462	1	Uniprot_Human	Q5T4S7	118	573476	7	7	7	7	0.06	E3 ubiquitin-protein ligase UBR4 OS=Homo sapiens OX=9606 GN=UBR4 PE=1 SV=1
463	1	Uniprot_Human	O43237	118	54066	5	5	5	5	0.55	Cytoplasmic dynein 1 light intermediate chain 2 OS=Homo sapiens OX=9606 GN=DYNC1LI2 PE=1 SV=1
464	1	Uniprot_Human	P07996	118	129300	7	7	6	6	0.25	Thrombospondin-1 OS=Homo sapiens OX=9606 GN=THBS1 PE=1 SV=2
465	1	Uniprot_Human	A0A7I2V3B4	117	69879	6	6	6	6	0.5	Sec1 family domain-containing protein 1 OS=Homo sapiens OX=9606 GN=SCFD1 PE=1 SV=1
466	1	Uniprot_Human	A0A2R8Y7G4	117	33672	16	16	1	1	0.15	Uncharacterized protein C3orf49 OS=Homo sapiens OX=9606 GN=C3orf49 PE=4 SV=1
467	1	Uniprot_Human	G3V1A4	117	16801	6	6	6	6	4.31	Cofilin-1 OS=Homo sapiens OX=9606 GN=CFL1 PE=1 SV=1
467	2	Uniprot_Human	F6RFD5	100	15387	3	3	3	3	1.47	Destrin OS=Homo sapiens OX=9606 GN=DSTN PE=1 SV=1
467	3	Uniprot_Human	Q9Y281	83	18725	3	3	3	3	1.11	Cofilin-2 OS=Homo sapiens OX=9606 GN=CFL2 PE=1 SV=1
468	1	Uniprot_Human	P62851	116	13734	5	5	5	5	4.41	40S ribosomal protein S25 OS=Homo sapiens OX=9606 GN=RPS25 PE=1 SV=1
469	1	Uniprot_Human	E7EX29	116	28019	3	3	3	3	0.66	14-3-3 protein zeta/delta (Fragment) OS=Homo sapiens OX=9606 GN=YWHAZ PE=1 SV=1
470	1	Uniprot_Human	P18077	116	12530	7	7	5	5	5.35	60S ribosomal protein L35a OS=Homo sapiens OX=9606 GN=RPL35A PE=1 SV=2
471	1	Uniprot_Human	P36542	116	32975	4	4	4	4	0.77	ATP synthase subunit gamma, mitochondrial OS=Homo sapiens OX=9606 GN=ATP5F1C PE=1 SV=1
472	1	Uniprot_Human	O43242	115	60939	6	6	6	6	0.59	26S proteasome non-ATPase regulatory subunit 3 OS=Homo sapiens OX=9606 GN=PSMD3 PE=1 SV=2
473	1	Uniprot_Human	Q9NSE4	115	113719	7	7	7	7	0.34	Isoleucine--tRNA ligase, mitochondrial OS=Homo sapiens OX=9606 GN=IARS2 PE=1 SV=2
474	1	Uniprot_Human	P50416	114	88311	3	3	3	3	0.17	Carnitine O-palmitoyltransferase 1, liver isoform OS=Homo sapiens OX=9606 GN=CPT1A PE=1 SV=2
475	1	Uniprot_Human	P46013	114	358474	4	4	4	4	0.05	Proliferation marker protein Ki-67 OS=Homo sapiens OX=9606 GN=MKI67 PE=1 SV=2
476	1	Uniprot_Human	A0A0U1RRM4	114	62425	8	8	7	7	0.7	Polypyrimidine tract-binding protein 1 OS=Homo sapiens OX=9606 GN=PTBP1 PE=1 SV=1
476	2	Uniprot_Human	O95758	65	59652	3	3	3	3	0.27	Polypyrimidine tract-binding protein 3 OS=Homo sapiens OX=9606 GN=PTBP3 PE=1 SV=2
477	1	Uniprot_Human	P62917	114	28007	5	5	5	5	1.32	60S ribosomal protein L8 OS=Homo sapiens OX=9606 GN=RPL8 PE=1 SV=2
478	1	Uniprot_Human	Q16795	114	42483	4	4	4	4	0.56	NADH dehydrogenase [ubiquinone] 1 alpha subcomplex subunit 9, mitochondrial OS=Homo sapiens OX=9606 GN=NDUFA9 PE=1 SV=2
479	1	Uniprot_Human	B1ALA9	114	31372	5	5	5	5	1.11	Ribose-phosphate pyrophosphokinase 1 OS=Homo sapiens OX=9606 GN=PRPS1 PE=1 SV=2
479	2	Uniprot_Human	P11908	91	34747	3	3	3	3	0.5	Ribose-phosphate pyrophosphokinase 2 OS=Homo sapiens OX=9606 GN=PRPS2 PE=1 SV=2
480	1	Uniprot_Human	P05198	114	36089	6	6	6	6	1.19	Eukaryotic translation initiation factor 2 subunit 1 OS=Homo sapiens OX=9606 GN=EIF2S1 PE=1 SV=3
481	1	Uniprot_Human	Q5T0D2	114	18967	2	2	1	1	0.28	Nucleoside-diphosphate kinase OS=Homo sapiens OX=9606 GN=CMPK1 PE=1 SV=1
482	1	Uniprot_Human	Q15397	114	73538	7	7	7	7	0.57	Pumilio homolog 3 OS=Homo sapiens OX=9606 GN=PUM3 PE=1 SV=3
483	1	Uniprot_Human	Q5H907	113	55761	4	4	4	4	0.4	Melanoma antigen family D, 2, isoform CRA_d OS=Homo sapiens OX=9606 GN=MAGED2 PE=1 SV=1
484	1	Uniprot_Human	Q7L7X3	113	115997	8	8	8	8	0.39	Serine/threonine-protein kinase TAO1 OS=Homo sapiens OX=9606 GN=TAOK1 PE=1 SV=1
485	1	Uniprot_Human	E7ET15	113	118175	4	4	4	4	0.17	U2 snRNP-associated SURP motif-containing protein OS=Homo sapiens OX=9606 GN=U2SURP PE=1 SV=1
486	1	Uniprot_Human	P51570	113	42246	6	6	6	6	0.95	Galactokinase OS=Homo sapiens OX=9606 GN=GALK1 PE=1 SV=1
487	1	Uniprot_Human	Q9H7B2	113	35560	6	6	6	6	1.22	Ribosome production factor 2 homolog OS=Homo sapiens OX=9606 GN=RPF2 PE=1 SV=2
488	1	Uniprot_Human	P49736	112	101832	8	8	8	8	0.45	DNA replication licensing factor MCM2 OS=Homo sapiens OX=9606 GN=MCM2 PE=1 SV=4
489	1	Uniprot_Human	Q9Y305	112	49870	4	4	4	4	0.46	Acyl-coenzyme A thioesterase 9, mitochondrial OS=Homo sapiens OX=9606 GN=ACOT9 PE=1 SV=2
490	1	Uniprot_Human	Q5T760	112	54266	6	6	5	5	0.54	Serine/arginine-rich-splicing factor 11 OS=Homo sapiens OX=9606 GN=SRSF11 PE=1 SV=2
491	1	Uniprot_Human	Q9H0S4	112	50615	4	4	4	4	0.45	Probable ATP-dependent RNA helicase DDX47 OS=Homo sapiens OX=9606 GN=DDX47 PE=1 SV=1
492	1	Uniprot_Human	O15371	112	63932	4	4	4	4	0.34	Eukaryotic translation initiation factor 3 subunit D OS=Homo sapiens OX=9606 GN=EIF3D PE=1 SV=1
493	1	Uniprot_Human	F8VQE1	111	66950	7	7	7	7	0.64	LIM domain and actin-binding protein 1 OS=Homo sapiens OX=9606 GN=LIMA1 PE=1 SV=1
494	1	Uniprot_Human	P30414	111	165577	2	2	2	2	0.06	NK-tumor recognition protein OS=Homo sapiens OX=9606 GN=NKTR PE=1 SV=2
495	1	Uniprot_Human	O94906	111	106858	6	6	6	6	0.3	Pre-mRNA-processing factor 6 OS=Homo sapiens OX=9606 GN=PRPF6 PE=1 SV=1
496	1	Uniprot_Human	Q08945	110	81024	3	3	3	3	0.19	FACT complex subunit SSRP1 OS=Homo sapiens OX=9606 GN=SSRP1 PE=1 SV=1
497	1	Uniprot_Human	Q2TB10	110	75189	5	5	5	5	0.37	Zinc finger protein 800 OS=Homo sapiens OX=9606 GN=ZNF800 PE=1 SV=1
498	1	Uniprot_Human	P19367	110	102420	6	6	6	6	0.32	Hexokinase-1 OS=Homo sapiens OX=9606 GN=HK1 PE=1 SV=3
498	2	Uniprot_Human	E9PB90	53	98909	2	2	2	2	0.1	Hexokinase OS=Homo sapiens OX=9606 GN=HK2 PE=1 SV=1
499	1	Uniprot_Human	E9PRG8	110	14225	4	4	3	3	1.67	Uncharacterized protein C11orf98 OS=Homo sapiens OX=9606 GN=C11orf98 PE=4 SV=2
500	1	Uniprot_Human	P30050	109	17808	3	3	3	3	1.2	60S ribosomal protein L12 OS=Homo sapiens OX=9606 GN=RPL12 PE=1 SV=1
501	1	Uniprot_Human	P35250	109	39132	5	5	5	5	0.82	Replication factor C subunit 2 OS=Homo sapiens OX=9606 GN=RFC2 PE=1 SV=3
502	1	Uniprot_Human	P04083	109	38690	7	7	7	7	1.34	Annexin A1 OS=Homo sapiens OX=9606 GN=ANXA1 PE=1 SV=2
503	1	Uniprot_Human	Q00325	108	40069	7	7	6	6	1.03	Phosphate carrier protein, mitochondrial OS=Homo sapiens OX=9606 GN=SLC25A3 PE=1 SV=2
504	1	Uniprot_Human	A0A6Q8PEX6	108	146429	3	3	3	3	0.1	Elongator complex protein 1 OS=Homo sapiens OX=9606 GN=ELP1 PE=1 SV=1
505	1	Uniprot_Human	Q04446	108	80423	5	5	5	5	0.34	1,4-alpha-glucan-branching enzyme OS=Homo sapiens OX=9606 GN=GBE1 PE=1 SV=3
506	1	Uniprot_Human	Q96JB5	108	56885	7	7	7	7	0.79	CDK5 regulatory subunit-associated protein 3 OS=Homo sapiens OX=9606 GN=CDK5RAP3 PE=1 SV=2
507	1	Uniprot_Human	Q9NVP1	108	75359	5	5	5	5	0.37	ATP-dependent RNA helicase DDX18 OS=Homo sapiens OX=9606 GN=DDX18 PE=1 SV=2
508	1	Uniprot_Human	Q9Y3B4	108	14576	3	3	3	3	1.61	Splicing factor 3B subunit 6 OS=Homo sapiens OX=9606 GN=SF3B6 PE=1 SV=1
509	1	Uniprot_Human	A0A0A0MRJ3	107	197283	5	5	5	5	0.13	Neuron navigator 1 OS=Homo sapiens OX=9606 GN=NAV1 PE=1 SV=1
510	1	Uniprot_Human	Q9NY93	107	61551	3	3	3	3	0.26	Probable ATP-dependent RNA helicase DDX56 OS=Homo sapiens OX=9606 GN=DDX56 PE=1 SV=1
511	1	Uniprot_Human	F5H365	107	82916	5	5	5	5	0.33	Protein transport protein SEC23 OS=Homo sapiens OX=9606 GN=SEC23A PE=1 SV=1
512	1	Uniprot_Human	X6R700	107	23647	2	2	2	2	0.49	Chromatin target of PRMT1 protein OS=Homo sapiens OX=9606 GN=CHTOP PE=1 SV=1
513	1	Uniprot_Human	Q01081	107	27854	2	2	2	2	0.4	Splicing factor U2AF 35 kDa subunit OS=Homo sapiens OX=9606 GN=U2AF1 PE=1 SV=3
514	1	Uniprot_Human	Q96RF0	106	68851	4	4	4	4	0.32	Sorting nexin-18 OS=Homo sapiens OX=9606 GN=SNX18 PE=1 SV=2
515	1	Uniprot_Human	P17252	106	76700	4	4	4	4	0.28	Protein kinase C alpha type OS=Homo sapiens OX=9606 GN=PRKCA PE=1 SV=4
516	1	Uniprot_Human	A0A3B3IS71	106	105386	4	4	4	4	0.2	Retinoblastoma-associated protein OS=Homo sapiens OX=9606 GN=RB1 PE=1 SV=1
517	1	Uniprot_Human	O00231	106	47434	9	9	9	9	1.45	26S proteasome non-ATPase regulatory subunit 11 OS=Homo sapiens OX=9606 GN=PSMD11 PE=1 SV=3
518	1	Uniprot_Human	Q92973	106	102289	4	4	4	4	0.2	Transportin-1 OS=Homo sapiens OX=9606 GN=TNPO1 PE=1 SV=2
519	1	Uniprot_Human	P42166	105	75446	5	5	5	5	0.37	Lamina-associated polypeptide 2, isoform alpha OS=Homo sapiens OX=9606 GN=TMPO PE=1 SV=2
520	1	Uniprot_Human	Q9UGP8	105	87942	5	5	5	5	0.31	Translocation protein SEC63 homolog OS=Homo sapiens OX=9606 GN=SEC63 PE=1 SV=2
521	1	Uniprot_Human	A0A0U1RQH7	105	26682	3	3	3	3	0.7	RNA-binding protein 39 (Fragment) OS=Homo sapiens OX=9606 GN=RBM39 PE=1 SV=1
522	1	Uniprot_Human	C9JX88	105	48233	5	5	5	5	0.63	26S proteasome regulatory subunit 7 OS=Homo sapiens OX=9606 GN=PSMC2 PE=1 SV=1
523	1	Uniprot_Human	A0A669KB10	105	209080	9	9	9	9	0.23	Golgi-specific brefeldin A-resistance guanine nucleotide exchange factor 1 OS=Homo sapiens OX=9606 GN=GBF1 PE=1 SV=1
524	1	Uniprot_Human	A0A1W2PNP0	105	65940	3	3	3	3	0.24	GPI transamidase component PIG-T (Fragment) OS=Homo sapiens OX=9606 GN=PIGT PE=1 SV=1
525	1	Uniprot_Human	O75477	105	39146	3	3	3	3	0.43	Erlin-1 OS=Homo sapiens OX=9606 GN=ERLIN1 PE=1 SV=2
525	2	Uniprot_Human	E5RHW4	80	37701	2	2	2	2	0.28	Erlin-2 (Fragment) OS=Homo sapiens OX=9606 GN=ERLIN2 PE=1 SV=1
526	1	Uniprot_Human	A0A590UJK4	104	26290	4	4	4	4	1.04	Serine/arginine-rich-splicing factor 6 OS=Homo sapiens OX=9606 GN=SRSF6 PE=1 SV=1
526	2	Uniprot_Human	Q13243	41	31245	2	2	2	2	0.35	Serine/arginine-rich splicing factor 5 OS=Homo sapiens OX=9606 GN=SRSF5 PE=1 SV=1
527	1	Uniprot_Human	K7EJE8	104	93238	4	4	4	4	0.23	Lon protease homolog, mitochondrial OS=Homo sapiens OX=9606 GN=LONP1 PE=1 SV=1
528	1	Uniprot_Human	P29401	104	67835	6	6	6	6	0.52	Transketolase OS=Homo sapiens OX=9606 GN=TKT PE=1 SV=3
529	1	Uniprot_Human	G3V359	104	19156	3	3	3	3	1.08	DNA-(apurinic or apyrimidinic site) endonuclease (Fragment) OS=Homo sapiens OX=9606 GN=APEX1 PE=1 SV=1
530	1	Uniprot_Human	P23921	104	90013	5	5	5	5	0.3	Ribonucleoside-diphosphate reductase large subunit OS=Homo sapiens OX=9606 GN=RRM1 PE=1 SV=1
531	1	Uniprot_Human	A0A3B3ITJ4	104	59181	6	6	6	6	0.61	Heterogeneous nuclear ribonucleoprotein L (Fragment) OS=Homo sapiens OX=9606 GN=HNRNPL PE=1 SV=1
532	1	Uniprot_Human	Q5VU77	103	37938	4	4	4	4	0.64	Ubiquitin-associated protein 2-like (Fragment) OS=Homo sapiens OX=9606 GN=UBAP2L PE=1 SV=1
533	1	Uniprot_Human	Q5QNZ2	103	22261	4	4	3	3	0.88	ATP synthase subunit b OS=Homo sapiens OX=9606 GN=ATP5PB PE=1 SV=1
534	1	Uniprot_Human	Q9BQ39	102	82514	5	5	5	5	0.33	ATP-dependent RNA helicase DDX50 OS=Homo sapiens OX=9606 GN=DDX50 PE=1 SV=1
535	1	Uniprot_Human	Q68EM7	102	95377	3	3	3	3	0.16	Rho GTPase-activating protein 17 OS=Homo sapiens OX=9606 GN=ARHGAP17 PE=1 SV=1
536	1	Uniprot_Human	P60174	102	26653	3	3	3	3	0.7	Triosephosphate isomerase OS=Homo sapiens OX=9606 GN=TPI1 PE=1 SV=4
537	1	Uniprot_Human	Q7Z6Z7	102	481589	7	7	7	7	0.07	E3 ubiquitin-protein ligase HUWE1 OS=Homo sapiens OX=9606 GN=HUWE1 PE=1 SV=3
538	1	Uniprot_Human	H0YJV2	102	45792	2	2	2	2	0.23	Serine palmitoyltransferase 2 (Fragment) OS=Homo sapiens OX=9606 GN=SPTLC2 PE=1 SV=1
539	1	Uniprot_Human	Q9UKD2	102	27543	3	3	3	3	0.67	mRNA turnover protein 4 homolog OS=Homo sapiens OX=9606 GN=MRTO4 PE=1 SV=2
540	1	Uniprot_Human	Q8TB61	102	47484	4	4	4	4	0.49	Adenosine 3'-phospho 5'-phosphosulfate transporter 1 OS=Homo sapiens OX=9606 GN=SLC35B2 PE=1 SV=1
541	1	Uniprot_Human	Q9Y679	102	45758	3	3	3	3	0.36	Lipid droplet-regulating VLDL assembly factor AUP1 OS=Homo sapiens OX=9606 GN=AUP1 PE=1 SV=2
542	1	Uniprot_Human	E7EM64	101	36041	3	3	3	3	0.48	COP9 signalosome complex subunit 6 OS=Homo sapiens OX=9606 GN=COPS6 PE=1 SV=1
543	1	Uniprot_Human	A0A6Q8PF33	101	105996	4	4	4	4	0.2	Alanine--tRNA ligase OS=Homo sapiens OX=9606 GN=AARS1 PE=1 SV=1
544	1	Uniprot_Human	B7WP74	101	85524	4	4	4	4	0.25	Pre-mRNA-splicing factor CWC22 homolog (Fragment) OS=Homo sapiens OX=9606 GN=CWC22 PE=1 SV=1
545	1	Uniprot_Human	Q9NR12	101	49813	4	4	4	4	0.46	PDZ and LIM domain protein 7 OS=Homo sapiens OX=9606 GN=PDLIM7 PE=1 SV=1
546	1	Uniprot_Human	Q5SSJ5	101	61169	6	6	6	6	0.59	Heterochromatin protein 1-binding protein 3 OS=Homo sapiens OX=9606 GN=HP1BP3 PE=1 SV=1
547	1	Uniprot_Human	Q9Y2T2	101	46909	4	4	4	4	0.49	AP-3 complex subunit mu-1 OS=Homo sapiens OX=9606 GN=AP3M1 PE=1 SV=1
548	1	Uniprot_Human	Q13619	101	87624	5	5	5	5	0.31	Cullin-4A OS=Homo sapiens OX=9606 GN=CUL4A PE=1 SV=3
548	2	Uniprot_Human	A0A669KAX4	96	102462	7	7	7	7	0.38	Cullin-4B OS=Homo sapiens OX=9606 GN=CUL4B PE=1 SV=1
549	1	Uniprot_Human	Q9NPQ8	100	59671	7	7	7	7	0.74	Synembryn-A OS=Homo sapiens OX=9606 GN=RIC8A PE=1 SV=3
550	1	Uniprot_Human	Q92769	100	55329	6	6	6	6	0.67	Histone deacetylase 2 OS=Homo sapiens OX=9606 GN=HDAC2 PE=1 SV=2
551	1	Uniprot_Human	Q1KMD3	100	85052	7	7	7	7	0.48	Heterogeneous nuclear ribonucleoprotein U-like protein 2 OS=Homo sapiens OX=9606 GN=HNRNPUL2 PE=1 SV=1
552	1	Uniprot_Human	Q92522	100	22474	3	3	3	3	0.87	Histone H1.10 OS=Homo sapiens OX=9606 GN=H1-10 PE=1 SV=1
553	1	Uniprot_Human	A5YKK6	100	266768	6	6	6	6	0.11	CCR4-NOT transcription complex subunit 1 OS=Homo sapiens OX=9606 GN=CNOT1 PE=1 SV=2
554	1	Uniprot_Human	Q12874	100	58812	3	3	3	3	0.27	Splicing factor 3A subunit 3 OS=Homo sapiens OX=9606 GN=SF3A3 PE=1 SV=1
555	1	Uniprot_Human	A0JLT2	100	26257	4	4	3	3	1.04	Mediator of RNA polymerase II transcription subunit 19 OS=Homo sapiens OX=9606 GN=MED19 PE=1 SV=2
556	1	Uniprot_Human	Q9UI10	100	57521	5	5	5	5	0.51	Translation initiation factor eIF-2B subunit delta OS=Homo sapiens OX=9606 GN=EIF2B4 PE=1 SV=2
557	1	Uniprot_Human	P04818	99	35693	5	5	5	5	0.93	Thymidylate synthase OS=Homo sapiens OX=9606 GN=TYMS PE=1 SV=3
558	1	Uniprot_Human	A8MXP8	99	24781	3	3	3	3	0.77	Reticulocalbin-2 OS=Homo sapiens OX=9606 GN=RCN2 PE=1 SV=1
559	1	Uniprot_Human	Q9BY44	99	64949	6	6	6	6	0.55	Eukaryotic translation initiation factor 2A OS=Homo sapiens OX=9606 GN=EIF2A PE=1 SV=3
560	1	Uniprot_Human	Q13263	99	88493	5	5	5	5	0.31	Transcription intermediary factor 1-beta OS=Homo sapiens OX=9606 GN=TRIM28 PE=1 SV=5
561	1	Uniprot_Human	Q5T8U5	99	21114	4	4	3	3	0.95	Surfeit locus protein 4 OS=Homo sapiens OX=9606 GN=SURF4 PE=1 SV=1
562	1	Uniprot_Human	A0A5F9UJX7	99	38713	5	5	5	5	0.84	45 kDa calcium-binding protein OS=Homo sapiens OX=9606 GN=SDF4 PE=1 SV=1
563	1	Uniprot_Human	A0A0D9SFE5	99	37558	3	3	3	3	0.46	Lamin B1, isoform CRA_a OS=Homo sapiens OX=9606 GN=LMNB1 PE=1 SV=1
563	2	Uniprot_Human	Q03252	63	69906	2	2	2	2	0.14	Lamin-B2 OS=Homo sapiens OX=9606 GN=LMNB2 PE=1 SV=4
564	1	Uniprot_Human	A0A804HIV7	99	24368	4	4	4	4	1.16	Emerin OS=Homo sapiens OX=9606 GN=EMD PE=1 SV=1
565	1	Uniprot_Human	F8W9S7	98	157365	4	4	4	4	0.13	GTPase-activating protein and VPS9 domain-containing protein 1 OS=Homo sapiens OX=9606 GN=GAPVD1 PE=1 SV=1
566	1	Uniprot_Human	P28066	98	26394	3	3	2	2	0.43	Proteasome subunit alpha type-5 OS=Homo sapiens OX=9606 GN=PSMA5 PE=1 SV=3
567	1	Uniprot_Human	P47712	98	85184	4	4	4	4	0.25	Cytosolic phospholipase A2 OS=Homo sapiens OX=9606 GN=PLA2G4A PE=1 SV=2
568	1	Uniprot_Human	G3V1J5	98	90527	4	4	4	4	0.23	Exosome complex exonuclease RRP44 OS=Homo sapiens OX=9606 GN=DIS3 PE=1 SV=1
569	1	Uniprot_Human	A0A7I2V540	98	89041	4	4	4	4	0.24	Transitional endoplasmic reticulum ATPase OS=Homo sapiens OX=9606 GN=VCP PE=1 SV=1
570	1	Uniprot_Human	Q9BUQ8	98	95524	5	5	5	5	0.28	Probable ATP-dependent RNA helicase DDX23 OS=Homo sapiens OX=9606 GN=DDX23 PE=1 SV=3
571	1	Uniprot_Human	A0A804HI27	98	92216	6	6	6	6	0.36	Gamma-tubulin complex component OS=Homo sapiens OX=9606 GN=TUBGCP2 PE=1 SV=1
572	1	Uniprot_Human	Q15050	98	41168	5	5	5	5	0.77	Ribosome biogenesis regulatory protein homolog OS=Homo sapiens OX=9606 GN=RRS1 PE=1 SV=2
573	1	Uniprot_Human	A0A494C1F7	98	99446	6	6	6	6	0.33	Chromodomain-helicase-DNA-binding protein 1-like (Fragment) OS=Homo sapiens OX=9606 GN=CHD1L PE=1 SV=1
574	1	Uniprot_Human	Q93008	97	290278	5	5	5	5	0.09	Probable ubiquitin carboxyl-terminal hydrolase FAF-X OS=Homo sapiens OX=9606 GN=USP9X PE=1 SV=4
575	1	Uniprot_Human	O14746	97	126916	5	5	5	5	0.21	Telomerase reverse transcriptase OS=Homo sapiens OX=9606 GN=TERT PE=1 SV=1
576	1	Uniprot_Human	A0A7P0T824	97	50285	4	4	4	4	0.46	Serine/threonine-protein kinase VRK1 OS=Homo sapiens OX=9606 GN=VRK1 PE=1 SV=1
577	1	Uniprot_Human	P09661	97	28398	3	3	3	3	0.64	U2 small nuclear ribonucleoprotein A' OS=Homo sapiens OX=9606 GN=SNRPA1 PE=1 SV=2
578	1	Uniprot_Human	Q8WVY7	97	36781	4	4	4	4	0.67	Ubiquitin-like domain-containing CTD phosphatase 1 OS=Homo sapiens OX=9606 GN=UBLCP1 PE=1 SV=2
579	1	Uniprot_Human	Q9UHD8	97	65361	7	7	7	7	0.66	Septin-9 OS=Homo sapiens OX=9606 GN=SEPTIN9 PE=1 SV=2
580	1	Uniprot_Human	Q8WUH6	97	11741	2	2	2	2	1.2	Transmembrane protein 263 OS=Homo sapiens OX=9606 GN=TMEM263 PE=1 SV=1
581	1	Uniprot_Human	A0A2R8Y3X5	96	99071	5	5	5	5	0.27	Dynamin-like 120 kDa protein, mitochondrial OS=Homo sapiens OX=9606 GN=OPA1 PE=1 SV=1
582	1	Uniprot_Human	Q96A33	96	55838	2	2	2	2	0.18	PAT complex subunit CCDC47 OS=Homo sapiens OX=9606 GN=CCDC47 PE=1 SV=1
583	1	Uniprot_Human	F5GYQ1	96	44631	5	5	5	5	0.7	V-type proton ATPase subunit OS=Homo sapiens OX=9606 GN=ATP6V0D1 PE=1 SV=1
584	1	Uniprot_Human	A0A3B3ITX4	96	10376	3	3	3	3	2.82	Uncharacterized protein OS=Homo sapiens OX=9606 PE=3 SV=1
585	1	Uniprot_Human	Q9NWB6	96	33197	4	4	4	4	0.76	Arginine and glutamate-rich protein 1 OS=Homo sapiens OX=9606 GN=ARGLU1 PE=1 SV=1
586	1	Uniprot_Human	A0A075B716	96	21629	3	3	3	3	0.91	40S ribosomal protein S17 OS=Homo sapiens OX=9606 GN=RPS17 PE=1 SV=1
587	1	Uniprot_Human	Q9Y6G9	96	56544	6	6	6	6	0.65	Cytoplasmic dynein 1 light intermediate chain 1 OS=Homo sapiens OX=9606 GN=DYNC1LI1 PE=1 SV=3
588	1	Uniprot_Human	A0A0J9YYC8	96	26411	9	9	2	2	0.43	Trypsin-2 OS=Homo sapiens OX=9606 GN=PRSS2 PE=1 SV=1
588	2	Uniprot_Human	E7EQ64	87	28105	9	9	2	2	0.4	Serine protease 1 OS=Homo sapiens OX=9606 GN=PRSS1 PE=1 SV=1
589	1	Uniprot_Human	P62316	95	13518	3	3	3	3	1.8	Small nuclear ribonucleoprotein Sm D2 OS=Homo sapiens OX=9606 GN=SNRPD2 PE=1 SV=1
590	1	Uniprot_Human	O15397	95	119861	3	3	3	3	0.13	Importin-8 OS=Homo sapiens OX=9606 GN=IPO8 PE=1 SV=2
591	1	Uniprot_Human	P01024	95	187030	4	4	4	4	0.11	Complement C3 OS=Homo sapiens OX=9606 GN=C3 PE=1 SV=2
592	1	Uniprot_Human	P62854	95	13007	5	5	3	3	1.92	40S ribosomal protein S26 OS=Homo sapiens OX=9606 GN=RPS26 PE=1 SV=3
593	1	Uniprot_Human	A0A8I5KRS9	95	221469	3	3	3	3	0.07	Structural maintenance of chromosomes flexible hinge domain-containing protein 1 OS=Homo sapiens OX=9606 GN=SMCHD1 PE=4 SV=1
594	1	Uniprot_Human	M0R117	95	18067	5	5	4	4	2.64	60S ribosomal protein L18a OS=Homo sapiens OX=9606 GN=RPL18A PE=1 SV=1
595	1	Uniprot_Human	O75083	94	66152	6	6	6	6	0.54	WD repeat-containing protein 1 OS=Homo sapiens OX=9606 GN=WDR1 PE=1 SV=4
596	1	Uniprot_Human	Q7L0Y3	94	47317	6	6	6	6	0.82	tRNA methyltransferase 10 homolog C OS=Homo sapiens OX=9606 GN=TRMT10C PE=1 SV=2
597	1	Uniprot_Human	P46063	94	73410	7	7	7	7	0.57	ATP-dependent DNA helicase Q1 OS=Homo sapiens OX=9606 GN=RECQL PE=1 SV=3
597	2	Uniprot_Human	A0A3B3IT82	34	155945	2	2	2	2	0.06	DNA helicase OS=Homo sapiens OX=9606 GN=BLM PE=1 SV=1
598	1	Uniprot_Human	A0A0G2JIC6	94	24339	3	3	3	3	0.78	28S ribosomal protein S18b, mitochondrial OS=Homo sapiens OX=9606 GN=MRPS18B PE=1 SV=1
599	1	Uniprot_Human	O75489	94	30223	3	3	3	3	0.6	NADH dehydrogenase [ubiquinone] iron-sulfur protein 3, mitochondrial OS=Homo sapiens OX=9606 GN=NDUFS3 PE=1 SV=1
600	1	Uniprot_Human	P26006	94	116538	2	2	2	2	0.08	Integrin alpha-3 OS=Homo sapiens OX=9606 GN=ITGA3 PE=1 SV=5
601	1	Uniprot_Human	Q14137	94	83577	3	3	3	3	0.19	Ribosome biogenesis protein BOP1 OS=Homo sapiens OX=9606 GN=BOP1 PE=1 SV=2
602	1	Uniprot_Human	P41091	94	51077	4	4	4	4	0.45	Eukaryotic translation initiation factor 2 subunit 3 OS=Homo sapiens OX=9606 GN=EIF2S3 PE=1 SV=3
603	1	Uniprot_Human	H0YKH6	93	26701	2	2	2	2	0.42	Ceramide synthase 2 (Fragment) OS=Homo sapiens OX=9606 GN=CERS2 PE=1 SV=8
604	1	Uniprot_Human	O75165	93	254252	4	4	4	4	0.08	DnaJ homolog subfamily C member 13 OS=Homo sapiens OX=9606 GN=DNAJC13 PE=1 SV=5
605	1	Uniprot_Human	Q14764	93	99266	6	6	6	6	0.33	Major vault protein OS=Homo sapiens OX=9606 GN=MVP PE=1 SV=4
606	1	Uniprot_Human	Q9H857	93	60680	5	5	5	5	0.48	5'-nucleotidase domain-containing protein 2 OS=Homo sapiens OX=9606 GN=NT5DC2 PE=1 SV=1
607	1	Uniprot_Human	Q12965	93	126982	6	6	6	6	0.25	Unconventional myosin-Ie OS=Homo sapiens OX=9606 GN=MYO1E PE=1 SV=2
608	1	Uniprot_Human	Q08554	93	99924	3	3	3	3	0.15	Desmocollin-1 OS=Homo sapiens OX=9606 GN=DSC1 PE=1 SV=2
609	1	Uniprot_Human	C9J2Y9	93	132971	5	5	5	5	0.19	DNA-directed RNA polymerase subunit beta OS=Homo sapiens OX=9606 GN=POLR2B PE=1 SV=2
610	1	Uniprot_Human	A0A2R8Y5N1	93	139324	4	4	4	4	0.15	Protein diaphanous homolog 1 OS=Homo sapiens OX=9606 GN=DIAPH1 PE=1 SV=1
611	1	Uniprot_Human	P62330	92	20069	2	2	2	2	0.59	ADP-ribosylation factor 6 OS=Homo sapiens OX=9606 GN=ARF6 PE=1 SV=2
612	1	Uniprot_Human	A0A0A0MTI1	92	61407	3	3	3	3	0.26	Delta(24)-sterol reductase OS=Homo sapiens OX=9606 GN=DHCR24 PE=1 SV=1
613	1	Uniprot_Human	D6RAN4	92	20762	4	4	4	4	1.46	60S ribosomal protein L9 (Fragment) OS=Homo sapiens OX=9606 GN=RPL9 PE=1 SV=8
614	1	Uniprot_Human	Q6UN15	92	66487	2	2	2	2	0.15	Pre-mRNA 3'-end-processing factor FIP1 OS=Homo sapiens OX=9606 GN=FIP1L1 PE=1 SV=1
615	1	Uniprot_Human	Q5SRE5	92	195917	6	6	6	6	0.16	Nucleoporin NUP188 OS=Homo sapiens OX=9606 GN=NUP188 PE=1 SV=1
616	1	Uniprot_Human	Q9Y277	92	30639	2	2	2	2	0.36	Voltage-dependent anion-selective channel protein 3 OS=Homo sapiens OX=9606 GN=VDAC3 PE=1 SV=1
617	1	Uniprot_Human	A0A7I2V490	92	187193	7	7	7	7	0.19	DNA (cytosine-5)-methyltransferase OS=Homo sapiens OX=9606 GN=DNMT1 PE=1 SV=1
618	1	Uniprot_Human	P36404	91	20865	3	3	3	3	0.96	ADP-ribosylation factor-like protein 2 OS=Homo sapiens OX=9606 GN=ARL2 PE=1 SV=4
619	1	Uniprot_Human	Q12931	91	80060	4	4	4	4	0.27	Heat shock protein 75 kDa, mitochondrial OS=Homo sapiens OX=9606 GN=TRAP1 PE=1 SV=3
620	1	Uniprot_Human	O43290	91	90200	2	2	2	2	0.11	U4/U6.U5 tri-snRNP-associated protein 1 OS=Homo sapiens OX=9606 GN=SART1 PE=1 SV=1
621	1	Uniprot_Human	A0A0A0MR02	91	30329	4	4	4	4	0.86	Voltage-dependent anion-selective channel protein 2 (Fragment) OS=Homo sapiens OX=9606 GN=VDAC2 PE=1 SV=1
622	1	Uniprot_Human	Q15042	91	110454	6	6	6	6	0.29	Rab3 GTPase-activating protein catalytic subunit OS=Homo sapiens OX=9606 GN=RAB3GAP1 PE=1 SV=3
623	1	Uniprot_Human	P62070	91	23385	2	2	2	2	0.49	Ras-related protein R-Ras2 OS=Homo sapiens OX=9606 GN=RRAS2 PE=1 SV=1
624	1	Uniprot_Human	P05121	91	45031	4	4	4	4	0.52	Plasminogen activator inhibitor 1 OS=Homo sapiens OX=9606 GN=SERPINE1 PE=1 SV=1
625	1	Uniprot_Human	A0A0B4J2C3	91	22559	2	2	2	2	0.52	Translationally-controlled tumor protein OS=Homo sapiens OX=9606 GN=TPT1 PE=1 SV=1
626	1	Uniprot_Human	P62906	91	24816	5	5	5	5	1.57	60S ribosomal protein L10a OS=Homo sapiens OX=9606 GN=RPL10A PE=1 SV=2
627	1	Uniprot_Human	Q9UBB6	90	78814	2	2	2	2	0.13	Neurochondrin OS=Homo sapiens OX=9606 GN=NCDN PE=1 SV=1
628	1	Uniprot_Human	Q15084	90	48091	5	5	5	5	0.63	Protein disulfide-isomerase A6 OS=Homo sapiens OX=9606 GN=PDIA6 PE=1 SV=1
629	1	Uniprot_Human	Q96SB4	90	74278	4	4	4	4	0.29	SRSF protein kinase 1 OS=Homo sapiens OX=9606 GN=SRPK1 PE=1 SV=2
629	2	Uniprot_Human	P78362-2	50	78979	3	3	3	3	0.2	Isoform 2 of SRSF protein kinase 2 OS=Homo sapiens OX=9606 GN=SRPK2
630	1	Uniprot_Human	Q8TED1	90	23866	3	3	3	3	0.8	Probable glutathione peroxidase 8 OS=Homo sapiens OX=9606 GN=GPX8 PE=1 SV=2
631	1	Uniprot_Human	Q8TCG1	90	102121	6	6	6	6	0.32	Protein CIP2A OS=Homo sapiens OX=9606 GN=CIP2A PE=1 SV=2
632	1	Uniprot_Human	I3L397	90	16009	4	4	4	4	2.21	Eukaryotic translation initiation factor 5A (Fragment) OS=Homo sapiens OX=9606 GN=EIF5A PE=1 SV=8
633	1	Uniprot_Human	Q13671	90	84047	3	3	3	3	0.18	Ras and Rab interactor 1 OS=Homo sapiens OX=9606 GN=RIN1 PE=1 SV=4
634	1	Uniprot_Human	A0A6Q8PFA6	90	77994	4	4	4	4	0.27	Kinesin-like protein OS=Homo sapiens OX=9606 GN=KIF2A PE=1 SV=1
634	2	Uniprot_Human	Q99661	28	81261	3	3	3	3	0.19	Kinesin-like protein KIF2C OS=Homo sapiens OX=9606 GN=KIF2C PE=1 SV=2
635	1	Uniprot_Human	Q9BU76	89	29394	1	1	1	1	0.17	Multiple myeloma tumor-associated protein 2 OS=Homo sapiens OX=9606 GN=MMTAG2 PE=1 SV=1
636	1	Uniprot_Human	C9JP16	89	41406	5	5	5	5	0.77	Cartilage-associated protein OS=Homo sapiens OX=9606 GN=CRTAP PE=1 SV=1
637	1	Uniprot_Human	P30837	89	57213	4	4	4	4	0.39	Aldehyde dehydrogenase X, mitochondrial OS=Homo sapiens OX=9606 GN=ALDH1B1 PE=1 SV=4
638	1	Uniprot_Human	A0A0A0MTN0	89	88448	5	5	5	5	0.31	Cullin-2 OS=Homo sapiens OX=9606 GN=CUL2 PE=1 SV=1
639	1	Uniprot_Human	O96028	89	152160	5	5	5	5	0.17	Histone-lysine N-methyltransferase NSD2 OS=Homo sapiens OX=9606 GN=NSD2 PE=1 SV=1
640	1	Uniprot_Human	Q8IWA0	89	94438	2	2	2	2	0.11	WD repeat-containing protein 75 OS=Homo sapiens OX=9606 GN=WDR75 PE=1 SV=1
641	1	Uniprot_Human	M0QXB4	89	36901	4	4	4	4	0.67	Coatomer subunit epsilon OS=Homo sapiens OX=9606 GN=COPE PE=1 SV=1
642	1	Uniprot_Human	Q5T7C4	88	18299	4	4	4	4	1.77	High mobility group protein B1 OS=Homo sapiens OX=9606 GN=HMGB1 PE=1 SV=1
643	1	Uniprot_Human	P50748	88	250588	3	3	3	3	0.06	Kinetochore-associated protein 1 OS=Homo sapiens OX=9606 GN=KNTC1 PE=1 SV=1
644	1	Uniprot_Human	G3V2K7	88	16894	2	2	2	2	0.74	Transmembrane emp24 domain-containing protein 10 OS=Homo sapiens OX=9606 GN=TMED10 PE=1 SV=1
645	1	Uniprot_Human	E9PFD7	88	129085	3	3	3	3	0.12	Receptor protein-tyrosine kinase OS=Homo sapiens OX=9606 GN=EGFR PE=1 SV=3
646	1	Uniprot_Human	O94776	88	74976	5	5	5	5	0.37	Metastasis-associated protein MTA2 OS=Homo sapiens OX=9606 GN=MTA2 PE=1 SV=1
646	2	Uniprot_Human	E7EQY4	42	58689	2	2	2	2	0.17	Metastasis-associated protein MTA3 OS=Homo sapiens OX=9606 GN=MTA3 PE=1 SV=1
647	1	Uniprot_Human	D6RAX7	87	47696	2	2	2	2	0.22	COP9 signalosome complex subunit 4 OS=Homo sapiens OX=9606 GN=COPS4 PE=1 SV=1
648	1	Uniprot_Human	Q9BY32	87	21432	2	2	2	2	0.55	Inosine triphosphate pyrophosphatase OS=Homo sapiens OX=9606 GN=ITPA PE=1 SV=2
649	1	Uniprot_Human	A0A0U1RRM8	87	61868	5	5	5	5	0.47	Fermitin family homolog 2 (Fragment) OS=Homo sapiens OX=9606 GN=FERMT2 PE=1 SV=1
650	1	Uniprot_Human	Q9NV31	87	21837	3	3	3	3	0.9	U3 small nucleolar ribonucleoprotein protein IMP3 OS=Homo sapiens OX=9606 GN=IMP3 PE=1 SV=1
651	1	Uniprot_Human	A0A0B4J1V9	86	102650	4	4	4	4	0.2	Helicase, lymphoid-specific, isoform CRA_b OS=Homo sapiens OX=9606 GN=HELLS PE=1 SV=1
652	1	Uniprot_Human	Q9NYI0	86	115962	7	7	7	7	0.33	PH and SEC7 domain-containing protein 3 OS=Homo sapiens OX=9606 GN=PSD3 PE=1 SV=2
653	1	Uniprot_Human	O95235	86	100215	4	4	4	4	0.21	Kinesin-like protein KIF20A OS=Homo sapiens OX=9606 GN=KIF20A PE=1 SV=1
654	1	Uniprot_Human	P49450	86	15981	3	3	3	3	1.4	Histone H3-like centromeric protein A OS=Homo sapiens OX=9606 GN=CENPA PE=1 SV=1
655	1	Uniprot_Human	B7Z3Q4	86	63806	4	4	4	4	0.34	Alkylglycerone-phosphate synthase OS=Homo sapiens OX=9606 GN=AGPS PE=1 SV=1
656	1	Uniprot_Human	Q9NWT1	86	43936	3	3	3	3	0.38	p21-activated protein kinase-interacting protein 1 OS=Homo sapiens OX=9606 GN=PAK1IP1 PE=1 SV=2
657	1	Uniprot_Human	Q7L1Q6	86	48013	5	5	5	5	0.63	eIF5-mimic protein 2 OS=Homo sapiens OX=9606 GN=BZW1 PE=1 SV=1
657	2	Uniprot_Human	B5MCE7	65	26166	3	3	3	3	0.71	Basic leucine zipper and W2 domains 2, isoform CRA_b OS=Homo sapiens OX=9606 GN=BZW2 PE=1 SV=1
658	1	Uniprot_Human	C9J470	86	67969	4	4	4	4	0.32	Condensin complex subunit 2 (Fragment) OS=Homo sapiens OX=9606 GN=NCAPH PE=1 SV=8
659	1	Uniprot_Human	Q8IYB3	85	102274	3	3	3	3	0.15	Serine/arginine repetitive matrix protein 1 OS=Homo sapiens OX=9606 GN=SRRM1 PE=1 SV=2
660	1	Uniprot_Human	P84095	85	21295	2	2	2	2	0.55	Rho-related GTP-binding protein RhoG OS=Homo sapiens OX=9606 GN=RHOG PE=1 SV=1
661	1	Uniprot_Human	J3KQ22	85	26423	3	3	3	3	0.7	Pyrroline-5-carboxylate reductase (Fragment) OS=Homo sapiens OX=9606 GN=PYCR1 PE=1 SV=1
662	1	Uniprot_Human	A0A0C4DG62	85	24577	2	2	2	2	0.47	ADP-ribosylation factor-like protein 6-interacting protein 4 OS=Homo sapiens OX=9606 GN=ARL6IP4 PE=1 SV=1
663	1	Uniprot_Human	P31153	85	43633	2	2	2	2	0.24	S-adenosylmethionine synthase isoform type-2 OS=Homo sapiens OX=9606 GN=MAT2A PE=1 SV=1
664	1	Uniprot_Human	A0A7P0T861	85	40788	5	5	5	5	0.78	Calreticulin OS=Homo sapiens OX=9606 GN=CALR PE=1 SV=1
665	1	Uniprot_Human	Q8IVL5	85	80933	3	3	3	3	0.19	Prolyl 3-hydroxylase 2 OS=Homo sapiens OX=9606 GN=P3H2 PE=1 SV=1
666	1	Uniprot_Human	O75683	85	41426	4	4	4	4	0.58	Surfeit locus protein 6 OS=Homo sapiens OX=9606 GN=SURF6 PE=1 SV=3
667	1	Uniprot_Human	A0A1W2PNV4	85	75825	1	1	1	1	0.06	Uncharacterized protein OS=Homo sapiens OX=9606 PE=3 SV=1
668	1	Uniprot_Human	A0A8I5KNU9	85	51742	7	7	7	7	0.89	Protein disulfide-isomerase A3 OS=Homo sapiens OX=9606 GN=PDIA3 PE=4 SV=1
669	1	Uniprot_Human	A1L0T0	84	67825	3	3	3	3	0.23	2-hydroxyacyl-CoA lyase 2 OS=Homo sapiens OX=9606 GN=ILVBL PE=1 SV=2
670	1	Uniprot_Human	Q9NRX1	84	27907	4	4	4	4	0.96	RNA-binding protein PNO1 OS=Homo sapiens OX=9606 GN=PNO1 PE=1 SV=1
671	1	Uniprot_Human	P30049	84	17479	1	1	1	1	0.31	ATP synthase subunit delta, mitochondrial OS=Homo sapiens OX=9606 GN=ATP5F1D PE=1 SV=2
672	1	Uniprot_Human	Q8WTT2	84	92490	4	4	4	4	0.23	Nucleolar complex protein 3 homolog OS=Homo sapiens OX=9606 GN=NOC3L PE=1 SV=1
673	1	Uniprot_Human	Q9BYD6	84	36885	3	3	3	3	0.47	39S ribosomal protein L1, mitochondrial OS=Homo sapiens OX=9606 GN=MRPL1 PE=1 SV=2
674	1	Uniprot_Human	O43463	83	47877	2	2	2	2	0.22	Histone-lysine N-methyltransferase SUV39H1 OS=Homo sapiens OX=9606 GN=SUV39H1 PE=1 SV=1
675	1	Uniprot_Human	A0A384DVU0	83	149829	2	2	2	2	0.07	Patatin-like phospholipase domain-containing protein 6 OS=Homo sapiens OX=9606 GN=PNPLA6 PE=1 SV=1
676	1	Uniprot_Human	A0A3B3IUB5	83	46284	2	2	2	2	0.23	Minor histocompatibility antigen H13 OS=Homo sapiens OX=9606 GN=HM13 PE=1 SV=1
677	1	Uniprot_Human	A0A087WZ71	83	72593	5	5	5	5	0.38	ATP-dependent RNA helicase DDX1 OS=Homo sapiens OX=9606 GN=DDX1 PE=1 SV=1
678	1	Uniprot_Human	A0A494C050	83	46961	2	2	2	2	0.22	NF-kappa-B-activating protein (Fragment) OS=Homo sapiens OX=9606 GN=NKAP PE=1 SV=1
679	1	Uniprot_Human	H0YNG3	83	18639	3	3	3	3	1.12	Signal peptidase complex catalytic subunit SEC11 OS=Homo sapiens OX=9606 GN=SEC11A PE=1 SV=1
680	1	Uniprot_Human	Q5JSH3	82	101304	2	2	2	2	0.1	WD repeat-containing protein 44 OS=Homo sapiens OX=9606 GN=WDR44 PE=1 SV=1
681	1	Uniprot_Human	A0A2R8Y5B3	82	92070	5	5	5	5	0.29	Band 4.1-like protein 2 (Fragment) OS=Homo sapiens OX=9606 GN=EPB41L2 PE=1 SV=1
682	1	Uniprot_Human	Q15691	82	29980	3	3	3	3	0.6	Microtubule-associated protein RP/EB family member 1 OS=Homo sapiens OX=9606 GN=MAPRE1 PE=1 SV=3
683	1	Uniprot_Human	P21796	82	30754	3	3	3	3	0.58	Voltage-dependent anion-selective channel protein 1 OS=Homo sapiens OX=9606 GN=VDAC1 PE=1 SV=2
684	1	Uniprot_Human	K7EJH0	82	19101	4	4	4	4	1.66	Kinetochore protein Spc24 (Fragment) OS=Homo sapiens OX=9606 GN=SPC24 PE=1 SV=1
685	1	Uniprot_Human	Q6NXE6	82	54107	3	3	3	3	0.3	Armadillo repeat-containing protein 6 OS=Homo sapiens OX=9606 GN=ARMC6 PE=1 SV=2
686	1	Uniprot_Human	Q96A72	82	17265	2	2	2	2	0.71	Protein mago nashi homolog 2 OS=Homo sapiens OX=9606 GN=MAGOHB PE=1 SV=1
687	1	Uniprot_Human	P31930	82	52612	3	3	3	3	0.31	Cytochrome b-c1 complex subunit 1, mitochondrial OS=Homo sapiens OX=9606 GN=UQCRC1 PE=1 SV=3
687	2	Uniprot_Human	G3V0E4	53	54157	2	2	2	2	0.19	Mitochondrial-processing peptidase subunit beta OS=Homo sapiens OX=9606 GN=PMPCB PE=1 SV=1
688	1	Uniprot_Human	G3V210	81	18259	4	4	4	4	1.79	60S acidic ribosomal protein P0 OS=Homo sapiens OX=9606 GN=RPLP0 PE=1 SV=1
689	1	Uniprot_Human	E5RHU3	81	15971	1	1	1	1	0.34	Syndecan-2 (Fragment) OS=Homo sapiens OX=9606 GN=SDC2 PE=1 SV=2
690	1	Uniprot_Human	Q5T4B2	81	67549	3	3	3	3	0.23	Inactive glycosyltransferase 25 family member 3 OS=Homo sapiens OX=9606 GN=CERCAM PE=1 SV=1
691	1	Uniprot_Human	O60783	81	15129	2	2	2	2	0.85	28S ribosomal protein S14, mitochondrial OS=Homo sapiens OX=9606 GN=MRPS14 PE=1 SV=1
692	1	Uniprot_Human	A0A0J9YVP6	80	57362	5	5	5	5	0.51	Poly(U)-binding-splicing factor PUF60 (Fragment) OS=Homo sapiens OX=9606 GN=PUF60 PE=1 SV=1
693	1	Uniprot_Human	A0A8I5KVF8	80	140884	2	2	2	2	0.07	Cohesin subunit SA-2 OS=Homo sapiens OX=9606 GN=STAG2 PE=4 SV=1
694	1	Uniprot_Human	A0A494C1K3	80	130965	4	4	4	4	0.16	General transcription factor II-I OS=Homo sapiens OX=9606 GN=GTF2I PE=1 SV=1
695	1	Uniprot_Human	D6RAA6	79	25207	3	3	3	3	0.75	Transmembrane protein 33 (Fragment) OS=Homo sapiens OX=9606 GN=TMEM33 PE=1 SV=1
696	1	Uniprot_Human	Q9Y5S9	79	19877	2	2	2	2	0.6	RNA-binding protein 8A OS=Homo sapiens OX=9606 GN=RBM8A PE=1 SV=1
697	1	Uniprot_Human	A0A8I5KRK1	79	154490	5	5	5	5	0.17	Rab3 GTPase-activating protein non-catalytic subunit OS=Homo sapiens OX=9606 GN=RAB3GAP2 PE=4 SV=1
698	1	Uniprot_Human	Q9Y5V3	79	86107	3	3	3	3	0.18	Melanoma-associated antigen D1 OS=Homo sapiens OX=9606 GN=MAGED1 PE=1 SV=3
699	1	Uniprot_Human	H0YEH2	79	120152	5	5	5	5	0.22	Pumilio homolog 1 (Fragment) OS=Homo sapiens OX=9606 GN=PUM1 PE=1 SV=1
700	1	Uniprot_Human	Q9Y265	79	50196	5	5	5	5	0.6	RuvB-like 1 OS=Homo sapiens OX=9606 GN=RUVBL1 PE=1 SV=1
701	1	Uniprot_Human	O43143	79	90875	4	4	4	4	0.23	ATP-dependent RNA helicase DHX15 OS=Homo sapiens OX=9606 GN=DHX15 PE=1 SV=2
702	1	Uniprot_Human	Q13637	79	24982	4	4	4	4	1.12	Ras-related protein Rab-32 OS=Homo sapiens OX=9606 GN=RAB32 PE=1 SV=3
703	1	Uniprot_Human	A0A7P0T840	79	68202	6	6	6	6	0.52	Calnexin OS=Homo sapiens OX=9606 GN=CANX PE=1 SV=1
704	1	Uniprot_Human	P26368	79	53467	4	4	4	4	0.42	Splicing factor U2AF 65 kDa subunit OS=Homo sapiens OX=9606 GN=U2AF2 PE=1 SV=4
705	1	Uniprot_Human	Q9Y2Q3	78	25480	3	3	3	3	0.74	Glutathione S-transferase kappa 1 OS=Homo sapiens OX=9606 GN=GSTK1 PE=1 SV=3
706	1	Uniprot_Human	A0A3B3ITK7	78	63917	1	1	1	1	0.08	Phosphoglucomutase-1 OS=Homo sapiens OX=9606 GN=PGM1 PE=1 SV=1
707	1	Uniprot_Human	H0Y2Y8	78	57606	4	4	4	4	0.39	Zyxin (Fragment) OS=Homo sapiens OX=9606 GN=ZYX PE=1 SV=1
708	1	Uniprot_Human	Q8TEQ6	78	168483	2	2	2	2	0.06	Gem-associated protein 5 OS=Homo sapiens OX=9606 GN=GEMIN5 PE=1 SV=3
709	1	Uniprot_Human	Q8WWQ0	78	206560	2	2	2	2	0.05	PH-interacting protein OS=Homo sapiens OX=9606 GN=PHIP PE=1 SV=2
710	1	Uniprot_Human	P24534	78	24748	2	2	2	2	0.46	Elongation factor 1-beta OS=Homo sapiens OX=9606 GN=EEF1B2 PE=1 SV=3
711	1	Uniprot_Human	G3V2E7	78	62677	5	5	5	5	0.46	Kinesin light chain OS=Homo sapiens OX=9606 GN=KLC1 PE=1 SV=1
711	2	Uniprot_Human	A8MX29	53	36602	2	2	2	2	0.29	Kinesin light chain OS=Homo sapiens OX=9606 GN=KLC2 PE=1 SV=1
712	1	Uniprot_Human	A0A7P0T8C6	78	85142	2	2	2	2	0.12	Zinc finger CCCH-type antiviral protein 1 OS=Homo sapiens OX=9606 GN=ZC3HAV1 PE=1 SV=1
713	1	Uniprot_Human	Q5QJE6	77	84418	4	4	4	4	0.25	Deoxynucleotidyltransferase terminal-interacting protein 2 OS=Homo sapiens OX=9606 GN=DNTTIP2 PE=1 SV=2
714	1	Uniprot_Human	P02461	77	138479	3	3	3	3	0.11	Collagen alpha-1(III) chain OS=Homo sapiens OX=9606 GN=COL3A1 PE=1 SV=4
715	1	Uniprot_Human	C9J0J7	76	9834	2	2	2	2	1.54	Profilin OS=Homo sapiens OX=9606 GN=PFN2 PE=1 SV=1
716	1	Uniprot_Human	E5RIM3	77	66692	2	2	2	2	0.15	Phospholipase A-2-activating protein OS=Homo sapiens OX=9606 GN=PLAA PE=1 SV=1
717	1	Uniprot_Human	A0A8I5KSZ3	77	54641	4	4	4	4	0.41	La-related protein 7 OS=Homo sapiens OX=9606 GN=LARP7 PE=4 SV=1
718	1	Uniprot_Human	A0A2R8Y4W2	77	92694	2	2	2	2	0.11	Epidermal growth factor receptor kinase substrate 8 OS=Homo sapiens OX=9606 GN=EPS8 PE=1 SV=1
719	1	Uniprot_Human	P49770	77	38965	3	3	3	3	0.44	Translation initiation factor eIF-2B subunit beta OS=Homo sapiens OX=9606 GN=EIF2B2 PE=1 SV=3
720	1	Uniprot_Human	Q8N5C6	77	111705	3	3	3	3	0.14	S1 RNA-binding domain-containing protein 1 OS=Homo sapiens OX=9606 GN=SRBD1 PE=1 SV=2
721	1	Uniprot_Human	Q9H6F5	77	40211	3	3	3	3	0.42	Coiled-coil domain-containing protein 86 OS=Homo sapiens OX=9606 GN=CCDC86 PE=1 SV=1
722	1	Uniprot_Human	A0A0D9SEI3	76	89383	6	6	6	6	0.37	Cyclin-dependent kinase 11B OS=Homo sapiens OX=9606 GN=CDK11B PE=1 SV=1
723	1	Uniprot_Human	A0A087WZN1	76	42384	2	2	2	2	0.25	Isocitrate dehydrogenase [NAD] subunit, mitochondrial OS=Homo sapiens OX=9606 GN=IDH3B PE=1 SV=1
724	1	Uniprot_Human	P02511	76	20146	4	4	4	4	1.54	Alpha-crystallin B chain OS=Homo sapiens OX=9606 GN=CRYAB PE=1 SV=2
725	1	Uniprot_Human	P00540	76	37796	14	14	2	2	0.28	Proto-oncogene serine/threonine-protein kinase mos OS=Homo sapiens OX=9606 GN=MOS PE=1 SV=1
726	1	Uniprot_Human	Q12797	76	85809	6	6	6	6	0.39	Aspartyl/asparaginyl beta-hydroxylase OS=Homo sapiens OX=9606 GN=ASPH PE=1 SV=3
727	1	Uniprot_Human	H0YL72	76	35763	2	2	2	2	0.3	Isocitrate dehydrogenase [NAD] subunit alpha, mitochondrial OS=Homo sapiens OX=9606 GN=IDH3A PE=1 SV=1
728	1	Uniprot_Human	P61221	76	67271	7	7	7	7	0.64	ATP-binding cassette sub-family E member 1 OS=Homo sapiens OX=9606 GN=ABCE1 PE=1 SV=1
729	1	Uniprot_Human	O60645	76	85513	5	5	5	5	0.32	Exocyst complex component 3 OS=Homo sapiens OX=9606 GN=EXOC3 PE=1 SV=3
730	1	Uniprot_Human	Q9NR31	76	22353	3	3	3	3	0.88	GTP-binding protein SAR1a OS=Homo sapiens OX=9606 GN=SAR1A PE=1 SV=1
730	2	Uniprot_Human	Q9Y6B6	69	22396	3	3	3	3	0.87	GTP-binding protein SAR1b OS=Homo sapiens OX=9606 GN=SAR1B PE=1 SV=1
731	1	Uniprot_Human	Q8WVC2	76	8844	1	1	1	1	0.68	40S ribosomal protein S21 OS=Homo sapiens OX=9606 GN=RPS21 PE=1 SV=1
732	1	Uniprot_Human	Q14847	75	29698	3	3	3	3	0.61	LIM and SH3 domain protein 1 OS=Homo sapiens OX=9606 GN=LASP1 PE=1 SV=2
733	1	Uniprot_Human	A0A7I2V5R6	75	111043	4	4	4	4	0.19	Guanine nucleotide-binding protein G(s) subunit alpha isoforms short OS=Homo sapiens OX=9606 GN=GNAS PE=1 SV=2
733	2	Uniprot_Human	Q14344	68	44022	2	2	2	2	0.24	Guanine nucleotide-binding protein subunit alpha-13 OS=Homo sapiens OX=9606 GN=GNA13 PE=1 SV=2
733	3	Uniprot_Human	P08754	60	40506	2	2	2	2	0.26	Guanine nucleotide-binding protein G(i) subunit alpha-3 OS=Homo sapiens OX=9606 GN=GNAI3 PE=1 SV=3
734	1	Uniprot_Human	Q6P2S0	75	5765	2	2	2	2	3.79	Signal recognition particle 9 kDa protein OS=Homo sapiens OX=9606 GN=SRP9 PE=1 SV=1
735	1	Uniprot_Human	A0A286YEX4	75	58167	2	2	2	2	0.18	Nuclear factor 1 OS=Homo sapiens OX=9606 GN=NFIC PE=1 SV=1
736	1	Uniprot_Human	Q9BZQ8	75	103070	3	3	3	3	0.15	Protein Niban 1 OS=Homo sapiens OX=9606 GN=NIBAN1 PE=1 SV=1
737	1	Uniprot_Human	A0A087WV97	75	46352	2	2	2	2	0.23	Stromal membrane-associated protein 2 OS=Homo sapiens OX=9606 GN=SMAP2 PE=1 SV=1
738	1	Uniprot_Human	H3BQC4	75	22574	2	2	2	2	0.52	Transforming growth factor beta-1-induced transcript 1 protein (Fragment) OS=Homo sapiens OX=9606 GN=TGFB1I1 PE=1 SV=8
739	1	Uniprot_Human	H0YH88	74	21065	1	1	1	1	0.25	Nucleosome assembly protein 1-like 1 (Fragment) OS=Homo sapiens OX=9606 GN=NAP1L1 PE=1 SV=1
740	1	Uniprot_Human	P82933	74	45806	4	4	4	4	0.51	28S ribosomal protein S9, mitochondrial OS=Homo sapiens OX=9606 GN=MRPS9 PE=1 SV=2
741	1	Uniprot_Human	Q9BTX1	74	76255	2	2	2	2	0.13	Nucleoporin NDC1 OS=Homo sapiens OX=9606 GN=NDC1 PE=1 SV=2
742	1	Uniprot_Human	Q13011	74	35793	2	2	2	2	0.3	Delta(3,5)-Delta(2,4)-dienoyl-CoA isomerase, mitochondrial OS=Homo sapiens OX=9606 GN=ECH1 PE=1 SV=2
743	1	Uniprot_Human	H0YJ17	74	30040	2	2	2	2	0.37	Neuroguidin (Fragment) OS=Homo sapiens OX=9606 GN=NGDN PE=1 SV=1
744	1	Uniprot_Human	X6R2L4	74	27913	2	2	2	2	0.4	RuvB-like helicase OS=Homo sapiens OX=9606 GN=RUVBL2 PE=1 SV=1
745	1	Uniprot_Human	P46939-4	74	154928	5	5	5	5	0.17	Isoform Up140 of Utrophin OS=Homo sapiens OX=9606 GN=UTRN
746	1	Uniprot_Human	P52294	74	60184	4	4	4	4	0.37	Importin subunit alpha-5 OS=Homo sapiens OX=9606 GN=KPNA1 PE=1 SV=3
746	2	Uniprot_Human	O15131	70	60628	4	4	4	4	0.37	Importin subunit alpha-6 OS=Homo sapiens OX=9606 GN=KPNA5 PE=1 SV=3
747	1	Uniprot_Human	Q9Y697	74	50164	2	2	2	2	0.21	Cysteine desulfurase, mitochondrial OS=Homo sapiens OX=9606 GN=NFS1 PE=1 SV=3
748	1	Uniprot_Human	A0A0J9YX13	74	24267	2	2	2	2	0.47	GDP-L-fucose synthase (Fragment) OS=Homo sapiens OX=9606 GN=GFUS PE=1 SV=1
749	1	Uniprot_Human	P35251	73	128175	3	3	3	3	0.12	Replication factor C subunit 1 OS=Homo sapiens OX=9606 GN=RFC1 PE=1 SV=4
750	1	Uniprot_Human	Q9NW15	73	76280	2	2	2	2	0.13	Anoctamin-10 OS=Homo sapiens OX=9606 GN=ANO10 PE=1 SV=2
750	2	Uniprot_Human	A0A087X118	68	114370	4	4	4	4	0.18	Inverted formin-2 OS=Homo sapiens OX=9606 GN=INF2 PE=1 SV=1
751	1	Uniprot_Human	I3L1P8	73	32162	3	3	3	3	0.55	Mitochondrial 2-oxoglutarate/malate carrier protein (Fragment) OS=Homo sapiens OX=9606 GN=SLC25A11 PE=1 SV=1
752	1	Uniprot_Human	P53007	73	33991	2	2	2	2	0.32	Tricarboxylate transport protein, mitochondrial OS=Homo sapiens OX=9606 GN=SLC25A1 PE=1 SV=2
753	1	Uniprot_Human	P09382	73	14706	3	3	3	3	1.59	Galectin-1 OS=Homo sapiens OX=9606 GN=LGALS1 PE=1 SV=2
754	1	Uniprot_Human	P61927	73	11071	4	4	4	4	4.29	60S ribosomal protein L37 OS=Homo sapiens OX=9606 GN=RPL37 PE=1 SV=2
755	1	Uniprot_Human	P00558	73	44586	4	4	4	4	0.53	Phosphoglycerate kinase 1 OS=Homo sapiens OX=9606 GN=PGK1 PE=1 SV=3
756	1	Uniprot_Human	Q13642	73	36239	2	2	2	2	0.3	Four and a half LIM domains protein 1 OS=Homo sapiens OX=9606 GN=FHL1 PE=1 SV=4
757	1	Uniprot_Human	Q9NQW6	73	124122	2	2	2	2	0.08	Anillin OS=Homo sapiens OX=9606 GN=ANLN PE=1 SV=2
758	1	Uniprot_Human	P46060	73	63502	2	2	2	2	0.16	Ran GTPase-activating protein 1 OS=Homo sapiens OX=9606 GN=RANGAP1 PE=1 SV=1
759	1	Uniprot_Human	C9JY26	73	28800	2	2	2	2	0.39	Ras-related protein Rab-34, isoform NARR (Fragment) OS=Homo sapiens OX=9606 GN=RAB34 PE=1 SV=9
760	1	Uniprot_Human	F5GZ28	73	93890	7	7	7	7	0.42	DNA ligase OS=Homo sapiens OX=9606 GN=LIG1 PE=1 SV=1
761	1	Uniprot_Human	P26196	72	54382	3	3	3	3	0.3	Probable ATP-dependent RNA helicase DDX6 OS=Homo sapiens OX=9606 GN=DDX6 PE=1 SV=2
762	1	Uniprot_Human	P17655	72	79945	4	4	4	4	0.27	Calpain-2 catalytic subunit OS=Homo sapiens OX=9606 GN=CAPN2 PE=1 SV=6
763	1	Uniprot_Human	C9JJ19	72	26316	3	3	3	3	0.71	28S ribosomal protein S34, mitochondrial OS=Homo sapiens OX=9606 GN=MRPS34 PE=1 SV=2
764	1	Uniprot_Human	H3BML9	72	13144	3	3	3	3	1.9	Myosin regulatory light chain 2, skeletal muscle isoform (Fragment) OS=Homo sapiens OX=9606 GN=MYLPF PE=1 SV=1
765	1	Uniprot_Human	M0QZC5	72	13989	3	3	3	3	1.71	40S ribosomal protein S11 OS=Homo sapiens OX=9606 GN=RPS11 PE=1 SV=1
766	1	Uniprot_Human	Q9H8M2	72	66958	3	3	3	3	0.24	Bromodomain-containing protein 9 OS=Homo sapiens OX=9606 GN=BRD9 PE=1 SV=2
767	1	Uniprot_Human	C9JC84	72	52304	4	4	4	4	0.44	Fibrinogen gamma chain OS=Homo sapiens OX=9606 GN=FGG PE=1 SV=1
768	1	Uniprot_Human	Q8NE86	71	39842	3	3	3	3	0.43	Calcium uniporter protein, mitochondrial OS=Homo sapiens OX=9606 GN=MCU PE=1 SV=1
769	1	Uniprot_Human	A0A075B777	71	3027	2	2	2	2	16.99	Metallophosphoesterase 1 OS=Homo sapiens OX=9606 GN=MPPE1 PE=4 SV=1
770	1	Uniprot_Human	Q8N9Q2	71	18166	1	1	1	1	0.29	Protein SREK1IP1 OS=Homo sapiens OX=9606 GN=SREK1IP1 PE=1 SV=1
771	1	Uniprot_Human	E2QRG8	71	18109	1	1	1	1	0.29	Receptor expression-enhancing protein (Fragment) OS=Homo sapiens OX=9606 GN=REEP5 PE=1 SV=1
772	1	Uniprot_Human	G3V0I5	71	50022	2	2	2	2	0.21	NADH dehydrogenase [ubiquinone] flavoprotein 1, mitochondrial OS=Homo sapiens OX=9606 GN=NDUFV1 PE=1 SV=1
773	1	Uniprot_Human	B4DXW1	71	41977	2	2	2	2	0.25	Actin-related protein 3 OS=Homo sapiens OX=9606 GN=ACTR3 PE=1 SV=1
774	1	Uniprot_Human	A0A5H1ZRQ3	71	11713	1	1	1	1	0.48	Immunoglobulin kappa constant (Fragment) OS=Homo sapiens OX=9606 GN=IGKC PE=1 SV=1
775	1	Uniprot_Human	P26583	71	24019	2	2	2	2	0.48	High mobility group protein B2 OS=Homo sapiens OX=9606 GN=HMGB2 PE=1 SV=2
776	1	Uniprot_Human	Q15459	71	88831	3	3	3	3	0.17	Splicing factor 3A subunit 1 OS=Homo sapiens OX=9606 GN=SF3A1 PE=1 SV=1
777	1	Uniprot_Human	A0A7I2V3F2	71	20592	2	2	2	2	0.57	Probable ribosome biogenesis protein RLP24 OS=Homo sapiens OX=9606 GN=RSL24D1 PE=1 SV=1
778	1	Uniprot_Human	Q92905	70	37555	2	2	2	2	0.29	COP9 signalosome complex subunit 5 OS=Homo sapiens OX=9606 GN=COPS5 PE=1 SV=4
779	1	Uniprot_Human	E9PC52	70	46909	2	2	2	2	0.22	Histone-binding protein RBBP7 OS=Homo sapiens OX=9606 GN=RBBP7 PE=1 SV=1
780	1	Uniprot_Human	Q13045	70	144659	4	4	4	4	0.14	Protein flightless-1 homolog OS=Homo sapiens OX=9606 GN=FLII PE=1 SV=2
781	1	Uniprot_Human	P23919	70	23804	5	5	5	5	1.68	Thymidylate kinase OS=Homo sapiens OX=9606 GN=DTYMK PE=1 SV=4
782	1	Uniprot_Human	A0A0B4J295	70	13649	1	1	1	1	0.41	BOLA2-SMG1P6 readthrough OS=Homo sapiens OX=9606 GN=BOLA2-SMG1P6 PE=1 SV=1
783	1	Uniprot_Human	Q9UL25	70	24332	1	1	1	1	0.21	Ras-related protein Rab-21 OS=Homo sapiens OX=9606 GN=RAB21 PE=1 SV=3
784	1	Uniprot_Human	A0A0C4DGB1	70	30824	3	3	3	3	0.58	rRNA adenine N(6)-methyltransferase OS=Homo sapiens OX=9606 GN=DIMT1 PE=1 SV=1
785	1	Uniprot_Human	A0A087WXF8	70	29556	2	2	2	2	0.37	Nucleolar protein of 40 kDa OS=Homo sapiens OX=9606 GN=ZCCHC17 PE=1 SV=1
786	1	Uniprot_Human	Q969X5	70	32571	3	3	3	3	0.54	Endoplasmic reticulum-Golgi intermediate compartment protein 1 OS=Homo sapiens OX=9606 GN=ERGIC1 PE=1 SV=1
787	1	Uniprot_Human	A0A499FIX8	69	93920	2	2	2	2	0.11	Extended synaptotagmin-2 OS=Homo sapiens OX=9606 GN=ESYT2 PE=1 SV=1
788	1	Uniprot_Human	Q29RF7	69	150734	4	4	4	4	0.13	Sister chromatid cohesion protein PDS5 homolog A OS=Homo sapiens OX=9606 GN=PDS5A PE=1 SV=1
789	1	Uniprot_Human	M0R2S3	69	19346	1	1	1	1	0.27	Probable splicing factor YJU2B (Fragment) OS=Homo sapiens OX=9606 GN=YJU2 PE=1 SV=8
790	1	Uniprot_Human	Q96CS3	69	52591	3	3	3	3	0.31	FAS-associated factor 2 OS=Homo sapiens OX=9606 GN=FAF2 PE=1 SV=2
791	1	Uniprot_Human	A0A0B4J2E5	69	102386	4	4	4	4	0.2	Utp12 domain-containing protein OS=Homo sapiens OX=9606 GN=LOC102724159 PE=1 SV=1
792	1	Uniprot_Human	Q66K74	69	112142	4	4	4	4	0.18	Microtubule-associated protein 1S OS=Homo sapiens OX=9606 GN=MAP1S PE=1 SV=2
793	1	Uniprot_Human	G3V1Q4	68	46537	2	2	2	2	0.22	Septin OS=Homo sapiens OX=9606 GN=SEPTIN7 PE=1 SV=2
794	1	Uniprot_Human	O43264	68	88773	4	4	4	4	0.24	Centromere/kinetochore protein zw10 homolog OS=Homo sapiens OX=9606 GN=ZW10 PE=1 SV=3
795	1	Uniprot_Human	A0A8I5KXJ8	68	61292	2	2	2	2	0.17	Vitamin K-dependent gamma-carboxylase OS=Homo sapiens OX=9606 GN=GGCX PE=4 SV=1
796	1	Uniprot_Human	H0YAL7	68	15330	2	2	2	2	0.84	Eukaryotic translation elongation factor 1 epsilon-1 (Fragment) OS=Homo sapiens OX=9606 GN=EEF1E1 PE=1 SV=1
797	1	Uniprot_Human	A0A804HIB9	68	14831	2	2	2	2	0.87	Ras-related protein Rab-18 OS=Homo sapiens OX=9606 GN=RAB18 PE=1 SV=1
798	1	Uniprot_Human	F5GXX5	68	9548	2	2	2	2	1.62	Dolichyl-diphosphooligosaccharide--protein glycosyltransferase subunit DAD1 OS=Homo sapiens OX=9606 GN=DAD1 PE=1 SV=1
799	1	Uniprot_Human	P60468	68	9968	1	1	1	1	0.59	Protein transport protein Sec61 subunit beta OS=Homo sapiens OX=9606 GN=SEC61B PE=1 SV=2
800	1	Uniprot_Human	P16234	68	122592	2	2	2	2	0.08	Platelet-derived growth factor receptor alpha OS=Homo sapiens OX=9606 GN=PDGFRA PE=1 SV=1
801	1	Uniprot_Human	O95747	68	57986	3	3	3	3	0.28	Serine/threonine-protein kinase OSR1 OS=Homo sapiens OX=9606 GN=OXSR1 PE=1 SV=1
802	1	Uniprot_Human	A0A804HHW7	68	135935	2	2	2	2	0.07	Tubulin-specific chaperone D OS=Homo sapiens OX=9606 GN=TBCD PE=1 SV=1
803	1	Uniprot_Human	A0A0A0MS45	68	87128	2	2	2	2	0.11	Conserved oligomeric Golgi complex subunit 4 OS=Homo sapiens OX=9606 GN=COG4 PE=1 SV=1
804	1	Uniprot_Human	O00505	68	57775	4	4	4	4	0.39	Importin subunit alpha-4 OS=Homo sapiens OX=9606 GN=KPNA3 PE=1 SV=2
804	2	Uniprot_Human	A0A7I2YQ95	58	53001	3	3	3	3	0.31	Importin subunit alpha OS=Homo sapiens OX=9606 GN=KPNA4 PE=1 SV=1
805	1	Uniprot_Human	Q3MHD2	68	21687	1	1	1	1	0.24	Protein LSM12 homolog OS=Homo sapiens OX=9606 GN=LSM12 PE=1 SV=2
806	1	Uniprot_Human	Q2NKX8	68	141015	3	3	3	3	0.11	DNA excision repair protein ERCC-6-like OS=Homo sapiens OX=9606 GN=ERCC6L PE=1 SV=1
807	1	Uniprot_Human	E9PGC0	68	101725	2	2	2	2	0.1	Ras GTPase-activating protein 1 OS=Homo sapiens OX=9606 GN=RASA1 PE=1 SV=1
808	1	Uniprot_Human	P31749	68	55651	3	3	3	3	0.29	RAC-alpha serine/threonine-protein kinase OS=Homo sapiens OX=9606 GN=AKT1 PE=1 SV=2
808	2	Uniprot_Human	M0R0P9	57	51538	2	2	2	2	0.2	Non-specific serine/threonine protein kinase OS=Homo sapiens OX=9606 GN=AKT2 PE=1 SV=1
809	1	Uniprot_Human	H3BST5	67	23072	3	3	3	3	0.84	Mitochondrial Rho GTPase 2 (Fragment) OS=Homo sapiens OX=9606 GN=RHOT2 PE=1 SV=2
810	1	Uniprot_Human	Q14684	67	84375	3	3	3	3	0.18	Ribosomal RNA processing protein 1 homolog B OS=Homo sapiens OX=9606 GN=RRP1B PE=1 SV=3
811	1	Uniprot_Human	Q15382	67	20485	3	3	3	3	0.98	GTP-binding protein Rheb OS=Homo sapiens OX=9606 GN=RHEB PE=1 SV=1
812	1	Uniprot_Human	C9JLU1	67	16914	1	1	1	1	0.32	DNA-directed RNA polymerases I, II, and III subunit RPABC3 (Fragment) OS=Homo sapiens OX=9606 GN=POLR2H PE=1 SV=8
813	1	Uniprot_Human	O95816	67	23757	3	3	3	3	0.81	BAG family molecular chaperone regulator 2 OS=Homo sapiens OX=9606 GN=BAG2 PE=1 SV=1
814	1	Uniprot_Human	P17026	67	25899	2	2	2	2	0.44	Zinc finger protein 22 OS=Homo sapiens OX=9606 GN=ZNF22 PE=1 SV=3
815	1	Uniprot_Human	B5MCT7	67	31244	2	2	2	2	0.35	Protein phosphatase 1F OS=Homo sapiens OX=9606 GN=PPM1F PE=1 SV=1
816	1	Uniprot_Human	P39019	66	16051	3	3	3	3	1.38	40S ribosomal protein S19 OS=Homo sapiens OX=9606 GN=RPS19 PE=1 SV=2
817	1	Uniprot_Human	O94925	66	73414	3	3	3	3	0.21	Glutaminase kidney isoform, mitochondrial OS=Homo sapiens OX=9606 GN=GLS PE=1 SV=1
818	1	Uniprot_Human	P40261	66	29555	3	3	3	3	0.61	Nicotinamide N-methyltransferase OS=Homo sapiens OX=9606 GN=NNMT PE=1 SV=1
819	1	Uniprot_Human	A0A804HIS0	66	33124	5	5	5	5	1.04	Mannose-1-phosphate guanyltransferase alpha OS=Homo sapiens OX=9606 GN=GMPPA PE=1 SV=1
820	1	Uniprot_Human	P62314	66	13273	2	2	2	2	1.01	Small nuclear ribonucleoprotein Sm D1 OS=Homo sapiens OX=9606 GN=SNRPD1 PE=1 SV=1
821	1	Uniprot_Human	A0A3B3IUD7	66	208698	3	3	3	3	0.07	Programmed cell death 11, isoform CRA_a OS=Homo sapiens OX=9606 GN=PDCD11 PE=1 SV=1
822	1	Uniprot_Human	O75351	66	49271	3	3	3	3	0.33	Vacuolar protein sorting-associated protein 4B OS=Homo sapiens OX=9606 GN=VPS4B PE=1 SV=2
823	1	Uniprot_Human	Q13895	66	49570	3	3	3	3	0.33	Bystin OS=Homo sapiens OX=9606 GN=BYSL PE=1 SV=3
824	1	Uniprot_Human	P40616	66	20404	3	3	2	2	0.58	ADP-ribosylation factor-like protein 1 OS=Homo sapiens OX=9606 GN=ARL1 PE=1 SV=1
825	1	Uniprot_Human	A0A2R8Y4F5	66	79417	7	7	7	7	0.52	Enoyl-CoA hydratase OS=Homo sapiens OX=9606 GN=HADHA PE=1 SV=1
826	1	Uniprot_Human	O00622	66	41998	2	2	2	2	0.25	CCN family member 1 OS=Homo sapiens OX=9606 GN=CCN1 PE=1 SV=1
827	1	Uniprot_Human	A0A075B6E5	66	24904	2	2	2	2	0.46	Protein enabled homolog (Fragment) OS=Homo sapiens OX=9606 GN=ENAH PE=1 SV=2
828	1	Uniprot_Human	H0YCU9	66	16833	3	3	3	3	1.29	Transgelin (Fragment) OS=Homo sapiens OX=9606 GN=TAGLN PE=1 SV=1
829	1	Uniprot_Human	C9JA08	66	60087	3	3	3	3	0.27	60S ribosomal export protein NMD3 OS=Homo sapiens OX=9606 GN=NMD3 PE=1 SV=1
830	1	Uniprot_Human	Q969M3	66	27971	1	1	1	1	0.18	Protein YIPF5 OS=Homo sapiens OX=9606 GN=YIPF5 PE=1 SV=1
831	1	Uniprot_Human	P05455	66	46808	2	2	2	2	0.22	Lupus La protein OS=Homo sapiens OX=9606 GN=SSB PE=1 SV=2
832	1	Uniprot_Human	P17096	66	11669	2	2	2	2	1.21	High mobility group protein HMG-I/HMG-Y OS=Homo sapiens OX=9606 GN=HMGA1 PE=1 SV=3
833	1	Uniprot_Human	A0A2R8Y422	65	17955	3	3	3	3	1.18	Ubiquitin-40S ribosomal protein S27a OS=Homo sapiens OX=9606 GN=RPS27AP5 PE=3 SV=1
834	1	Uniprot_Human	A0A804HL01	65	87645	2	2	2	2	0.11	Alpha-adducin OS=Homo sapiens OX=9606 GN=ADD1 PE=1 SV=1
835	1	Uniprot_Human	Q6UWP8	65	60505	2	2	2	2	0.17	Suprabasin OS=Homo sapiens OX=9606 GN=SBSN PE=1 SV=2
836	1	Uniprot_Human	H3BND4	65	88706	3	3	3	3	0.17	Pyridoxal-dependent decarboxylase domain-containing protein 1 OS=Homo sapiens OX=9606 GN=PDXDC1 PE=1 SV=1
837	1	Uniprot_Human	Q9BPX3	65	114262	3	3	3	3	0.13	Condensin complex subunit 3 OS=Homo sapiens OX=9606 GN=NCAPG PE=1 SV=1
838	1	Uniprot_Human	A0A8I5KV04	65	72451	2	2	2	2	0.14	LIM domain-binding protein 3 OS=Homo sapiens OX=9606 GN=LDB3 PE=4 SV=1
839	1	Uniprot_Human	Q9HCE0	65	292293	3	3	3	3	0.05	Ectopic P granules protein 5 homolog OS=Homo sapiens OX=9606 GN=EPG5 PE=1 SV=2
840	1	Uniprot_Human	R4GMR5	65	32531	2	2	2	2	0.34	26S proteasome non-ATPase regulatory subunit 8 OS=Homo sapiens OX=9606 GN=PSMD8 PE=1 SV=1
841	1	Uniprot_Human	F8VQQ3	65	33798	2	2	2	2	0.32	MYG1 exonuclease OS=Homo sapiens OX=9606 GN=MYG1 PE=1 SV=1
842	1	Uniprot_Human	Q6ZUT1	65	34089	1	1	1	1	0.15	Uncharacterized protein NKAPD1 OS=Homo sapiens OX=9606 GN=NKAPD1 PE=1 SV=2
843	1	Uniprot_Human	E9PJ81	65	32592	1	1	1	1	0.16	UBX domain-containing protein 1 (Fragment) OS=Homo sapiens OX=9606 GN=UBXN1 PE=1 SV=1
844	1	Uniprot_Human	A0A087WUN7	65	10346	2	2	2	2	1.45	SRA stem-loop-interacting RNA-binding protein, mitochondrial OS=Homo sapiens OX=9606 GN=SLIRP PE=1 SV=1
845	1	Uniprot_Human	A0A6Q8PH09	65	154276	3	3	3	3	0.1	Fanconi anemia group I protein OS=Homo sapiens OX=9606 GN=FANCI PE=1 SV=1
846	1	Uniprot_Human	O95376	64	57781	1	1	1	1	0.09	E3 ubiquitin-protein ligase ARIH2 OS=Homo sapiens OX=9606 GN=ARIH2 PE=1 SV=1
847	1	Uniprot_Human	A0A1X7SC65	64	13626	2	2	2	2	0.98	Heat shock protein beta-6 (Fragment) OS=Homo sapiens OX=9606 GN=HSPB6 PE=1 SV=1
848	1	Uniprot_Human	O00487	64	34555	2	2	2	2	0.31	26S proteasome non-ATPase regulatory subunit 14 OS=Homo sapiens OX=9606 GN=PSMD14 PE=1 SV=1
849	1	Uniprot_Human	A0A0A0MQU0	64	46991	2	2	2	2	0.22	WD repeat-containing protein 18 (Fragment) OS=Homo sapiens OX=9606 GN=WDR18 PE=1 SV=1
850	1	Uniprot_Human	Q9NY12	64	22334	3	3	3	3	0.88	H/ACA ribonucleoprotein complex subunit 1 OS=Homo sapiens OX=9606 GN=GAR1 PE=1 SV=1
851	1	Uniprot_Human	O75131	64	60092	3	3	3	3	0.27	Copine-3 OS=Homo sapiens OX=9606 GN=CPNE3 PE=1 SV=1
852	1	Uniprot_Human	J3QLE5	64	17535	2	2	2	2	0.7	Small nuclear ribonucleoprotein-associated protein N (Fragment) OS=Homo sapiens OX=9606 GN=SNRPN PE=1 SV=1
853	1	Uniprot_Human	A0A0J9YWM9	64	57292	3	3	3	3	0.28	U3 small nucleolar RNA-associated protein 4 homolog (Fragment) OS=Homo sapiens OX=9606 GN=UTP4 PE=1 SV=1
854	1	Uniprot_Human	P40937	64	38472	3	3	3	3	0.44	Replication factor C subunit 5 OS=Homo sapiens OX=9606 GN=RFC5 PE=1 SV=1
855	1	Uniprot_Human	B4DQI4	64	19743	2	2	2	2	0.61	Protein ABHD14B OS=Homo sapiens OX=9606 GN=ABHD14B PE=1 SV=1
856	1	Uniprot_Human	A0A0S2Z4G6	64	32707	1	1	1	1	0.15	Tropomyosin 1 (Alpha), isoform CRA_o (Fragment) OS=Homo sapiens OX=9606 GN=TPM1 PE=1 SV=1
857	1	Uniprot_Human	J3KT86	64	28050	3	3	3	3	0.65	Aurora kinase (Fragment) OS=Homo sapiens OX=9606 GN=AURKB PE=1 SV=1
858	1	Uniprot_Human	O95613	63	377806	2	2	2	2	0.03	Pericentrin OS=Homo sapiens OX=9606 GN=PCNT PE=1 SV=4
859	1	Uniprot_Human	O75691	63	318182	2	2	2	2	0.03	Small subunit processome component 20 homolog OS=Homo sapiens OX=9606 GN=UTP20 PE=1 SV=3
860	1	Uniprot_Human	A0A7P0T9W1	63	32955	1	1	1	1	0.15	Lipoamide acyltransferase component of branched-chain alpha-keto acid dehydrogenase complex, mitochondrial OS=Homo sapiens OX=9606 GN=DBT PE=1 SV=1
861	1	Uniprot_Human	A0A6Q8PGG9	63	228441	2	2	2	2	0.04	E3 ubiquitin-protein ligase TRIP12 OS=Homo sapiens OX=9606 GN=TRIP12 PE=1 SV=1
862	1	Uniprot_Human	P12034	63	29532	2	2	2	2	0.37	Fibroblast growth factor 5 OS=Homo sapiens OX=9606 GN=FGF5 PE=1 SV=4
863	1	Uniprot_Human	A0A0J9YX56	63	15314	2	2	2	2	0.84	Gamma-tubulin complex component (Fragment) OS=Homo sapiens OX=9606 GN=TUBGCP3 PE=1 SV=1
864	1	Uniprot_Human	A0A3B3IUA2	63	30143	3	3	3	3	0.6	Ribonucloprotein OS=Homo sapiens OX=9606 GN=SNU13 PE=1 SV=1
865	1	Uniprot_Human	A0A8I5KR71	63	33854	6	6	5	5	1.3	NADH-cytochrome b5 reductase 3 OS=Homo sapiens OX=9606 GN=CYB5R3 PE=4 SV=1
866	1	Uniprot_Human	K7ERA3	63	25969	2	2	2	2	0.44	Endoplasmic reticulum protein SC65 (Fragment) OS=Homo sapiens OX=9606 GN=P3H4 PE=1 SV=1
867	1	Uniprot_Human	M0R0F0	63	22377	1	1	1	1	0.23	40S ribosomal protein S5 (Fragment) OS=Homo sapiens OX=9606 GN=RPS5 PE=1 SV=1
868	1	Uniprot_Human	Q92504	63	50087	1	1	1	1	0.1	Zinc transporter SLC39A7 OS=Homo sapiens OX=9606 GN=SLC39A7 PE=1 SV=2
869	1	Uniprot_Human	A0A286YEY1	63	42821	2	2	2	2	0.25	Immunoglobulin heavy constant alpha 1 (Fragment) OS=Homo sapiens OX=9606 GN=IGHA1 PE=1 SV=1
870	1	Uniprot_Human	A0A494C108	63	83201	2	2	2	2	0.12	Protein KRI1 homolog OS=Homo sapiens OX=9606 GN=KRI1 PE=1 SV=1
871	1	Uniprot_Human	J3KTM6	62	46663	3	3	3	3	0.35	Monocarboxylate transporter 4 OS=Homo sapiens OX=9606 GN=SLC16A3 PE=1 SV=2
872	1	Uniprot_Human	B1AVT0	62	59838	2	2	2	2	0.17	Dual-specificity protein kinase CLK2 OS=Homo sapiens OX=9606 GN=CLK2 PE=1 SV=1
873	1	Uniprot_Human	A0A494C1L1	62	46897	2	2	2	2	0.22	Delta(14)-sterol reductase LBR OS=Homo sapiens OX=9606 GN=LBR PE=1 SV=1
874	1	Uniprot_Human	Q9UPU5	62	294178	1	1	1	1	0.02	Ubiquitin carboxyl-terminal hydrolase 24 OS=Homo sapiens OX=9606 GN=USP24 PE=1 SV=3
875	1	Uniprot_Human	G3V438	62	22964	4	4	4	4	1.26	Activator of 90 kDa heat shock protein ATPase homolog 1 (Fragment) OS=Homo sapiens OX=9606 GN=AHSA1 PE=1 SV=1
876	1	Uniprot_Human	G3V234	62	20466	2	2	2	2	0.58	Retinol dehydrogenase 11 (Fragment) OS=Homo sapiens OX=9606 GN=RDH11 PE=1 SV=8
877	1	Uniprot_Human	Q9BU23	62	79647	2	2	2	2	0.13	Lipase maturation factor 2 OS=Homo sapiens OX=9606 GN=LMF2 PE=1 SV=2
878	1	Uniprot_Human	P51159	62	24852	3	3	3	3	0.76	Ras-related protein Rab-27A OS=Homo sapiens OX=9606 GN=RAB27A PE=1 SV=3
879	1	Uniprot_Human	P27105	62	31711	2	2	2	2	0.34	Stomatin OS=Homo sapiens OX=9606 GN=STOM PE=1 SV=3
880	1	Uniprot_Human	Q86Y56	62	93462	4	4	4	4	0.22	Dynein axonemal assembly factor 5 OS=Homo sapiens OX=9606 GN=DNAAF5 PE=1 SV=4
881	1	Uniprot_Human	P62258	62	29155	1	1	1	1	0.17	14-3-3 protein epsilon OS=Homo sapiens OX=9606 GN=YWHAE PE=1 SV=1
882	1	Uniprot_Human	P27348	61	27747	3	3	3	3	0.66	14-3-3 protein theta OS=Homo sapiens OX=9606 GN=YWHAQ PE=1 SV=1
882	2	Uniprot_Human	A2IDB2	59	18664	2	2	2	2	0.65	14-3-3 protein eta (Fragment) OS=Homo sapiens OX=9606 GN=YWHAH PE=1 SV=1
882	3	Uniprot_Human	P31946	50	28065	2	2	2	2	0.4	14-3-3 protein beta/alpha OS=Homo sapiens OX=9606 GN=YWHAB PE=1 SV=3
882	4	Uniprot_Human	P61981	35	28285	2	2	2	2	0.39	14-3-3 protein gamma OS=Homo sapiens OX=9606 GN=YWHAG PE=1 SV=2
883	1	Uniprot_Human	Q9NX47	61	31211	2	2	2	2	0.35	E3 ubiquitin-protein ligase MARCHF5 OS=Homo sapiens OX=9606 GN=MARCHF5 PE=1 SV=1
884	1	Uniprot_Human	A0A8I5KVV1	61	85718	5	5	5	5	0.32	AFG3-like protein 2 OS=Homo sapiens OX=9606 GN=AFG3L2 PE=4 SV=1
885	1	Uniprot_Human	Q9UKJ3	61	164098	1	1	1	1	0.03	G patch domain-containing protein 8 OS=Homo sapiens OX=9606 GN=GPATCH8 PE=1 SV=2
886	1	Uniprot_Human	P52907	61	32902	2	2	2	2	0.33	F-actin-capping protein subunit alpha-1 OS=Homo sapiens OX=9606 GN=CAPZA1 PE=1 SV=3
887	1	Uniprot_Human	Q68CQ7	61	41909	2	2	2	2	0.25	Glycosyltransferase 8 domain-containing protein 1 OS=Homo sapiens OX=9606 GN=GLT8D1 PE=1 SV=2
888	1	Uniprot_Human	Q2NL82	61	91752	2	2	2	2	0.11	Pre-rRNA-processing protein TSR1 homolog OS=Homo sapiens OX=9606 GN=TSR1 PE=1 SV=1
889	1	Uniprot_Human	Q15555	61	37008	2	2	2	2	0.29	Microtubule-associated protein RP/EB family member 2 OS=Homo sapiens OX=9606 GN=MAPRE2 PE=1 SV=1
890	1	Uniprot_Human	Q8IX30	61	109210	1	1	1	1	0.04	Signal peptide, CUB and EGF-like domain-containing protein 3 OS=Homo sapiens OX=9606 GN=SCUBE3 PE=1 SV=1
891	1	Uniprot_Human	B0QY60	61	80719	5	5	5	5	0.34	SUN domain-containing protein 2 OS=Homo sapiens OX=9606 GN=SUN2 PE=1 SV=2
892	1	Uniprot_Human	A0A7I2YQI5	61	43867	2	2	2	2	0.24	Mannose-1-phosphate guanylyltransferase OS=Homo sapiens OX=9606 GN=GMPPB PE=1 SV=1
893	1	Uniprot_Human	Q8NFZ6	61	44447	1	1	1	1	0.11	Vomeronasal type-1 receptor 2 OS=Homo sapiens OX=9606 GN=VN1R2 PE=2 SV=2
894	1	Uniprot_Human	A0A7P0T850	61	20884	3	3	3	3	0.96	Dolichyl-phosphate beta-glucosyltransferase OS=Homo sapiens OX=9606 GN=ALG5 PE=1 SV=1
895	1	Uniprot_Human	J3KSY7	61	25747	1	1	1	1	0.2	Protein CASC3 (Fragment) OS=Homo sapiens OX=9606 GN=CASC3 PE=1 SV=1
896	1	Uniprot_Human	B4E3S0	61	41577	3	3	3	3	0.4	Coronin OS=Homo sapiens OX=9606 GN=CORO1C PE=1 SV=1
897	1	Uniprot_Human	Q8WUM0	61	128898	2	2	2	2	0.08	Nuclear pore complex protein Nup133 OS=Homo sapiens OX=9606 GN=NUP133 PE=1 SV=2
898	1	Uniprot_Human	B4DY09	61	38886	6	6	6	6	1.07	Interleukin enhancer-binding factor 2 OS=Homo sapiens OX=9606 GN=ILF2 PE=1 SV=1
899	1	Uniprot_Human	O60287	61	254227	1	1	1	1	0.02	Nucleolar pre-ribosomal-associated protein 1 OS=Homo sapiens OX=9606 GN=URB1 PE=1 SV=4
900	1	Uniprot_Human	A0A2R8Y880	61	197245	2	2	2	2	0.05	E3 ubiquitin-protein ligase RBBP6 (Fragment) OS=Homo sapiens OX=9606 GN=RBBP6 PE=1 SV=1
901	1	Uniprot_Human	P62937	60	18001	3	3	3	3	1.18	Peptidyl-prolyl cis-trans isomerase A OS=Homo sapiens OX=9606 GN=PPIA PE=1 SV=2
902	1	Uniprot_Human	O95239	60	139794	2	2	2	2	0.07	Chromosome-associated kinesin KIF4A OS=Homo sapiens OX=9606 GN=KIF4A PE=1 SV=3
903	1	Uniprot_Human	Q9P0J0	60	16688	3	3	3	3	1.32	NADH dehydrogenase [ubiquinone] 1 alpha subcomplex subunit 13 OS=Homo sapiens OX=9606 GN=NDUFA13 PE=1 SV=3
904	1	Uniprot_Human	O60749-2	60	46069	2	2	2	2	0.23	Isoform 2 of Sorting nexin-2 OS=Homo sapiens OX=9606 GN=SNX2
905	1	Uniprot_Human	Q63ZY3	60	91118	2	2	2	2	0.11	KN motif and ankyrin repeat domain-containing protein 2 OS=Homo sapiens OX=9606 GN=KANK2 PE=1 SV=1
906	1	Uniprot_Human	Q15773	60	28129	2	2	2	2	0.4	Myeloid leukemia factor 2 OS=Homo sapiens OX=9606 GN=MLF2 PE=1 SV=1
907	1	Uniprot_Human	A6NIC1	60	5115	1	1	1	1	1.41	RNA 3'-terminal-phosphate cyclase (ATP) OS=Homo sapiens OX=9606 GN=RTCA PE=1 SV=1
908	1	Uniprot_Human	O00299	60	26906	3	3	3	3	0.69	Chloride intracellular channel protein 1 OS=Homo sapiens OX=9606 GN=CLIC1 PE=1 SV=4
909	1	Uniprot_Human	Q9UNM6	60	42918	4	4	4	4	0.55	26S proteasome non-ATPase regulatory subunit 13 OS=Homo sapiens OX=9606 GN=PSMD13 PE=1 SV=2
910	1	Uniprot_Human	Q9H4L4	60	64969	1	1	1	1	0.08	Sentrin-specific protease 3 OS=Homo sapiens OX=9606 GN=SENP3 PE=1 SV=2
911	1	Uniprot_Human	O76031	60	69181	3	3	3	3	0.23	ATP-dependent Clp protease ATP-binding subunit clpX-like, mitochondrial OS=Homo sapiens OX=9606 GN=CLPX PE=1 SV=2
912	1	Uniprot_Human	Q9UI26	60	112463	7	7	6	6	0.29	Importin-11 OS=Homo sapiens OX=9606 GN=IPO11 PE=1 SV=1
[truncated: 1,166 more rows]

## Sheet: BioID2 pulldown___CRL-3392
Family	Member	Database	Accession	Score	Mass	Num. of matches	Num. of significant matches	Num. of sequences	Num. of significant sequences	emPAI	Description
[truncated: 3,845 more rows]

[truncated: 5 more sheets: Only in PMP22 pulldown, Enriched canonical pathways, Enriched biofunctions, Pivot data, Pivot table]
